# Supplementary material for: Dominant subtype switch in avian influenza viruses during 2016–2019 in China
Source: Nat Commun. 2020 Nov 20;11:5909. doi: 10.1038/s41467-020-19671-3 (PMC7679419; doi:10.1038/s41467-020-19671-3)
Supplement: Supplementary file 3 — Supplementary Data 1 [file 41467_2020_19671_MOESM3_ESM.xlsx]

## Sheet: Sheet1
Supplementary Data 1
Province	City	Collection date	Samples a				AIV positive samples b				AIV positive rates(%) c				Number of positive samples for				Number of
			Total	O	C	OC	Total	O	C	OC	Total	O	C	OC	H5N6	H6N6	H7N9	H9N2	Pure isolates	Impure isolates
Guangdong	Shenzhen	2016, Oct	16	8	8	0	4	4	0	0	25	50	0	0	0	0	0	4	4	0
		2016, Nov	44	22	22	0	0	0	0	0	0	0	0	0	0	0	0	0	0	0
		2016, Dec	24	12	12	0	5	5	0	0	20.8333	41.6667	0	0	0	0	1	4	5	0
		2017, Jan	28	14	14	0	8	4	4	0	28.5714	28.5714	28.5714	0	0	0	0	2	2	6
		2017, Mar	22	11	11	0	0	0	0	0	0	0	0	0	0	0	0	0	0	0
		2017, Apr	34	17	17	0	5	5	0	0	14.7059	29.4118	0	0	0	0	0	5	5	0
		2017, May	34	17	17	0	3	0	3	0	8.82353	0	17.6471	0	0	0	0	2	2	1
		2017, Jun	40	20	20	0	0	0	0	0	0	0	0	0	0	0	0	0	0	0
		2017, Jul	50	25	25	0	8	0	8	0	16	0	32	0	0	0	0	0	0	8
		2017, Aug	54	27	27	0	8	7	1	0	14.8148	25.9259	3.7037	0	0	0	0	0	0	8
		2017, Sep	50	25	25	0	10	9	1	0	20	36	4	0	0	0	0	10	10	0
		2017, Oct	42	21	21	0	15	15	0	0	35.7143	71.4286	0	0	0	0	0	15	15	0
		2017, Nov	50	25	25	0	0	0	0	0	0	0	0	0	0	0	0	0	0	0
		2017, Dec	50	25	25	0	4	4	0	0	8	16	0	0	0	0	0	4	4	0
		2018, Jan	42	21	21	0	9	8	1	0	21.4286	38.0952	4.7619	0	0	0	0	9	9	0
		2018, Feb	44	22	22	0	7	6	1	0	15.9091	27.2727	4.54545	0	0	0	0	7	7	0
		2018, Mar	50	25	25	0	0	0	0	0	0	0	0	0	0	0	0	0	0	0
		2018, Apr	46	23	23	0	17	17	0	0	36.9565	73.913	0	0	0	0	0	16	16	1
		2018, May	44	22	22	0	17	15	2	0	38.6364	68.1818	9.09091	0	0	0	0	16	16	1
		2018, Jun	48	24	24	0	0	0	0	0	0	0	0	0	0	0	0	0	0	0
		2018, Jul	44	22	22	0	19	19	0	0	43.1818	86.3636	0	0	0	0	0	19	19	0
		2018, Aug	44	22	22	0	2	2	0	0	4.54545	9.09091	0	0	0	0	0	2	2	0
		2018, Sep	48	24	24	0	9	9	0	0	18.75	37.5	0	0	0	0	0	9	9	0
		2018, Oct	48	24	24	0	2	1	1	0	4.16667	4.16667	4.16667	0	0	0	0	2	2	0
		2018, Nov	48	24	24	0	0	0	0	0	0	0	0	0	0	0	0	0	0	0
	Jieyang	2018, Aug	32	16	16	0	7	6	1	0	21.875	37.5	6.25	0	0	0	0	7	7	0
	Dongguan	2016, Dec	20	0	0	20	1	0	0	1	5	0	0	5	0	0	1	0	1	0
		2017, Jul	8	7	1	0	8	7	1	0	100	100	100	0	0	0	0	4	4	4
		2017, Aug	2	2	0	0	2	2	0	0	100	100	0	0	0	0	0	1	1	1
	Subtotal		1106	547	539	20	170	145	24	1	15.3707	26.5082	4.45269	5	0	0	2	138	140	30
Guizhou	Zunyi	2016, Oct	50	25	25	0	0	0	0	0	0	0	0	0	0	0	0	0	0	0
		2016, Nov	20	10	10	0	0	0	0	0	0	0	0	0	0	0	0	0	0	0
		2017, Nov	40	20	20	0	0	0	0	0	0	0	0	0	0	0	0	0	0	0
		2017, Dec	50	25	25	0	6	3	3	0	12	12	12	0	1	0	0	5	6	0
		2018, Jan	36	18	18	0	12	6	6	0	33.3333	33.3333	33.3333	0	0	0	0	12	12	0
		2018, Mar	30	15	15	0	12	10	2	0	40	66.6667	13.3333	0	0	0	0	12	12	0
		2018, May	30	15	15	0	1	0	1	0	3.33333	0	6.66667	0	0	0	0	1	1	0
		2018, Jun	30	15	15	0	6	6	0	0	20	40	0	0	0	0	0	5	5	1
		2018, Jul	30	15	15	0	8	8	0	0	26.6667	53.3333	0	0	0	0	0	8	8	0
		2018, Aug	30	15	15	0	4	4	0	0	13.3333	26.6667	0	0	0	0	0	3	3	1
		2018, Sep	30	15	15	0	0	0	0	0	0	0	0	0	0	0	0	0	0	0
		2018, Oct	30	15	15	0	10	5	5	0	33.3333	33.3333	33.3333	0	1	0	0	9	10	0
		2018, Nov	30	15	15	0	1	1	0	0	3.33333	6.66667	0	0	0	0	0	0	0	1
		2018, Dec	30	15	15	0	2	1	1	0	6.66667	6.66667	6.66667	0	0	0	0	0	0	2
	Subtotal		466	233	233	0	62	44	18	0	13.3047	18.8841	7.72532	0	2	0	0	55	57	5
Hainan	Haikou	2016, Nov	4	2	2	0	0	0	0	0	0	0	0	0	0	0	0	0	0	0
		2016, Dec	2	1	1	0	0	0	0	0	0	0	0	0	0	0	0	0	0	0
		2017, Jan	16	8	8	0	0	0	0	0	0	0	0	0	0	0	0	0	0	0
		2017, Mar	24	12	12	0	0	0	0	0	0	0	0	0	0	0	0	0	0	0
		2017, Apr	28	14	14	0	0	0	0	0	0	0	0	0	0	0	0	0	0	0
		2017, May	16	8	8	0	0	0	0	0	0	0	0	0	0	0	0	0	0	0
		2017, Jun	24	12	12	0	0	0	0	0	0	0	0	0	0	0	0	0	0	0
		2017, Jul	20	10	10	0	0	0	0	0	0	0	0	0	0	0	0	0	0	0
		2017, Aug	18	9	9	0	0	0	0	0	0	0	0	0	0	0	0	0	0	0
		2017, Sep	18	9	9	0	0	0	0	0	0	0	0	0	0	0	0	0	0	0
		2017, Oct	18	9	9	0	3	3	0	0	16.6667	33.3333	0	0	0	0	0	3	3	0
		2017, Nov	18	9	9	0	0	0	0	0	0	0	0	0	0	0	0	0	0	0
		2017, Dec	18	9	9	0	3	3	0	0	16.6667	33.3333	0	0	0	0	0	3	3	0
		2018, Jan	16	8	8	0	2	2	0	0	12.5	25	0	0	0	0	0	2	2	0
		2018, Feb	16	8	8	0	0	0	0	0	0	0	0	0	0	0	0	0	0	0
		2018, Mar	16	8	8	0	0	0	0	0	0	0	0	0	0	0	0	0	0	0
		2018, Apr	20	10	10	0	0	0	0	0	0	0	0	0	0	0	0	0	0	0
		2018, May	20	10	10	0	0	0	0	0	0	0	0	0	0	0	0	0	0	0
		2018, Jun	18	9	9	0	0	0	0	0	0	0	0	0	0	0	0	0	0	0
		2018, Jul	18	9	9	0	0	0	0	0	0	0	0	0	0	0	0	0	0	0
		2018, Aug	18	9	9	0	0	0	0	0	0	0	0	0	0	0	0	0	0	0
		2018, Sep	18	9	9	0	0	0	0	0	0	0	0	0	0	0	0	0	0	0
		2018, Oct	16	8	8	0	3	2	1	0	18.75	25	12.5	0	0	0	0	0	0	3
		2018, Nov	18	9	9	0	1	1	0	0	5.55556	11.1111	0	0	0	0	0	0	0	1
		2018, Dec	16	8	8	0	0	0	0	0	0	0	0	0	0	0	0	0	0	0
	Subtotal		434	217	217	0	12	11	1	0	2.76498	5.06912	0.460829	0	0	0	0	8	8	4
Jiangxi	Nanchang	2016, Mar	12	3	9	0	2	2	0	0	16.6667	66.6667	0	0	0	0	1	0	1	1
		2016, May	5	5	0	0	1	1	0	0	20	20	0	0	0	0	1	0	1	0
		2016, Jun	9	9	0	0	0	0	0	0	0	0	0	0	0	0	0	0	0	0
		2016, Jul	1	1	0	0	0	0	0	0	0	0	0	0	0	0	0	0	0	0
		2016, Aug	5	4	1	0	5	4	1	0	100	100	100	0	0	0	0	5	5	0
		2016, Sep	28	9	19	0	5	5	0	0	17.8571	55.5556	0	0	0	0	0	5	5	0
		2016, Oct	37	12	25	0	4	1	3	0	10.8108	8.33333	12	0	0	0	0	4	4	0
		2016, Nov	15	10	5	0	5	4	1	0	33.3333	40	20	0	0	0	0	5	5	0
		2016, Dec	4	3	1	0	2	1	1	0	50	33.3333	100	0	0	0	0	1	1	1
		2017, Jan	47	0	0	47	34	0	0	34	72.3404	0	0	72.3404	0	0	7	12	19	15
		2017, Feb	92	6	0	86	1	1	0	0	1.08696	16.6667	0	0	0	0	0	0	0	1
		2017, Apr	61	0	0	61	25	0	0	25	40.9836	0	0	40.9836	0	0	0	13	25	0
		2017, May	56	0	0	56	33	0	0	33	58.9286	0	0	58.9286	0	0	0	31	32	1
		2017, Jun	35	0	0	35	10	0	0	10	28.5714	0	0	28.5714	0	0	0	9	10	0
		2017, Jul	12	0	0	12	5	0	0	5	41.6667	0	0	41.6667	0	0	0	5	5	0
		2017, Aug	7	0	0	7	4	0	0	4	57.1429	0	0	57.1429	0	0	0	2	4	0
		2017, Sep	5	0	0	5	5	0	0	5	100	0	0	100	0	0	0	5	5	0
		2017, Oct	9	0	0	9	5	0	0	5	55.5556	0	0	55.5556	0	0	0	4	4	1
		2017, Nov	4	0	0	4	3	0	0	3	75	0	0	75	0	0	0	3	3	0
		2017, Dec	7	0	0	7	3	0	0	3	42.8571	0	0	42.8571	0	0	0	3	3	0
		2018, Jan	38	0	0	38	4	0	0	4	10.5263	0	0	10.5263	0	0	0	4	4	0
		2018, Feb	32	0	0	32	11	0	0	11	34.375	0	0	34.375	0	0	0	11	11	0
		2018, Mar	10	0	0	10	5	0	0	5	50	0	0	50	0	0	0	0	0	5
		2018, Apr	60	0	0	60	6	0	0	6	10	0	0	10	0	0	0	1	1	5
		2018, May	9	0	0	9	3	0	0	3	33.3333	0	0	33.3333	0	0	0	1	1	2
		2018, Jun	25	0	0	25	2	0	0	2	8	0	0	8	0	0	0	0	0	2
		2018, Jul	14	0	0	14	9	0	0	9	64.2857	0	0	64.2857	0	0	0	4	4	5
		2018, Aug	8	0	0	8	4	0	0	4	50	0	0	50	0	0	0	4	4	0
		2018, Sep	5	0	0	5	4	0	0	4	80	0	0	80	0	0	0	0	0	4
		2018, Oct	102	49	49	4	49	34	13	2	48.0392	69.3878	26.5306	50	0	0	0	38	38	11
		2018, Nov	7	0	0	7	4	0	0	4	57.1429	0	0	57.1429	0	0	0	0	0	4
		2018, Dec	9	4	5	0	4	4	0	0	44.4444	100	0	0	0	0	0	0	0	4
	Shangrao	2017, Feb	45	22	23	0	5	1	4	0	11.1111	4.54545	17.3913	0	0	0	4	1	5	0
	Subtotal		815	137	137	541	262	58	23	181	32.1472	42.3358	16.7883	33.4566	0	0	13	171	200	62
Shandong	Taian	2016, Oct	50	25	25	0	1	1	0	0	2	4	0	0	0	0	0	1	1	0
		2016, Nov	50	25	25	0	2	1	1	0	4	4	4	0	0	0	0	2	2	0
		2016, Dec	50	25	25	0	0	0	0	0	0	0	0	0	0	0	0	0	0	0
		2017, Jan	50	25	25	0	0	0	0	0	0	0	0	0	0	0	0	0	0	0
		2017, Feb	50	25	25	0	2	1	1	0	4	4	4	0	1	0	0	0	1	1
		2017, Apr	50	25	25	0	0	0	0	0	0	0	0	0	0	0	0	0	0	0
		2017, May	50	25	25	0	1	0	1	0	2	0	4	0	0	0	0	1	1	0
		2017, Jul	50	25	25	0	0	0	0	0	0	0	0	0	0	0	0	0	0	0
		2017, Aug	50	25	25	0	1	1	0	0	2	4	0	0	1	0	0	0	1	0
		2017, Oct	50	25	25	0	0	0	0	0	0	0	0	0	0	0	0	0	0	0
		2018, Feb	50	25	25	0	0	0	0	0	0	0	0	0	0	0	0	0	0	0
		2018, Apr	50	25	25	0	1	1	0	0	2	4	0	0	0	0	0	0	0	1
		2018, May	50	25	25	0	0	0	0	0	0	0	0	0	0	0	0	0	0	0
		2018, Aug	50	25	25	0	0	0	0	0	0	0	0	0	0	0	0	0	0	0
		2018, Sep	50	25	25	0	4	4	0	0	8	16	0	0	0	0	0	4	4	0
		2018, Oct	50	25	25	0	15	6	9	0	30	24	36	0	0	0	0	15	15	0
		2018, Nov	50	25	25	0	4	4	0	0	8	16	0	0	0	0	0	0	0	4
		2018, Dec	50	25	25	0	13	10	3	0	26	40	12	0	0	0	0	7	7	6
		2019, Jan	50	25	25	0	27	13	14	0	54	52	56	0	0	0	0	9	9	18
		2019, Feb	50	25	25	0	2	2	0	0	4	8	0	0	0	0	0	0	0	2
	Subtotal		1000	500	500	0	73	44	29	0	7.3	8.8	5.8	0	2	0	0	39	41	32
Shanxi	Jinzhong	2016, Oct	50	25	25	0	0	0	0	0	0	0	0	0	0	0	0	0	0	0
		2016, Nov	50	25	25	0	0	0	0	0	0	0	0	0	0	0	0	0	0	0
		2016, Dec	50	25	25	0	6	4	2	0	12	16	8	0	1	0	0	5	6	0
		2017, Jan	50	25	25	0	1	0	1	0	2	0	4	0	0	0	0	1	1	0
		2017, Feb	50	25	25	0	0	0	0	0	0	0	0	0	0	0	0	0	0	0
		2017, Mar	50	25	25	0	0	0	0	0	0	0	0	0	0	0	0	0	0	0
		2017, Apr	50	25	25	0	0	0	0	0	0	0	0	0	0	0	0	0	0	0
		2017, May	50	25	25	0	0	0	0	0	0	0	0	0	0	0	0	0	0	0
		2017, Jun	50	25	25	0	0	0	0	0	0	0	0	0	0	0	0	0	0	0
		2017, Jul	50	25	25	0	6	6	0	0	12	24	0	0	0	0	0	6	6	0
		2017, Aug	50	25	25	0	0	0	0	0	0	0	0	0	0	0	0	0	0	0
		2017, Sep	50	25	25	0	2	2	0	0	4	8	0	0	0	0	0	2	2	0
		2017, Oct	50	25	25	0	8	5	3	0	16	20	12	0	0	0	0	8	8	0
		2017, Nov	50	25	25	0	6	6	0	0	12	24	0	0	0	0	0	6	6	0
		2017, Dec	50	25	25	0	0	0	0	0	0	0	0	0	0	0	0	0	0	0
		2018, Jan	50	25	25	0	3	3	0	0	6	12	0	0	0	0	0	3	3	0
		2018, Feb	50	25	25	0	5	5	0	0	10	20	0	0	0	0	0	5	5	0
		2018, Mar	50	25	25	0	0	0	0	0	0	0	0	0	0	0	0	0	0	0
		2018, Apr	50	25	25	0	2	2	0	0	4	8	0	0	2	0	0	0	2	0
		2018, May	50	25	25	0	0	0	0	0	0	0	0	0	0	0	0	0	0	0
		2018, Jun	50	25	25	0	2	2	0	0	4	8	0	0	0	0	0	2	2	0
		2018, Jul	50	25	25	0	2	2	0	0	4	8	0	0	0	0	0	2	2	0
		2018, Aug	50	25	25	0	9	8	1	0	18	32	4	0	0	0	0	0	0	9
		2018, Sep	50	25	25	0	4	4	0	0	8	16	0	0	0	0	0	4	4	0
		2018, Oct	50	25	25	0	11	8	3	0	22	32	12	0	0	0	0	11	11	0
		2018, Nov	50	25	25	0	10	8	2	0	20	32	8	0	0	0	0	1	1	9
		2018, Dec	50	25	25	0	35	19	16	0	70	76	64	0	0	0	0	32	32	3
		2019, Jan	50	25	25	0	20	16	4	0	40	64	16	0	0	0	0	20	20	0
		2019, Feb	50	25	25	0	1	1	0	0	2	4	0	0	0	0	0	0	0	1
	Subtotal		1450	725	725	0	133	101	32	0	9.17241	13.931	4.41379	0	3	0	0	108	111	22
Henan	Luoyang	2016, Oct	24	12	12	0	2	0	2	0	8.33333	0	16.6667	0	0	0	0	2	2	0
		2016, Nov	24	12	12	0	6	5	1	0	25	41.6667	8.33333	0	0	0	0	6	6	0
		2016, Dec	24	12	12	0	6	6	0	0	25	50	0	0	0	0	0	6	6	0
		2017, Jan	24	12	12	0	12	6	6	0	50	50	50	0	0	0	0	11	11	1
		2017, Feb	30	15	15	0	10	8	2	0	33.3333	53.3333	13.3333	0	0	0	0	8	10	0
	Xinxiang	2018, Aug	36	18	18	0	4	3	1	0	11.1111	16.6667	5.55556	0	0	0	0	0	0	4
		2018, Sep	50	25	25	0	1	0	1	0	2	0	4	0	0	0	0	1	1	0
		2018, Oct	50	25	25	0	12	8	4	0	24	32	16	0	0	0	0	10	10	2
		2018, Nov	50	25	25	0	3	2	1	0	6	8	4	0	0	0	0	0	0	3
		2018, Dec	50	25	25	0	22	15	7	0	44	60	28	0	0	0	0	19	19	3
		2019, Jan	50	25	25	0	0	0	0	0	0	0	0	0	0	0	0	0	0	0
		2019, Feb	50	25	25	0	0	0	0	0	0	0	0	0	0	0	0	0	0	0
	Subtotal		462	231	231	0	78	53	25	0	16.8831	22.9437	10.8225	0	0	0	0	63	65	13
Ningxia	Yinchuan	2016, Oct	50	25	25	0	1	0	1	0	2	0	4	0	0	0	0	1	1	0
		2016, Nov	50	25	25	0	4	2	2	0	8	8	8	0	0	0	0	4	4	0
		2016, Dec	50	25	25	0	1	1	0	0	2	4	0	0	0	0	0	1	1	0
		2017, Jan	50	25	25	0	0	0	0	0	0	0	0	0	0	0	0	0	0	0
		2017, Feb	50	25	25	0	0	0	0	0	0	0	0	0	0	0	0	0	0	0
	Subtotal		250	125	125	0	6	3	3	0	2.4	2.4	2.4	0	0	0	0	6	6	0
Chongqing	Chongqing	2018, Aug	26	13	13	0	10	10	0	0	38.4615	76.9231	0	0	0	0	0	10	10	0
		2018, Sep	50	25	25	0	13	6	7	0	26	24	28	0	0	0	0	13	13	0
		2018, Oct	50	25	25	0	3	3	0	0	6	12	0	0	0	0	0	0	0	3
		2018, Nov	50	25	25	0	1	0	1	0	2	0	4	0	0	0	0	0	0	1
		2018, Dec	50	25	25	0	0	0	0	0	0	0	0	0	0	0	0	0	0	0
	Subtotal		226	113	113	0	27	19	8	0	11.9469	16.8142	7.07965	0	0	0	0	23	23	4
Anhui	Bengbu	2018, Aug	50	25	25	0	6	6	0	0	12	24	0	0	1	0	0	4	5	1
		2018, Sep	50	25	25	0	6	3	3	0	12	12	12	0	0	0	0	0	0	6
		2018, Oct	50	25	25	0	8	8	0	0	16	32	0	0	0	0	0	7	7	1
		2018, Nov	50	25	25	0	22	16	6	0	44	64	24	0	0	0	0	0	0	22
		2018, Dec	50	25	25	0	5	4	1	0	10	16	4	0	0	0	0	4	4	1
		2019, Jan	50	25	25	0	4	3	1	0	8	12	4	0	0	0	0	4	4	0
		2019, Feb	50	25	25	0	8	5	3	0	16	20	12	0	0	0	0	0	0	8
	Xuzhou	2017, Feb	42	21	21	0	0	0	0	0	0	0	0	0	0	0	0	0	0	0
	Hefei	2018, Sep	20	10	10	0	0	0	0	0	0	0	0	0	0	0	0	0	0	0
	Subtotal		412	206	206	0	59	45	14	0	14.3204	21.8447	6.79612	0	1	0	0	19	20	39
Fujian	Fuzhou	2016, Dec	20	10	10	0	1	1	0	0	5	10	0	0	0	0	0	1	1	0
		2017, Jan	40	20	20	0	10	6	4	0	25	30	20	0	0	0	4	6	10	0
		2017, Mar	20	10	10	0	3	3	0	0	15	30	0	0	0	0	3	0	3	0
		2017, Apr	40	20	20	0	11	6	5	0	27.5	30	25	0	0	0	0	11	11	0
		2017, May	60	30	30	0	15	8	7	0	25	26.6667	23.3333	0	0	0	0	13	13	2
		2017, Jun	90	45	45	0	25	16	9	0	27.7778	35.5556	20	0	0	0	1	22	23	2
		2017, Jul	30	15	15	0	4	4	0	0	13.3333	26.6667	0	0	0	0	0	4	4	0
		2017, Aug	90	45	45	0	16	12	4	0	17.7778	26.6667	8.88889	0	0	0	0	16	16	0
		2017, Sep	25	5	20	0	5	1	4	0	20	20	20	0	0	0	0	5	5	0
		2017, Oct	10	5	5	0	1	1	0	0	10	20	0	0	0	0	0	1	1	0
		2017, Nov	40	20	20	0	5	5	0	0	12.5	25	0	0	4	0	0	0	4	1
		2018, Jan	70	45	25	0	5	5	0	0	7.14286	11.1111	0	0	0	0	0	5	5	0
		2018, Mar	110	55	55	0	34	14	20	0	30.9091	25.4545	36.3636	0	0	0	0	32	33	1
		2018, Jun	50	25	25	0	0	0	0	0	0	0	0	0	0	0	0	0	0	0
		2018, Jul	70	35	35	0	0	0	0	0	0	0	0	0	0	0	0	0	0	0
		2018, Aug	60	30	30	0	1	0	1	0	1.66667	0	3.33333	0	0	0	0	0	0	1
		2018, Sep	80	40	40	0	14	7	7	0	17.5	17.5	17.5	0	0	0	0	5	5	9
		2018, Oct	40	20	20	0	5	3	2	0	12.5	15	10	0	0	0	0	3	3	2
	Subtotal		945	475	470	0	155	92	63	0	16.4021	19.3684	13.4043	0	4	0	8	124	137	18
Xinjiang	Urumqi	2016, Nov	44	22	22	0	0	0	0	0	0	0	0	0	0	0	0	0	0	0
		2016, Dec	48	24	24	0	0	0	0	0	0	0	0	0	0	0	0	0	0	0
		2017, Jan	48	24	24	0	0	0	0	0	0	0	0	0	0	0	0	0	0	0
		2017, Mar	39	21	18	0	1	0	1	0	2.5641	0	5.55556	0	0	0	0	1	1	0
		2017, Apr	40	20	20	0	0	0	0	0	0	0	0	0	0	0	0	0	0	0
		2017, Jun	50	25	25	0	1	0	1	0	2	0	4	0	0	0	0	0	0	1
		2017, Jul	40	20	20	0	0	0	0	0	0	0	0	0	0	0	0	0	0	0
		2017, Aug	48	24	24	0	0	0	0	0	0	0	0	0	0	0	0	0	0	0
		2017, Sep	50	25	25	0	2	1	1	0	4	4	4	0	0	0	0	0	0	2
		2017, Oct	48	24	24	0	11	6	5	0	22.9167	25	20.8333	0	0	0	0	7	7	4
		2017, Nov	50	25	25	0	4	3	1	0	8	12	4	0	0	0	0	3	3	1
		2017, Dec	60	30	30	0	0	0	0	0	0	0	0	0	0	0	0	0	0	0
		2018, Jan	56	28	28	0	0	0	0	0	0	0	0	0	0	0	0	0	0	0
		2018, Apr	50	25	25	0	0	0	0	0	0	0	0	0	0	0	0	0	0	0
		2018, Aug	56	28	28	0	0	0	0	0	0	0	0	0	0	0	0	0	0	0
		2018, Sep	54	27	27	0	4	4	0	0	7.40741	14.8148	0	0	0	0	0	0	0	4
		2018, Oct	54	27	27	0	2	2	0	0	3.7037	7.40741	0	0	0	0	0	0	0	2
		2018, Dec	50	25	25	0	4	4	0	0	8	16	0	0	0	0	0	0	0	4
	Bole	2018, Jan	40	20	20	0	0	0	0	0	0	0	0	0	0	0	0	0	0	0
	Kuitun	2018, Jan	34	17	17	0	0	0	0	0	0	0	0	0	0	0	0	0	0	0
		2018, Apr	32	16	16	0	0	0	0	0	0	0	0	0	0	0	0	0	0	0
	Ili Kazakh Autonomous Prefectur	2017, Jun	50	25	25	0	0	0	0	0	0	0	0	0	0	0	0	0	0	0
	Shihezi	2018, Feb	34	17	17	0	0	0	0	0	0	0	0	0	0	0	0	0	0	0
	Subtotal		1075	539	536	0	29	20	9	0	2.69767	3.71058	1.6791	0	0	0	0	11	11	18
Innor Monglia	Ordos	2016, Oct	18	9	9	0	0	0	0	0	0	0	0	0	0	0	0	0	0	0
		2016, Nov	4	2	2	0	0	0	0	0	0	0	0	0	0	0	0	0	0	0
		2017, Jan	12	6	6	0	0	0	0	0	0	0	0	0	0	0	0	0	0	0
		2017, Mar	8	4	4	0	0	0	0	0	0	0	0	0	0	0	0	0	0	0
		2017, Apr	4	2	2	0	0	0	0	0	0	0	0	0	0	0	0	0	0	0
		2017, May	12	6	6	0	0	0	0	0	0	0	0	0	0	0	0	0	0	0
		2017, Jun	8	4	4	0	0	0	0	0	0	0	0	0	0	0	0	0	0	0
		2017, Jul	2	1	1	0	0	0	0	0	0	0	0	0	0	0	0	0	0	0
		2017, Aug	12	6	6	0	0	0	0	0	0	0	0	0	0	0	0	0	0	0
		2018, Oct	20	10	10	0	0	0	0	0	0	0	0	0	0	0	0	0	0	0
		2018, Dec	22	12	10	0	13	5	8	0	59.0909	41.6667	80	0	0	0	0	0	0	13
	Tongliao	2017, Mar	80	40	40	0	0	0	0	0	0	0	0	0	0	0	0	0	0	0
	Subtotal		202	102	100	0	13	5	8	0	6.43564	4.90196	8	0	0	0	0	0	0	13
Jilin	Changchun	2017, Mar	48	24	24	0	1	1	0	0	2.08333	4.16667	0	0	0	0	0	0	0	1
	Subtotal		48	24	24	0	1	1	0	0	2.08333	4.16667	0	0	0	0	0	0	0	1
Zhejiang	Jiaxing	2018, Aug	54	27	27	0	0	0	0	0	0	0	0	0	0	0	0	0	0	0
	Hangzhou	2018, Jun	34	17	17	0	14	13	1	0	41.1765	76.4706	5.88235	0	0	0	0	0	0	14
		2018, Jul	40	20	20	0	13	11	2	0	32.5	55	10	0	0	0	0	13	13	0
		2018, Sep	10	10	0	0	0	0	0	0	0	0	0	0	0	0	0	0	0	0
	Subtotal		138	74	64	0	27	24	3	0	19.5652	32.4324	4.6875	0	0	0	0	13	13	14
Guangxi	Nanning	2018, Aug	32	16	16	0	4	4	0	0	12.5	25	0	0	0	0	0	3	3	1
	Subtotal		32	16	16	0	4	4	0	0	12.5	25	0	0	0	0	0	3	3	1
Qinghai	Xining	2018, Sep	40	20	20	0	1	1	0	0	2.5	5	0	0	0	0	0	1	1	0
	Hainan Tibetan Autonomous Prefecture	2016, Oct	32	16	16	0	0	0	0	0	0	0	0	0	0	0	0	0	0	0
	Subtotal		72	36	36	0	1	1	0	0	1.38889	2.77778	0	0	0	0	0	1	1	0
Jiangsu	Liyang	2018, Jan	33	20	13	0	0	0	0	0	0	0	0	0	0	0	0	0	0	0
	Kunshan	2016, Dec	54	27	27	0	3	3	0	0	5.55556	11.1111	0	0	0	0	3	0	3	0
	Subtotal		87	47	40	0	3	3	0	0	3.44828	6.38298	0	0	0	0	3	0	3	0
Shaanxi	Xianyang	2018, Sep	46	23	23	0	0	0	0	0	0	0	0	0	0	0	0	0	0	0
		2018, Oct	29	11	18	0	5	4	1	0	17.2414	36.3636	5.55556	0	0	0	0	4	4	1
		2018, Nov	30	11	19	0	0	0	0	0	0	0	0	0	0	0	0	0	0	0
		2018, Dec	50	25	25	0	0	0	0	0	0	0	0	0	0	0	0	0	0	0
	Subtotal		155	70	85	0	5	4	1	0	3.22581	5.71429	1.17647	0	0	0	0	4	4	1
Yunnan	Diqing	2016, May	5	1	0	4	0	0	0	0	0	0	0	0	0	0	0	0	0	0
		2016, Jun	10	2	0	8	0	0	0	0	0	0	0	0	0	0	0	0	0	0
		2016, Jul	3	0	0	3	0	0	0	0	0	0	0	0	0	0	0	0	0	0
		2016, Aug	6	2	0	4	0	0	0	0	0	0	0	0	0	0	0	0	0	0
		2016, Sep	16	8	8	0	0	0	0	0	0	0	0	0	0	0	0	0	0	0
		2016, Oct	10	5	5	0	0	0	0	0	0	0	0	0	0	0	0	0	0	0
		2016, Nov	11	5	6	0	1	1	0	0	9.09091	20	0	0	0	0	0	1	1	0
		2016, Dec	18	9	9	0	2	2	0	0	11.1111	22.2222	0	0	0	0	0	1	1	1
		2017, Feb	24	12	12	0	0	0	0	0	0	0	0	0	0	0	0	0	0	0
		2017, Mar	32	18	14	0	0	0	0	0	0	0	0	0	0	0	0	0	0	0
		2017, Apr	14	7	7	0	1	1	0	0	7.14286	14.2857	0	0	0	0	0	1	1	0
		2018, Mar	24	11	13	0	3	0	3	0	12.5	0	23.0769	0	0	0	0	0	0	3
		2018, Sep	42	22	20	0	4	3	1	0	9.52381	13.6364	5	0	0	0	0	0	0	4
		2018, Oct	33	17	16	0	6	5	1	0	18.1818	29.4118	6.25	0	0	0	0	4	4	2
		2018, Nov	44	22	22	0	5	5	0	0	11.3636	22.7273	0	0	0	0	0	1	1	4
		2018, Dec	22	11	11	0	2	1	1	0	9.09091	9.09091	9.09091	0	0	0	0	1	1	1
	Chuxiong	2017, Feb	38	19	19	0	0	0	0	0	0	0	0	0	0	0	0	0	0	0
	Subtotal		352	171	162	19	24	18	6	0	6.81818	10.5263	3.7037	0	0	0	0	9	9	15
Sichuan	Chengdu	2017, Jan	54	27	27	0	0	0	0	0	0	0	0	0	0	0	0	0	0	0
		2017, Feb	31	16	15	0	0	0	0	0	0	0	0	0	0	0	0	0	0	0
	Subtotal		85	43	42	0	0	0	0	0	0	0	0	0	0	0	0	0	0	0
Hunan	Yueyang	2016, May	10	10	0	0	0	0	0	0	0	0	0	0	0	0	0	0	0	0
		2016, Jul	20	20	0	0	4	4	0	0	20	20	0	0	0	0	0	4	4	0
		2016, Aug	10	10	0	0	0	0	0	0	0	0	0	0	0	0	0	0	0	0
		2016, Sep	13	5	8	0	3	2	1	0	23.0769	40	12.5	0	0	0	0	3	3	0
		2016, Oct	9	1	8	0	3	0	3	0	33.3333	0	37.5	0	0	0	0	3	3	0
		2016, Nov	24	12	12	0	0	0	0	0	0	0	0	0	0	0	0	0	0	0
		2016, Dec	24	13	11	0	10	5	4	1	41.6667	38.4615	36.3636	0	2	0	0	7	9	1
		2017, Jan	26	0	0	26	5	0	0	5	19.2308	0	0	19.2308	0	0	1	4	5	0
		2017, Feb	10	0	0	10	0	0	0	0	0	0	0	0	0	0	0	0	0	0
		2017, Mar	7	4	3	0	3	2	1	0	42.8571	50	33.3333	0	0	0	1	2	3	0
		2017, May	61	0	0	61	34	0	0	34	55.7377	0	0	55.7377	0	0	34	0	34	0
		2017, Jun	62	0	0	62	6	0	0	6	9.67742	0	0	9.67742	0	0	0	6	6	0
		2017, Jul	21	0	0	21	5	0	0	5	23.8095	0	0	23.8095	0	0	0	5	5	0
		2017, Aug	12	0	0	12	6	0	0	6	50	0	0	50	0	0	0	6	6	0
		2017, Sep	4	0	0	4	4	0	0	4	100	0	0	100	0	0	0	4	4	0
		2017, Oct	21	0	0	21	9	0	0	9	42.8571	0	0	42.8571	0	0	0	9	9	0
		2017, Nov	5	0	0	5	4	0	0	4	80	0	0	80	0	0	0	4	4	0
		2017, Dec	8	0	0	8	4	0	0	4	50	0	0	50	0	0	0	4	4	0
		2018, Jan	34	0	0	34	3	0	0	3	8.82353	0	0	8.82353	0	1	0	2	3	0
		2018, Feb	13	0	0	13	4	0	0	4	30.7692	0	0	30.7692	1	0	0	3	4	0
		2018, Mar	27	0	0	27	9	0	0	9	33.3333	0	0	33.3333	1	0	0	4	5	4
		2018, Apr	24	0	0	24	5	0	0	5	20.8333	0	0	20.8333	0	0	0	0	0	5
		2018, May	4	0	0	4	3	0	0	3	75	0	0	75	0	0	0	0	0	3
		2018, Jun	3	0	0	3	2	0	0	2	66.6667	0	0	66.6667	0	0	0	2	2	0
		2018, Jul	8	0	0	8	5	0	0	5	62.5	0	0	62.5	0	0	0	2	2	3
		2018, Aug	35	0	0	35	3	0	0	3	8.57143	0	0	8.57143	0	0	0	2	2	1
		2018, Sep	3	0	0	3	2	0	0	2	66.6667	0	0	66.6667	0	0	0	2	2	0
		2018, Oct	11	0	0	11	6	0	0	6	54.5455	0	0	54.5455	0	0	0	3	3	3
		2018, Dec	23	8	15	0	4	4	0	0	17.3913	50	0	0	0	0	0	1	1	3
	Subtotal		532	83	57	392	146	17	9	120	27.4436	20.4819	15.7895	30.6122	4	1	36	82	123	23
Total			10344	4714	4658	972	1290	712	276	302	12.471	15.1039	5.92529	31.07	16	1	62	877	975	315
Note: a O, oropharyngeal swabs; C, cloacal swabs; OC, mixed oropharyngeal and cloacal swab for a single host. b AIV positive = Positive virus isolation from eggs. c AIV positive rate = the numbers of AIV positive samples / the total numbers of cultured samples.
