# Supplementary material for: Dominant subtype switch in avian influenza viruses during 2016–2019 in China
Source: Nat Commun. 2020 Nov 20;11:5909. doi: 10.1038/s41467-020-19671-3 (PMC7679419; doi:10.1038/s41467-020-19671-3)
Supplement: Supplementary file 4 — Supplementary Data 2 [file 41467_2020_19671_MOESM4_ESM.xlsx]

## Sheet: Sheet1
Supplementary Data 2
Province	City	Collection date	Samples a				AIV positive samples b				AIV positive rates(%) c				Number of positive samples for				Number of
			Total	O	C	OC	Total	O	C	OC	Total	O	C	OC	H5N6	H6N6	H7N9	H9N2	Pure isolates	Impure isolates
Guangdong	Shenzhen	2016, Oct	8	4	4	0	0	0	0	0	0	0	0	0	0	0	0	0	0	0
		2016, Nov	14	7	7	0	9	5	4	0	64.2857	71.4286	57.1429	0	3	6	0	0	9	0
		2016, Dec	16	8	8	0	0	0	0	0	0	0	0	0	0	0	0	0	0	0
		2017, Mar	10	5	5	0	0	0	0	0	0	0	0	0	0	0	0	0	0	0
		2017, Apr	6	3	3	0	0	0	0	0	0	0	0	0	0	0	0	0	0	0
		2017, May	6	3	3	0	0	0	0	0	0	0	0	0	0	0	0	0	0	0
	Dongguan	2016, Dec	20	0	0	20	0	0	0	0	0	0	0	0	0	0	0	0	0	0
		2017, Jul	38	19	19	0	12	1	11	0	31.5789	5.26316	57.8947	0	1	5	0	0	6	6
		2017, Aug	36	18	18	0	4	2	2	0	11.1111	11.1111	11.1111	0	0	0	0	2	3	1
	Subtotal		154	67	67	20	25	8	17	0	16.2338	11.9403	25.3731	0	4	11	0	2	18	7
Guizhou	Zunyi	2018, May	6	3	3	0	1	1	0	0	16.6667	33.3333	0	0	0	1	0	0	1	0
		2018, Jul	10	5	5	0	3	1	2	0	30	20	40	0	1	2	0	0	3	0
		2018, Aug	10	5	5	0	8	4	4	0	80	80	80	0	2	6	0	0	8	0
		2018, Oct	10	5	5	0	3	0	3	0	30	0	60	0	0	1	0	1	2	1
	Subtotal		36	18	18	0	15	6	9	0	41.6667	33.3333	50	0	3	10	0	1	14	1
Hainan	Haikou	2016, Nov	2	1	1	0	0	0	0	0	0	0	0	0	0	0	0	0	0	0
		2016, Dec	10	5	5	0	0	0	0	0	0	0	0	0	0	0	0	0	0	0
		2017, Jan	18	9	9	0	0	0	0	0	0	0	0	0	0	0	0	0	0	0
		2017, Mar	16	8	8	0	0	0	0	0	0	0	0	0	0	0	0	0	0	0
		2017, Apr	16	8	8	0	0	0	0	0	0	0	0	0	0	0	0	0	0	0
		2017, May	18	9	9	0	0	0	0	0	0	0	0	0	0	0	0	0	0	0
		2017, Jun	16	8	8	0	0	0	0	0	0	0	0	0	0	0	0	0	0	0
		2017, Jul	14	7	7	0	0	0	0	0	0	0	0	0	0	0	0	0	0	0
		2017, Aug	16	8	8	0	0	0	0	0	0	0	0	0	0	0	0	0	0	0
		2017, Sep	16	8	8	0	0	0	0	0	0	0	0	0	0	0	0	0	0	0
		2017, Oct	16	8	8	0	0	0	0	0	0	0	0	0	0	0	0	0	0	0
		2017, Nov	16	8	8	0	1	0	1	0	6.25	0	12.5	0	0	1	0	0	1	0
		2017, Dec	16	8	8	0	3	1	2	0	18.75	12.5	25	0	1	0	0	0	3	0
		2018, Jan	16	8	8	0	4	1	3	0	25	12.5	37.5	0	0	0	0	0	4	0
		2018, Feb	16	8	8	0	0	0	0	0	0	0	0	0	0	0	0	0	0	0
		2018, Mar	16	8	8	0	0	0	0	0	0	0	0	0	0	0	0	0	0	0
		2018, Apr	16	8	8	0	0	0	0	0	0	0	0	0	0	0	0	0	0	0
		2018, May	16	8	8	0	0	0	0	0	0	0	0	0	0	0	0	0	0	0
		2018, Jun	16	8	8	0	0	0	0	0	0	0	0	0	0	0	0	0	0	0
		2018, Jul	16	8	8	0	0	0	0	0	0	0	0	0	0	0	0	0	0	0
		2018, Aug	16	8	8	0	0	0	0	0	0	0	0	0	0	0	0	0	0	0
		2018, Sep	16	8	8	0	0	0	0	0	0	0	0	0	0	0	0	0	0	0
		2018, Oct	18	9	9	0	0	0	0	0	0	0	0	0	0	0	0	0	0	0
		2018, Nov	16	8	8	0	0	0	0	0	0	0	0	0	0	0	0	0	0	0
		2018, Dec	16	8	8	0	0	0	0	0	0	0	0	0	0	0	0	0	0	0
	Subtotal		384	192	192	0	8	2	6	0	2.08333	1.04167	3.125	0	1	1	0	0	8	0
Jiangxi	Nanchang	2016, Jan	3	1	2	0	1	0	1	0	33.3333	0	50	0	0	0	0	0	1	3
		2016, Apr	14	6	8	0	2	0	2	0	14.2857	0	25	0	0	0	0	0	2	0
		2016, May	1	1	0	0	0	0	0	0	0	0	0	0	0	0	0	0	0	0
		2016, Jun	1	1	0	0	0	0	0	0	0	0	0	0	0	0	0	0	0	0
		2016, Jul	9	9	0	0	0	0	0	0	0	0	0	0	0	0	0	0	0	0
		2016, Aug	6	1	5	0	4	1	3	0	66.6667	100	60	0	0	4	0	0	4	0
		2016, Sep	17	11	6	0	5	5	0	0	29.4118	45.4545	0	0	0	0	0	5	5	0
		2016, Oct	50	25	25	0	1	1	0	0	2	4	0	0	0	0	0	0	0	1
		2016, Nov	33	8	25	0	6	2	4	0	18.1818	25	16	0	3	1	0	0	5	1
		2016, Dec	20	8	12	0	1	0	1	0	5	0	8.33333	0	0	0	0	0	0	1
		2017, Jan	21	0	0	21	6	0	0	6	28.5714	0	0	28.5714	1	0	1	0	3	0
		2017, Feb	4	2	0	2	0	0	0	0	0	0	0	0	0	0	0	0	0	0
		2017, Apr	39	0	0	39	15	0	0	15	38.4615	0	0	38.4615	0	0	0	12	14	1
		2017, May	15	0	0	15	3	0	0	3	20	0	0	20	1	0	0	2	3	0
		2017, Jun	12	0	0	12	0	0	0	0	0	0	0	0	0	0	0	0	0	0
		2017, Jul	19	0	0	19	0	0	0	0	0	0	0	0	0	0	0	0	0	0
		2017, Aug	7	0	0	7	2	0	0	2	28.5714	0	0	28.5714	0	0	0	2	2	0
		2017, Sep	11	0	0	11	5	0	0	5	45.4545	0	0	45.4545	0	0	0	5	5	0
		2017, Oct	10	0	0	10	3	0	0	3	30	0	0	30	0	1	0	2	3	0
		2017, Nov	8	0	0	8	5	0	0	5	62.5	0	0	62.5	2	0	0	3	5	0
		2017, Dec	24	0	0	24	2	0	0	2	8.33333	0	0	8.33333	0	0	0	2	2	0
		2018, Jan	7	0	0	7	2	0	0	2	28.5714	0	0	28.5714	0	0	0	2	2	0
		2018, Feb	37	0	0	37	3	0	0	3	8.10811	0	0	8.10811	2	0	0	0	3	0
		2018, Mar	10	0	0	10	4	0	0	4	40	0	0	40	0	0	0	2	2	2
		2018, Apr	9	0	0	9	0	0	0	0	0	0	0	0	0	0	0	0	0	0
		2018, May	12	0	0	12	8	0	0	8	66.6667	0	0	66.6667	0	0	0	0	0	8
		2018, Jun	9	0	0	9	3	0	0	3	33.3333	0	0	33.3333	0	0	0	0	0	3
		2018, Jul	9	0	0	9	2	0	0	2	22.2222	0	0	22.2222	0	0	0	1	1	1
		2018, Aug	6	0	0	6	1	0	0	1	16.6667	0	0	16.6667	0	0	0	0	0	1
		2018, Sep	30	0	0	30	15	0	0	15	50	0	0	50	0	0	0	0	0	15
		2018, Oct	7	0	0	7	2	0	0	2	28.5714	0	0	28.5714	0	0	0	0	0	2
		2018, Nov	6	0	0	6	1	0	0	1	16.6667	0	0	16.6667	0	0	0	0	0	1
		2018, Dec	80	40	40	0	1	1	0	0	1.25	2.5	0	0	0	0	0	0	0	1
	Shangrao	2017, Feb	17	17	0	0	12	8	4	0	70.5882	47.0588	0	0	0	8	0	0	8	4
	Subtotal		563	130	123	310	115	18	15	82	20.4263	13.8462	12.1951	26.4516	9	14	1	38	70	45
Henan	Luoyang	2016, Oct	8	4	4	0	0	0	0	0	0	0	0	0	0	0	0	0	0	0
		2016, Dec	8	4	4	0	2	1	1	0	25	25	25	0	0	0	0	2	2	0
		2017, Jan	8	4	4	0	3	2	1	0	37.5	50	25	0	0	0	0	2	2	1
		2017, Feb	10	5	5	0	1	1	0	0	10	20	0	0	0	0	0	1	1	0
	Shangqiu	2016, Dec	1	1	0	0	1	1	0	0	100	100	0	0	1	0	0	0	1	0
	Subtotal		35	18	17	0	7	5	2	0	20	27.7778	11.7647	0	1	0	0	5	6	1
Chongqing	Chongqing	2018, Aug	24	12	12	0	0	0	0	0	0	0	0	0	0	0	0	0	0	0
	Subtotal		24	12	12	0	0	0	0	0	0	0	0	0	0	0	0	0	0	0
Anhui	Liuan	2018, Sep	20	20	0	0	0	0	0	0	0	0	0	0	0	0	0	0	0	0
	Subtotal		20	20	0	0	0	0	0	0	0	0	0	0	0	0	0	0	0	0
Fujian	Fuzhou	2016, Oct	40	20	20	0	4	1	3	0	10	5	15	0	0	1	0	0	3	1
		2016, Nov	58	29	29	0	6	2	4	0	10.3448	6.89655	13.7931	0	2	1	0	0	5	1
		2016, Dec	70	35	35	0	8	3	5	0	11.4286	8.57143	14.2857	0	4	4	0	0	8	0
		2017, Jan	40	20	20	0	16	4	12	0	40	20	60	0	1	6	0	0	14	2
		2017, Mar	20	10	10	0	3	2	1	0	15	20	10	0	0	0	1	2	3	0
		2017, Apr	40	20	20	0	5	3	2	0	12.5	15	10	0	0	0	0	5	5	0
		2017, May	60	30	30	0	10	5	5	0	16.6667	16.6667	16.6667	0	0	0	0	6	8	2
		2017, Jun	90	45	45	0	22	11	11	0	24.4444	24.4444	24.4444	0	0	0	0	14	19	3
		2017, Jul	30	15	15	0	6	1	5	0	20	6.66667	33.3333	0	0	0	0	2	6	0
		2017, Sep	25	20	20	0	5	0	5	0	20	0	25	0	0	0	0	3	5	0
		2017, Oct	40	15	15	0	9	5	4	0	22.5	33.3333	26.6667	0	3	1	0	0	8	1
		2017, Nov	30	15	15	0	10	5	5	0	33.3333	33.3333	33.3333	0	4	0	0	0	4	6
		2018, Jan	120	70	50	0	36	24	12	0	30	34.2857	24	0	0	1	0	2	33	3
		2018, Oct	26	13	13	0	1	0	1	0	3.84615	0	7.69231	0	0	0	0	0	0	1
		2018, Nov	90	45	45	0	13	7	6	0	14.4444	15.5556	13.3333	0	0	0	0	0	0	13
	Subtotal		779	402	382	0	154	73	81	0	19.7689	18.1592	21.2042	0	14	14	1	34	121	33
Xinjiang	Urumqi	2016, Dec	2	1	1	0	1	0	1	0	50	0	100	0	0	0	0	0	1	0
		2017, Jan	5	3	2	0	0	0	0	0	0	0	0	0	0	0	0	0	0	0
		2017, Mar	3	1	2	0	0	0	0	0	0	0	0	0	0	0	0	0	0	0
		2017, Apr	10	5	5	0	2	2	0	0	20	40	0	0	0	0	0	0	0	2
		2017, Jun	12	6	6	0	0	0	0	0	0	0	0	0	0	0	0	0	0	0
		2017, Jul	10	5	5	0	0	0	0	0	0	0	0	0	0	0	0	0	0	0
		2017, Aug	4	2	2	0	0	0	0	0	0	0	0	0	0	0	0	0	0	0
		2017, Sep	4	2	2	0	0	0	0	0	0	0	0	0	0	0	0	0	0	0
		2017, Oct	2	1	1	0	1	0	1	0	50	0	100	0	0	0	0	0	0	1
		2017, Nov	6	3	3	0	2	1	1	0	33.3333	33.3333	33.3333	0	0	0	0	2	2	0
		2017, Dec	4	2	2	0	0	0	0	0	0	0	0	0	0	0	0	0	0	0
		2018, Jan	4	2	2	0	0	0	0	0	0	0	0	0	0	0	0	0	0	0
		2018, Apr	4	2	2	0	0	0	0	0	0	0	0	0	0	0	0	0	0	0
		2018, Aug	4	2	2	0	0	0	0	0	0	0	0	0	0	0	0	0	0	0
		2018, Sep	14	7	7	0	2	1	1	0	14.2857	14.2857	14.2857	0	0	0	0	0	0	2
		2018, Oct	14	7	7	0	3	3	0	0	21.4286	42.8571	0	0	0	0	0	0	0	3
		2018, Dec	4	2	2	0	0	0	0	0	0	0	0	0	0	0	0	0	0	0
	Kuitun	2018, Apr	6	3	3	0	0	0	0	0	0	0	0	0	0	0	0	0	0	0
	Ili Kazakh Autonomous Prefectur	2017, Jun	8	4	4	0	0	0	0	0	0	0	0	0	0	0	0	0	0	0
	Subtotal		120	60	60	0	11	7	4	0	9.16667	11.6667	6.66667	0	0	0	0	2	3	8
Inner Mongolia	Ordos	2018, Jul	11	9	2	0	0	0	0	0	0	0	0	0	0	0	0	0	0	0
	Subtotal		11	9	2	0	0	0	0	0	0	0	0	0	0	0	0	0	0	0
Zhejiang	Hangzhou	2018, Apr	19	15	4	0	6	6	0	0	31.5789	40	0	0	0	0	0	0	0	6
		2018, May	29	15	14	0	10	9	1	0	34.4828	60	7.14286	0	0	0	0	0	0	10
		2018, Aug	36	18	18	0	11	10	1	0	30.5556	55.5556	5.55556	0	0	0	0	5	5	6
		2018, Sep	36	18	18	0	4	4		0	11.1111	22.2222	0	0	0	0	0	0	0	4
		2018, Oct	31	16	15	0	12	3	9	0	38.7097	18.75	60	0	0	0	0	0	0	12
		2018, Nov	32	16	16	0	7		7	0	21.875	0	43.75	0	0	0	0	0	0	7
		2018, Dec	37	18	19	0	12	3	9	0	32.4324	16.6667	47.3684	0	0	0	0	0	0	12
	Subtotal		220	116	104	0	62	35	27	0	28.1818	30.1724	25.9615	0	0	0	0	5	5	57
Yunnan	Diqing	2016, May	4	1	0	3	0	0	0	0	0	0	0	0	0	0	0	0	0	0
		2016, Jun	8	3	0	5	0	0	0	0	0	0	0	0	0	0	0	0	0	0
		2016, Jul	7	2	0	5	0	0	0	0	0	0	0	0	0	0	0	0	0	0
		2016, Aug	3	1	0	2	0	0	0	0	0	0	0	0	0	0	0	0	0	0
		2016, Sep	6	3	3	0	1	1	0	0	16.6667	33.3333	0	0	1	0	0	0	1	0
		2016, Oct	4	2	2	0	0	0	0	0	0	0	0	0	0	0	0	0	0	0
		2016, Nov	3	2	1	0	0	0	0	0	0	0	0	0	0	0	0	0	0	0
		2016, Dec	2	0	1	1	0	0	0	0	0	0	0	0	0	0	0	0	0	0
		2017, Apr	6	3	3	0	0	0	0	0	0	0	0	0	0	0	0	0	0	0
		2018, Mar	4	2	2	0	0	0	0	0	0	0	0	0	0	0	0	0	0	0
		2018, Oct	4	2	2	0	0	0	0	0	0	0	0	0	0	0	0	0	0	0
		2018, Dec	18	9	9	0	1	1	0	0	5.55556	11.1111	0	0	0	0	0	1	1	0
	Subtotal		69	30	23	16	2	2	0	0	2.89855	6.66667	0	0	1	0	0	1	2	0
Hunan	Yueyang	2016, May	10	10	0	0	0	0	0	0	0	0	0	0	0	0	0	0	0	0
		2016, Jun	0	0	0	0	0	0	0	0	0	0	0	0	0	0	0	0	0	0
		2016, Jul	4	3	1	0	2	1	1	0	50	33.3333	100	0	1	0	0	0	1	1
		2016, Aug	4	4	0	0	0	0	0	0	0	0	0	0	0	0	0	0	0	0
		2016, Sep	39	15	24	0	3	3	0	0	7.69231	20	0	0	0	0	0	3	3	0
		2016, Oct	11	5	6	0	2	2	0	0	18.1818	40	0	0	0	0	0	1	1	1
		2016, Nov	9	1	8	0	0	0	0	0	0	0	0	0	0	0	0	0	0	0
		2016, Dec	37	25	12	0	15	9	5	1	40.5405	36	41.6667	0	12	1	0	1	15	0
		2017, Jan	11	0	0	11	7	0	0	7	63.6364	0	0	63.6364	1	3	0	1	5	2
		2017, Feb	45	0	0	45	0	0	0	0	0	0	0	0	0	0	0	0	0	0
		2017, Mar	32	20	12	0	7	4	3	0	21.875	20	25	0	4	0	0	3	7	0
		2017, May	34	0	0	34	7	0	0	7	20.5882	0	0	20.5882	0	0	7	0	7	0
		2017, Jun	32	0	0	32	4	0	0	4	12.5	0	0	12.5	0	2	0	2	4	0
		2017, Jul	35	0	0	35	0	0	0	0	0	0	0	0	0	0	0	0	0	0
		2017, Aug	2	0	0	2	1	0	0	1	50	0	0	50	0	0	0	1	1	0
		2017, Sep	7	0	0	7	4	0	0	4	57.1429	0	0	57.1429	0	0	0	4	4	0
		2017, Oct	3	0	0	3	3	0	0	3	100	0	0	100	0	0	0	3	3	0
		2017, Nov	18	0	0	18	13	0	0	13	72.2222	0	0	72.2222	4	2	0	2	12	1
		2017, Dec	6	0	0	6	4	0	0	4	66.6667	0	0	66.6667	0	0	0	3	3	1
		2018, Jan	15	0	0	15	7	0	0	7	46.6667	0	0	46.6667	4	1	0	2	7	0
		2018, Feb	24	0	0	24	6	0	0	6	25	0	0	25	4	2	0	0	6	0
		2018, Mar	10	0	0	10	9	0	0	9	90	0	0	90	2	2	0	0	4	5
		2018, Apr	18	0	0	18	9	0	0	9	50	0	0	50	0	0	0	0	0	9
		2018, May	18	0	0	18	9	0	0	9	50	0	0	50	0	0	0	0	0	9
		2018, Jun	21	0	0	21	3	0	0	3	14.2857	0	0	14.2857	0	0	0	2	2	1
		2018, Jul	27	0	0	27	0	0	0	0	0	0	0	0	0	0	0	0	0	0
		2018, Aug	20	0	0	20	2	0	0	2	10	0	0	10	0	0	0	2	2	0
		2018, Sep	13	0	0	13	3	0	0	3	23.0769	0	0	23.0769	0	0	0	2	2	1
		2018, Oct	2	0	0	2	0	0	0	0	0	0	0	0	0	0	0	0	0	0
		2018, Dec	14	5	9	0	6	3	3	0	42.8571	60	33.3333	0	0	0	0	0	0	6
	Subtotal		521	88	72	361	126	22	12	92	24.1843	25	16.6667	25.4848	32	13	7	32	89	37
Total			2936	1162	1072	707	525	178	173	174	17.8815	15.3184	16.1381	24.611	65	63	9	120	336	189
Note: a O, oropharyngeal swabs; C, cloacal swabs; OC, mixed oropharyngeal and cloacal swab for a single host. b AIV positive = Positive virus isolation from eggs. c AIV positive rate = the numbers of AIV positive samples / the total numbers of cultured samples.
