# Supplementary material for: Dominant subtype switch in avian influenza viruses during 2016–2019 in China
Source: Nat Commun. 2020 Nov 20;11:5909. doi: 10.1038/s41467-020-19671-3 (PMC7679419; doi:10.1038/s41467-020-19671-3)
Supplement: Supplementary file 5 — Supplementary Data 3 [file 41467_2020_19671_MOESM5_ESM.xlsx]

## Sheet: Sheet1
Supplementary Data 3
Province	City	Collection date	Samples	AIV positive samples a	AIV positive rates(%) b	Number of positive samples for				Number of
						H5N6	H6N6	H7N9	H9N2	Pure isolates	Impure isolates
Guangdong	Shenzhen	2018, May	1	1	100	0	0	0	1	1	0
	Subtotal		1	1	100	0	0	0	1	1	0
Jiangxi	Nanchang	2016, Mar	5	2	40	0	0	2	0	2	0
		2016, Jun	2	0	0	0	0	0	0	0	0
		2016, Jul	1	1	100	0	0	0	1	1	0
		2016, Aug	10	4	40	0	0	0	4	4	0
		2017, Jan	13	5	38.4615	0	0	1	1	2	3
		2017, Feb	34	10	29.4118	0	0	2	5	8	2
	Shangrao	2017, Feb	261	27	10.3448	0	7	7	1	16	11
	Subtotal		326	49	15.0307	0	7	12	12	33	16
Shandong	Taian	2017, Aug	1	1	100	0	0	0	1	1	0
		2018, Nov	5	1	20	0	0	0	0	0	1
		2018, Dec	5	4	80	0	0	0	2	2	2
		2019, Jan	5	4	80	0	0	0	1	1	3
		2019, Feb	5	0	0	0	0	0	0	0	0
	Subtotal		21	10	47.619	0	0	0	4	4	6
Shanxi	Jinzhong	2018, Oct	5	1	20	0	0	0	1	1	0
		2018, Dec	5	0	0	0	0	0	0	0	0
		2019, Jan	5	1	20	0	0	0	0	0	1
		2019, Feb	5	3	60	0	0	0	0	0	3
	Yuncheng	2017, Jan	1	1	100	0	0	0	0	1	0
	Subtotal		21	6	28.5714	0	0	0	1	2	4
Henan	Xinxiang	2018, Nov	5	3	60	0	0	0	0	0	3
		2018, Dec	5	4	80	0	0	0	4	4	0
		2019, Jan	5	1	20	0	0	0	1	1	0
		2019, Feb	5	3	60	0	0	0	0	0	3
	Subtotal		20	11	55	0	0	0	5	5	6
Chongqing	Chongqing	2018, Dec	5	1	20	0	0	0	0	0	1
	Subtotal		5	1	20	0	0	0	0	0	1
Anhui	Bengbu	2018, Nov	5	3	60	0	0	0	0	0	3
		2019, Jan	5	2	40	0	0	0	0	0	2
		2019, Feb	5	5	100	0	0	0	0	0	5
	Subtotal		15	10	66.6667	0	0	0	0	0	10
Fujian	Fuzhou	2016, Oct	3	0	0	0	0	0	0	0	0
		2016, Dec	6	0	0	0	0	0	0	0	0
		2017, Jan	10	0	0	0	0	0	0	0	0
		2017, Mar	10	1	10	0	0	0	0	1	0
		2017, Apr	6	0	0	0	0	0	0	0	0
		2017, May	10	0	0	0	0	0	0	0	0
		2017, Jun	10	0	0	0	0	0	0	0	0
		2017, Jul	6	0	0	0	0	0	0	0	0
		2017, Aug	4	0	0	0	0	0	0	0	0
		2017, Sep	10	1	10	0	1	0	0	1	0
		2017, Oct	8	1	12.5	1	0	0	0	1	0
		2017, Nov	12	0	0	0	0	0	0	0	0
		2018, Jan	14	0	0	0	0	0	0	0	0
		2018, Mar	6	0	0	0	0	0	0	0	0
		2018, Jun	10	0	0	0	0	0	0	0	0
		2018, Aug	2	0	0	0	0	0	0	0	0
	Subtotal		127	3	2.3622	1	1	0	0	3	0
Innor Monglia	Ordos	2016, Oct	13	1	7.69231	0	0	0	0	1	0
		2016, Nov	25	1	4	0	0	0	0	0	1
		2017, Jan	27	1	3.7037	0	0	0	0	1	0
		2017, Mar	9	0	0	0	0	0	0	0	0
		2017, Apr	8	0	0	0	0	0	0	0	0
		2017, May	11	0	0	0	0	0	0	0	0
		2017, Jul	7	0	0	0	0	0	0	0	0
		2018, May	15	0	0	0	0	0	0	0	0
		2018, Jun	17	0	0	0	0	0	0	0	0
		2018, Aug	9	0	0	0	0	0	0	0	0
		2018, Oct	9	0	0	0	0	0	0	0	0
		2018, Dec	26	12	46.1538	0	0	0	0	0	12
	Subtotal		176	15	8.52273	0	0	0	0	2	13
Jilin	Changchun	2017, Mar	1	1	100	0	0	0	1	1	0
		2017, Nov	71	0	0	0	0	0	0	0	0
		2018, Jan	30	2	6.66667	0	0	0	0	0	2
		2018, Apr	40	4	10	0	0	0	2	2	2
		2018, May	50	0	0	0	0	0	0	0	0
		2018, Jun	50	0	0	0	0	0	0	0	0
		2018, Jul	19	1	5.26316	0	0	0	1	1	0
		2018, Aug	14	0	0	0	0	0	0	0	0
		2018, Sep	16	0	0	0	0	0	0	0	0
		2018, Nov	11	0	0	0	0	0	0	0	0
	Subtotal		302	8	2.64901	0	0	0	4	4	4
Yunnan	Diqing	2016, May	11	0	0	0	0	0	0	0	0
		2016, Jun	21	0	0	0	0	0	0	0	0
		2016, Jul	30	0	0	0	0	0	0	0	0
		2016, Aug	30	0	0	0	0	0	0	0	0
		2016, Sep	20	1	5	0	0	0	1	1	0
		2016, Oct	25	1	4	0	0	0	1	1	0
		2016, Nov	50	0	0	0	0	0	0	0	0
		2016, Dec	25	1	4	0	0	0	0	0	1
		2017, Feb	66	1	1.51515	1	0	0	0	1	0
		2017, Mar	35	2	5.71429	1	0	0	1	2	0
		2017, Apr	12	0	0	0	0	0	0	0	0
		2018, Mar	27	5	18.5185	0	0	0	0	0	5
		2018, Sep	27	1	3.7037	0	0	0	0	0	1
		2018, Oct	33	1	3.0303	0	0	0	1	1	0
		2018, Nov	31	2	6.45161	0	0	0	0	0	2
		2018, Dec	25	1	4	0	0	0	1	1	0
	Subtotal		468	16	3.4188	2	0	0	5	7	9
Xizang	Lhasa	2017, Jan	15	1	6.66667	0	0	0	0	1	0
	Subtotal		15	1	6.66667	0	0	0	0	1	0
Hunan	Yueyang	2016, May	3	0	0	0	0	0	0	0	0
		2016, Aug	1	1	100	0	0	0	1	1	0
		2016, Nov	1	0	0	0	0	0	0	0	0
		2017, Jan	15	8	53.3333	0	0	0	0	0	8
		2017, Feb	29	0	0	0	0	0	0	0	0
	Subtotal		49	9	18.3673	0	0	0	1	1	8
Jiangsu	Kunshan	2016, May	1	1	100	0	0	0	0	0	1
	Subtotal		1	1	100	0	0	0	0	0	1
Xinjiang	Urumqi	2016, Dec	1	1	100	0	0	0	0	1	0
		2016, Oct	1	1	100	0	0	0	0	1	0
		2017, Mar	1	1	100	0	0	0	1	1	0
	Subtotal		3	3	100	0	0	0	1	3	0
Total			1550	144	9.29032	3	8	12	34	66	78
Note: a AIV positive = Positive virus isolation from eggs. b AIV positive rate = the numbers of AIV positive samples / the total numbers of cultured samples.
