# Supplementary material for: Dominant subtype switch in avian influenza viruses during 2016–2019 in China
Source: Nat Commun. 2020 Nov 20;11:5909. doi: 10.1038/s41467-020-19671-3 (PMC7679419; doi:10.1038/s41467-020-19671-3)
Supplement: Supplementary file 6 — Supplementary Data 4 [file 41467_2020_19671_MOESM6_ESM.xlsx]

## Sheet: Sheet1
Supplementary Data 4
Province	City	Collection date	Samples a				AIV positive samples b				AIV positive rates(%) c				Number of positive samples for				Number of
			Total	O	C	OC	Total	O	C	OC	Total	O	C	OC	H5N6	H6N6	H7N9	H9N2	Pure isolates	Impure isolates
Guangdong	Shenzhen	2016, Jan	4	2	2	0	0	0	0	0	0	0	0	0	0	0	0	0	0	0
	Dongguan	2016, Dec	5	0	0	5	0	0	0	0	0	0	0	0	0	0	0	0	0	0
		2017, Jul	10	5	5	0	0	0	0	0	0	0	0	0	0	0	0	0	0	0
		2017, Aug	10	5	5	0	0	0	0	0	0	0	0	0	0	0	0	0	0	0
	Subtotal		29	12	12	5	0	0	0	0	0	0	0	0	0	0	0	0	0	0
Guizhou	Zunyi	2016, Nov	30	15	15	0	4	2	2	0	13.3333	13.3333	13.3333	0	0	0	0	4	4	0
		2017, Nov	4	2	2	0	0	0	0	0	0	0	0	0	0	0	0	0	0	0
		2018, Jan	10	5	5	0	1	0	1	0	10	0	20	0	0	0	0	1	1	0
		2018, Mar	14	7	7	0	0	0	0	0	0	0	0	0	0	0	0	0	0	0
		2018, May	14	7	7	0	0	0	0	0	0	0	0	0	0	0	0	0	0	0
		2018, Jun	12	6	6	0	0	0	0	0	0	0	0	0	0	0	0	0	0	0
		2018, Jul	10	5	5	0	0	0	0	0	0	0	0	0	0	0	0	0	0	0
		2018, Aug	10	5	5	0	0	0	0	0	0	0	0	0	0	0	0	0	0	0
		2018, Sep	10	5	5	0	0	0	0	0	0	0	0	0	0	0	0	0	0	0
		2018, Oct	10	5	5	0	1	1	0	0	10	20	0	0	0	1	0	0	1	0
		2018, Nov	10	5	5	0	0	0	0	0	0	0	0	0	0	0	0	0	0	0
		2018, Dec	10	5	5	0	0	0	0	0	0	0	0	0	0	0	0	0	0	0
	Subtotal		144	72	72	0	6	3	3	0	4.16667	4.16667	4.16667	0	0	1	0	5	6	0
Hainan	Haikou	2016, Nov	44	22	22	0	0	0	0	0	0	0	0	0	0	0	0	0	0	0
		2016, Dec	16	8	8	0	0	0	0	0	0	0	0	0	0	0	0	0	0	0
		2017, Jan	16	8	8	0	0	0	0	0	0	0	0	0	0	0	0	0	0	0
		2017, Mar	10	5	5	0	0	0	0	0	0	0	0	0	0	0	0	0	0	0
		2017, Apr	6	3	3	0	0	0	0	0	0	0	0	0	0	0	0	0	0	0
		2017, May	16	8	8	0	0	0	0	0	0	0	0	0	0	0	0	0	0	0
		2017, Jun	7	4	3	0	0	0	0	0	0	0	0	0	0	0	0	0	0	0
		2017, Jul	16	8	8	0	0	0	0	0	0	0	0	0	0	0	0	0	0	0
		2017, Aug	16	8	8	0	0	0	0	0	0	0	0	0	0	0	0	0	0	0
		2017, Sep	16	8	8	0	0	0	0	0	0	0	0	0	0	0	0	0	0	0
		2017, Oct	16	8	8	0	0	0	0	0	0	0	0	0	0	0	0	0	0	0
		2017, Nov	16	8	8	0	0	0	0	0	0	0	0	0	0	0	0	0	0	0
		2017, Dec	16	8	8	0	0	0	0	0	0	0	0	0	0	0	0	0	0	0
		2018, Jan	18	9	9	0	2	0	2	0	11.1111	0	22.2222	0	1	0	0	0	2	0
		2018, Feb	18	9	9	0	0	0	0	0	0	0	0	0	0	0	0	0	0	0
		2018, Mar	18	9	9	0	0	0	0	0	0	0	0	0	0	0	0	0	0	0
		2018, Apr	14	7	7	0	0	0	0	0	0	0	0	0	0	0	0	0	0	0
		2018, May	14	7	7	0	0	0	0	0	0	0	0	0	0	0	0	0	0	0
		2018, Jun	16	8	8	0	0	0	0	0	0	0	0	0	0	0	0	0	0	0
		2018, Jul	16	8	8	0	0	0	0	0	0	0	0	0	0	0	0	0	0	0
		2018, Aug	16	8	8	0	0	0	0	0	0	0	0	0	0	0	0	0	0	0
		2018, Sep	16	8	8	0	0	0	0	0	0	0	0	0	0	0	0	0	0	0
		2018, Oct	16	8	8	0	0	0	0	0	0	0	0	0	0	0	0	0	0	0
		2018, Nov	16	8	8	0	0	0	0	0	0	0	0	0	0	0	0	0	0	0
		2018, Dec	18	9	9	0	0	0	0	0	0	0	0	0	0	0	0	0	0	0
	Subtotal		407	204	203	0	2	0	2	0	0.4914	0	0.985222	0	1	0	0	0	2	0
Henan	Luoyang	2016, Oct	12	6	6	0	0	0	0	0	0	0	0	0	0	0	0	0	0	0
		2016, Nov	10	5	5	0	0	0	0	0	0	0	0	0	0	0	0	0	0	0
		2016, Dec	12	6	6	0	0	0	0	0	0	0	0	0	0	0	0	0	0	0
		2017, Jan	12	6	6	0	2	1	1	0	16.6667	16.6667	16.6667	0	0	0	0	2	2	0
		2017, Feb	10	5	5	0	0	0	0	0	0	0	0	0	0	0	0	0	0	0
	Subtotal		56	28	28	0	2	1	1	0	3.57143	3.57143	3.57143	0	0	0	0	2	2	0
Fujian	Fuzhou	2016, Nov	5	0	5	0	1	0	1	0	20	0	20	0	0	1	0	0	1	0
		2017, Jan	30	15	15	0	3	2	1	0	10	13.3333	6.66667	0	1	1	0	0	2	1
		2017, Sep	20	0	20	0	3	0	3	0	15	0	15	0	0	0	0	2	3	0
		2018, Mar	30	0	30	0	6	0	6	0	20	0	20	0	0	0	0	6	6	0
	Subtotal		85	15	70	0	13	2	11	0	15.2941	13.3333	15.7143	0	1	2	0	8	12	1
Yunnan	Diqing	2017, Apr	3	3	0	0					0	0	0	0	0	0	0	0	0	0
		2018, Mar	2	1	1	0	0	0	0	0	0	0	0	0	0	0	0	0	0	0
		2018, Oct	2	1	1	0	0	0	0	0	0	0	0	0	0	0	0	0	0	0
		2018, Dec	4	2	2	0	0	0	0	0	0	0	0	0	0	0	0	0	0	0
	Subtotal		11	7	4	0	0	0	0	0	0	0	0	0	0	0	0	0	0	0
Jiangxi	Nanchang	2016, Mar	10	5	5	0	1	1	0	0	10	20	0	0	0	0	1	0	1	0
		2016, May	8	8	0	0	0	0	0	0	0	0	0	0	0	0	0	0	0	0
		2016, Jun	9	9	0	0	0	0	0	0	0	0	0	0	0	0	0	0	0	0
		2016, Jul	5	5	0	0	0	0	0	0	0	0	0	0	0	0	0	0	0	0
		2016, Aug	5	5	0	0	0	0	0	0	0	0	0	0	0	0	0	0	0	0
		2016, Sep	20	10	10	0	0	0	0	0	0	0	0	0	0	0	0	0	0	0
		2017, Jan	5	0	0	5	1	0	0	1	20	0	0	20	0	0	1	0	1	0
		2018, Oct	5	0	0	5	1	0	0	1	20	0	0	20	0	0	0	0	0	1
		2018, Nov	7	0	0	7	0	0	0	0	0	0	0	0	0	0	0	0	0	0
	Shangrao	2017, Feb	4	2	2	0	0	0	0	0	0	0	0	0	0	0	0	0	0	0
	Subtotal		78	44	17	17	3	1	0	2	3.84615	2.27273	0	11.7647	0	0	2	0	2	1
Jiangsu	Liyang	2018, Jan	6	3	3	0	0	0	0	0	0	0	0	0	0	0	0	0	0	0
	Subtotal		6	3	3	0	0	0	0	0	0	0	0	0	0	0	0	0	0	0
Hunan	Yueyang	2016, Mar	8	4	4	0	0	0	0	0	0	0	0	0	0	0	0	0	0	0
		2016, Apr	3	3	0	0	0	0	0	0	0	0	0	0	0	0	0	0	0	0
	Subtotal		11	7	4	0	0	0	0	0	0	0	0	0	0	0	0	0	0	0
Total			827	392	413	22	26	7	17	2	3.14389	1.78571	4.11622	9.09091	2	3	2	15	24	2
Note: a O, oropharyngeal swabs; C, cloacal swabs; OC, mixed oropharyngeal and cloacal swab for a single host. b AIV positive = Positive virus isolation from eggs. c AIV positive rate = the numbers of AIV positive samples / the total numbers of cultured samples.
