# Supplementary material for: Dominant subtype switch in avian influenza viruses during 2016–2019 in China
Source: Nat Commun. 2020 Nov 20;11:5909. doi: 10.1038/s41467-020-19671-3 (PMC7679419; doi:10.1038/s41467-020-19671-3)
Supplement: Supplementary file 7 — Supplementary Data 5 [file 41467_2020_19671_MOESM7_ESM.xlsx]

## Sheet: Sheet1
Supplementary Data 5
Province	City	Collection date	Samples a				AIV positive samples b				AIV positive rates(%) c				Number of positive samples for				Number of
			Total	O	C	OC	Total	O	C	OC	Total	O	C	OC	H5N6	H6N6	H7N9	H9N2	Pure isolates	Impure isolates
Guangdong	Shenzhen	2016, Oct	8	4	4	0	4	3	1	0	50	75	25	0	0	0	0	0	4	0
	Dongguan	2016, Dec	5	0	0	5	0	0	0	0	0	0	0	0	0	0	0	0	0	0
		2017, Jul	10	5	5	0	1	0	1	0	10	0	20	0	1	0	0	0	1	0
		2017, Aug	10	5	5	0	0	0	0	0	0	0	0	0	0	0	0	0	0	0
	Subtotal		33	14	14	5	5	3	2	0	15.1515	21.4286	14.2857	0	1	0	0	0	5	0
Jiangxi	Nanchang	2017, Feb	2	0	0	2	0	0	0	0	0	0	0	0	0	0	0	0	0	0
		2017, May	1	0	0	1	0	0	0	0	0	0	0	0	0	0	0	0	0	0
		2017, Jun	1	0	0	1	0	0	0	0	0	0	0	0	0	0	0	0	0	0
		2018, Jun	10	0	0	10	0	0	0	0	0	0	0	0	0	0	0	0	0	0
	Subtotal		14	0	0	14	0	0	0	0	0	0	0	0	0	0	0	0	0	0
Henan	Luoyang	2016, Oct	6	3	3	0	0	0	0	0	0	0	0	0	0	0	0	0	0	0
		2016, Nov	6	3	3	0	0	0	0	0	0	0	0	0	0	0	0	0	0	0
		2016, Dec	6	3	3	0	0	0	0	0	0	0	0	0	0	0	0	0	0	0
		2017, Jan	6	3	3	0	1	1	0	0	16.6667	33.3333	0	0	1	0	0	0	1	0
	Subtotal		24	12	12	0	1	1	0	0	4.16667	8.33333	0	0	1	0	0	0	1	0
Fujian	Fuzhou	2016, Oct	20	10	10	0	2	1	1	0	10	10	10	0	2	0	0	0	2	0
		2016, Nov	20	10	10	0	1	0	1	0	5	0	10	0	1	0	0	0	1	0
		2017, Oct	60	30	30	0	10	6	4	0	16.6667	20	13.3333	0	9	0	0	0	9	1
		2017, Nov	80	40	40	0	2	2	0	0	2.5	5	0	0	2	0	0	0	2	0
		2018, Mar	70	35	35	0	17	10	7	0	24.2857	28.5714	20	0	8	0	0	3	14	3
	Subtotal		250	125	125	0	32	19	13	0	12.8	15.2	10.4	0	22	0	0	3	28	4
Xinjiang	Urumqi	2016, Dec	8	4	4	0	6	3	3	0	75	75	75	0	2	0	0	0	6	0
		2017, Mar	6	3	3	0	2	1	1	0	33.3333	33.3333	33.3333	0	0	0	0	0	0	2
		2017, Apr	6	3	3	0	1	1	0	0	16.6667	33.3333	0	0	0	0	0	0	0	1
		2017, Jun	6	3	3	0	0	0	0	0	0	0	0	0	0	0	0	0	0	0
		2017, Jul	4	2	2	0	1	1	0	0	25	50	0	0	0	0	0	0	0	1
		2017, Aug	6	3	3	0	6	3	3	0	100	100	100	0	0	0	0	0	0	6
		2017, Sep	6	3	3	0	0	0	0	0	0	0	0	0	0	0	0	0	0	0
		2017, Oct	4	2	2	0	0	0	0	0	0	0	0	0	0	0	0	0	0	0
		2017, Nov	2	1	1	0	1	1	0	0	50	100	0	0	1	0	0	0	1	0
		2017, Dec	6	3	3	0	0	0	0	0	0	0	0	0	0	0	0	0	0	0
		2018, Jan	4	2	2	0	0	0	0	0	0	0	0	0	0	0	0	0	0	0
		2018, Apr	2	1	1	0	0	0	0	0	0	0	0	0	0	0	0	0	0	0
		2018, Aug	6	3	3	0	0	0	0	0	0	0	0	0	0	0	0	0	0	0
		2018, Sep	4	2	2	0	0	0	0	0	0	0	0	0	0	0	0	0	0	0
		2018, Oct	6	3	3	0	0	0	0	0	0	0	0	0	0	0	0	0	0	0
		2018, Dec	8	4	4	0	5	3	2	0	62.5	75	50	0	0	0	0	0	0	5
	Kuitun	2018, Jan	4	2	2	0	0	0	0	0	0	0	0	0	0	0	0	0	0	0
		2018, Apr	2	1	1	0	0	0	0	0	0	0	0	0	0	0	0	0	0	0
	Ili Kazakh Autonomous Prefectur	2017, Jun	8	4	4	0	0	0	0	0	0	0	0	0	0	0	0	0	0	0
	Shihezi	2018, Feb	2	1	1	0	0	0	0	0	0	0	0	0	0	0	0	0	0	0
	Subtotal		100	50	50	0	22	13	9	0	22	26	18	0	3	0	0	0	7	15
Jiangsu	liyang	2018, Jan	4	4	0	0	2	2	0	0	50	50	0	0	0	0	0	0	0	2
	Subtotal		4	4	0	0	2	2	0	0	50	50	0	0	0	0	0	0	0	2
Hunan	Yueyang	2017, Nov	2	0	0	2	1	0	0	1	50	0	0	50	0	0	0	0	0	1
		2018, Jul	3	0	0	3	0	0	0	0	0	0	0	0	0	0	0	0	0	0
		2018, Dec	4	2	2	0	0	0	0	0	0	0	0	0	0	0	0	0	0	0
	Subtotal		9	2	2	5	1	0	0	1	11.1111	0	0	20	0	0	0	0	0	1
Total			434	207	203	24	63	38	24	1	14.5161	18.3575	11.8227	4.16667	27	0	0	3	41	22
Note: a O, oropharyngeal swabs; C, cloacal swabs; OC, mixed oropharyngeal and cloacal swab for a single host. b AIV positive = Positive virus isolation from eggs. c AIV positive rate = the numbers of AIV positive samples / the total numbers of cultured samples.
