# Supplementary material for: Dominant subtype switch in avian influenza viruses during 2016–2019 in China
Source: Nat Commun. 2020 Nov 20;11:5909. doi: 10.1038/s41467-020-19671-3 (PMC7679419; doi:10.1038/s41467-020-19671-3)
Supplement: Supplementary file 8 — Supplementary Data 6 [file 41467_2020_19671_MOESM8_ESM.xlsx]

## Sheet: Sheet1
Supplementary Data 6
Subtype	HA clade	Evolutionary divergence between groups
		C1	C2	C3
H9	C1
	C2	0.01
	C3	0.016	0.015
Subtype	HA sub-clade	Evolutionary divergence between groups
		C1.1	C1.2	C1.3	C1.4	C1.5
H9	C1.1
	C1.2	0.005
	C1.3	0.004	0.004
	C1.4	0.004	0.003	0.004
	C1.5	0.003	0.003	0.003	0.003
Subtype	NA clade	Evolutionary divergence between groups
		C1	C2
H9	C1
	C2	0.015
Subtype	HA clade	Evolutionary divergence between groups
		2.3.2.1c	2.3.4.4b	2.3.4.4c	2.3.4.4d
H5	2.3.2.1c
	2.3.4.4b	0.064
	2.3.4.4c	0.063	0.032
	2.3.4.4d	0.067	0.031	0.034
Subtype	HA clade	Evolutionary divergence between groups
		HPAIV	Yangze
H7	HPAIV
	Yangze	0.022
