# Supplementary material for: Dominant subtype switch in avian influenza viruses during 2016–2019 in China
Source: Nat Commun. 2020 Nov 20;11:5909. doi: 10.1038/s41467-020-19671-3 (PMC7679419; doi:10.1038/s41467-020-19671-3)
Supplement: Supplementary file 9 — Supplementary Data 7 [file 41467_2020_19671_MOESM9_ESM.xlsx]

## Sheet: Sheet1
Supplementary Data 7
GISAID Number	Strain name a	Subtype	HA (Receptor binding sites) (H3 numbering)																HA (Cleavage sites)	Amino acid deletion in NA (Position, N2 numbering)	PB2 (Enhance virus replication or virulence to mammals) b					PA (Affect BXA susceptibility) b		M2 b
			135	138	155	158	159	160	173	183	186	189	190	221	222	226	227	228			526	588	591	627	701	28	63	31
EPI_ISL_352673	A/duck/Zhejiang/10-26 HZBX008-O/2018-Mixed-H9|H9	H9	T	A	T	D	G	N	-	N	P	D	T	P	L	L	M	G	PSRSSRGLF	/	/	/	/	/	/	/	/	/
EPI_ISL_352852	A/duck/Fujian/11-26 FZHX0181-C/2018-Mixed-H9|H9	H9	T	A	T	N	G	E	G	N	P	E	T	P	L	L	M	G	PS??SRGLF	/	/	/	/	/	/	/	/	/
EPI_ISL_352669	A/duck/Zhejiang/10-26 HZBX003-O/2018-Mixed-H9|H9	H9	T	A	T	N	G	E	G	N	P	E	T	P	L	L	M	G	PS??SRGLF	/	/	/	/	/	/	/	/	/
EPI_ISL_352663	A/duck/Zhejiang/09-14 HZBX001-O/2018-Mixed-H9|H9	H9	T	A	T	N	G	E	G	N	P	E	T	P	L	L	M	G	PS??SRGLF	/	/	/	/	/	/	/	/	/
EPI_ISL_352675	A/duck/Zhejiang/10-26 HZBX001-C/2018-Mixed-H9|H9	H9	T	A	T	N	G	E	G	N	P	E	T	P	L	L	M	G	PS??SRGLF	/	/	/	/	/	/	/	/	/
EPI_ISL_353140	A/duck/Jiangxi/05-28 NCNP23N3-OC/2018-Mixed-H9|H9	H9	T	T	T	N	G	N	G	N	P	D	T	P	L	L	M	G	PSRSSRGLF	/	/	/	/	/	/	/	/	/
EPI_ISL_353213	A/duck/Hunan/4-26 YYGK90R3-OC/2018-Mixed-H9|H9	H9	T	T	T	N	G	N	G	N	P	D	T	P	L	L	M	G	PSR?SRGLF	/	/	/	/	/	/	/	/	/
EPI_ISL_353134	A/duck/Jiangxi/5-28 NCNP32N3-OC/2018-Mixed-H9|H9	H9	T	T	T	N	G	N	G	N	P	D	T	P	L	L	M	G	PSRSSRGLF	/	/	/	/	/	/	/	/	/
EPI_ISL_353194	A/duck/Jiangxi/11-27 NCNP93C4-OC/2018-Mixed-H9|H9	H9	T	T	T	N	G	N	G	N	P	D	T	P	L	L	M	G	PSRSSRGLF	/	/	/	/	/	/	/	/	/
EPI_ISL_352708	A/duck/Zhejiang/11-09 HZBX011-C/2018-Mixed-H9|H9	H9	T	T	T	D	G	N	G	N	P	D	T	P	L	L	M	G	PSRSSRGLF	/	/	/	/	/	/	/	/	/
EPI_ISL_353172	A/duck/Jiangxi/9-22 NCDZT73Z3-OC/2018-Mixed-H9|H9	H9	T	T	T	N	G	N	G	N	P	D	T	P	L	L	M	G	PSRSSRGLF	/	/	/	/	/	/	/	/	/
EPI_ISL_353149	A/duck/Jiangxi/5-28 NCNP12N3-OC/2018-Mixed-H9|H9	H9	T	T	T	N	G	N	G	N	P	D	T	P	L	L	M	G	PSRSSRGLF	/	/	/	/	/	/	/	/	/
EPI_ISL_353182	A/duck/Jiangxi/9-22 NCDZT96Z3-OC/2018-Mixed-H9|H9	H9	T	T	T	N	G	N	G	N	P	D	T	P	L	L	M	G	PSRSSRGLF	/	/	/	/	/	/	/	/	/
EPI_ISL_353154	A/chicken/Jiangxi/6-21 NCDZT7S3-OC/2018-Mixed-H9|H9	H9	T	T	T	N	G	N	G	N	P	D	T	P	L	L	M	G	PSRSSRGLF	/	/	/	/	/	/	/	/	/
EPI_ISL_353181	A/duck/Jiangxi/9-22 NCDZT93Z3-OC/2018-Mixed-H9|H9	H9	T	T	T	N	G	N	G	N	P	D	T	P	L	L	M	G	PSRSSRGLF	/	/	/	/	/	/	/	/	/
EPI_ISL_353155	A/duck/Jiangxi/6-21 NCNP85S3-OC/2018-Mixed-H9|H9	H9	T	T	T	N	G	N	G	N	P	D	T	P	L	L	M	G	PSRSSRGLF	/	/	/	/	/	/	/	/	/
EPI_ISL_352861	A/environment/Jilin/01-11 CCHSL005-E/2018-Mixed-H9|H9	H9	T	A	T	D	G	N	-	N	P	-	-	P	L	L	M	G	PSRSSRGLF	/	/	/	/	/	/	/	/	/
EPI_ISL_352795	A/chicken/Jilin/3-08 CCNQM002-O/2017-Mixed-H9|H9	H9	T	A	T	N	N	A	G	N	P	-	T	P	L	L	M	G	PSRSSRGLF	/	/	/	/	/	/	/	/	/
EPI_ISL_352820	A/duck/Xinjiang/09-19 WLMQXL001-O/2018-Mixed-H9|H9	H9	T	A	T	N	N	A	G	N	P	T	A	P	L	L	M	G	PSRS?RGL?	/	/	/	/	/	/	/	/	/
EPI_ISL_353227	A/duck/Hunan/5-29 YYGK88P3-OC/2018-Mixed-H9|H9	H9	T	A	T	N	N	A	G	N	P	T	A	P	L	L	M	G	PSR??R?L?	/	/	/	/	/	/	/	/	/
EPI_ISL_352698	A/duck/Zhejiang/10-26 HZBX014-C/2018-Mixed-H9|H9	H9	T	-	T	Y	Q	Q	Q	N	P	T	A	P	L	L	M	G	PSR??RGL?	/	/	/	/	/	/	/	/	/
EPI_ISL_353237	A/duck/Hunan/5-29 YYGK72P3-OC/2018-Mixed-H9|H9	H9	T	A	T	N	N	A	G	N	P	T	A	P	L	L	M	G	PSR??RGL?	/	/	/	/	/	/	/	/	/
EPI_ISL_352706	A/duck/Zhejiang/11-09 HZBX009-C/2018-Mixed-H9|H9	H9	T	-	T	N	N	A	-	N	P	D	T	P	L	L	M	G	PSR??RGL?	/	/	/	/	/	/	/	/	/
EPI_ISL_352701	A/duck/Zhejiang/11-09 HZBX002-C/2018-Mixed-H9|H9	H9	T	A	T	N	N	A	G	N	P	-	T	P	L	L	M	G	PSR?SRGLF	/	/	/	/	/	/	/	/	/
EPI_ISL_352691	A/duck/Zhejiang/10-26 HZBX012-C/2018-Mixed-H9|H9	H9	T	A	T	N	N	A	G	N	P	D	T	P	L	L	M	G	PSR?SRGL?	/	/	/	/	/	/	/	/	/
EPI_ISL_353215	A/duck/Hunan/4-26 YYGK95R3-OC/2018-Mixed-H9|H9	H9	T	A	T	N	N	A	G	N	P	T	A	P	L	L	M	G	PSR?SRGL?	/	/	/	/	/	/	/	/	/
EPI_ISL_352702	A/duck/Zhejiang/11-09 HZBX003-C/2018-Mixed-H9|H9	H9	T	A	T	N	N	A	G	N	P	T	A	P	L	L	M	G	PSR??RGLF	/	/	/	/	/	/	/	/	/
EPI_ISL_352695	A/duck/Zhejiang/10-26 HZBX013-C/2018-Mixed-H9|H9	H9	T	A	T	N	N	A	G	N	P	T	A	P	L	L	M	G	PSR?SRGLF	/	/	/	/	/	/	/	/	/
EPI_ISL_352704	A/duck/Zhejiang/11-09 HZBX006-C/2018-Mixed-H9|H9	H9	T	A	T	N	N	A	G	N	P	D	T	P	L	L	M	G	PSR?SRGL?	/	/	/	/	/	/	/	/	/
EPI_ISL_352681	A/duck/Zhejiang/10-26 HZBX002-C/2018-Mixed-H9|H9	H9	T	A	T	N	N	A	-	N	P	T	A	P	L	L	M	G	PSR??RGL?	/	/	/	/	/	/	/	/	/
EPI_ISL_353211	A/duck/Hunan/4-26 YYGK88R3-OC/2018-Mixed-H9|H9	H9	T	A	T	N	N	A	G	N	P	T	A	P	L	L	M	G	PSR?SRGL?	/	/	/	/	/	/	/	/	/
EPI_ISL_353234	A/duck/Hunan/5-29 YYGK77P3-OC/2018-Mixed-H9|H9	H9	T	A	T	N	N	A	G	N	P	T	A	P	L	L	M	G	PSR?SRGL?	/	/	/	/	/	/	/	/	/
EPI_ISL_352720	A/duck/Zhejiang/12-28 HZBX015-O/2018-Mixed-H9|H9	H9	T	A	T	N	N	A	G	N	P	T	A	P	L	L	M	G	PSRSSRGLF	/	/	/	/	/	/	/	/	/
EPI_ISL_352792	A/goose/Jiangsu/1-11 LYSZW002-O/2018-Mixed-H9|H9	H9	T	A	T	N	N	A	G	N	P	T	A	P	L	L	M	G	PSRSSRGLF	/	/	/	/	/	/	/	/	/
EPI_ISL_352790	A/goose/Jiangsu/1-11 LYSZW001-O/2018-Mixed-H9|H9	H9	T	A	T	N	N	A	G	N	P	T	A	P	L	L	M	G	PSRSSRGLF	/	/	/	/	/	/	/	/	/
EPI_ISL_352714	A/duck/Zhejiang/12-28 HZBX004-O/2018-Mixed-H9|H9	H9	T	A	T	N	N	A	G	N	P	T	A	P	L	L	M	G	PSRS?RGLF	/	/	/	/	/	/	/	/	/
EPI_ISL_352712	A/duck/Zhejiang/11-09 HZBX014-C/2018-Mixed-H9|H9	H9	T	A	T	N	N	A	G	N	P	T	-	P	L	L	M	G	PSRSSRGLF	/	/	/	/	/	/	/	/	/
EPI_ISL_352722	A/duck/Zhejiang/12-28 HZBX001-C/2018-Mixed-H9|H9	H9	T	A	T	N	N	A	G	N	P	-	T	P	L	L	M	G	PSRSSRGLF	/	/	/	/	/	/	/	/	/
EPI_ISL_352728	A/duck/Zhejiang/12-28 HZBX007-C/2018-Mixed-H9|H9	H9	T	A	T	N	N	A	G	N	P	T	A	P	L	L	M	G	PSRS?RGLF	/	/	/	/	/	/	/	/	/
EPI_ISL_352653	A/duck/Zhejiang/12-28 HZBX018-C/2018-Mixed-H9|H9	H9	T	A	T	N	N	A	G	N	P	T	A	P	L	L	M	G	PSRSSRGLF	/	/	/	/	/	/	/	/	/
EPI_ISL_352713	A/duck/Zhejiang/11-09 HZBX016-C/2018-Mixed-H9|H9	H9	T	A	T	N	N	A	G	N	P	T	A	P	L	L	M	G	PSRSSRGL?	/	/	/	/	/	/	/	/	/
EPI_ISL_352732	A/duck/Zhejiang/12-28 HZBX017-C/2018-Mixed-H9|H9	H9	T	-	T	N	N	A	G	N	P	T	A	P	L	L	M	G	PSRSSRGLF	/	/	/	/	/	/	/	/	/
EPI_ISL_352804	A/goose/Xinjiang/12-24 WLMQXL002-C/2018-Mixed-H9|H9	H9	T	A	T	N	N	A	G	N	P	T	A	P	L	L	M	G	PSRSSRGLF	/	/	/	/	/	/	/	/	/
EPI_ISL_352718	A/duck/Zhejiang/12-28 HZBX012-O/2018-Mixed-H9|H9	H9	T	A	T	N	N	A	G	N	P	T	A	P	L	L	M	G	PSRSSRGLF	/	/	/	/	/	/	/	/	/
EPI_ISL_352730	A/duck/Zhejiang/12-28 HZBX012-C/2018-Mixed-H9|H9	H9	T	A	T	N	N	A	G	N	P	T	-	P	L	L	M	G	PSRSSRGLF	/	/	/	/	/	/	/	/	/
EPI_ISL_352725	A/duck/Zhejiang/12-28 HZBX006-C/2018-Mixed-H9|H9	H9	T	A	T	N	N	A	G	N	P	T	A	P	L	L	M	G	PSRSSRGLF	/	/	/	/	/	/	/	/	/
EPI_ISL_352657	A/duck/Zhejiang/12-28 HZBX019-C/2018-Mixed-H9|H9	H9	T	A	T	N	N	A	G	N	P	T	A	P	L	L	M	G	PSRSSRGLF	/	/	/	/	/	/	/	/	/
EPI_ISL_352781	A/environment/Inner mongolia/12-02 EEDSWSQ016-E/2018-Mixed-H9|H9	H9	T	A	T	N	N	A	G	N	P	T	A	P	L	L	M	G	PSRSSRGLF	/	/	/	/	/	/	/	/	/
EPI_ISL_353152	A/chicken/Jiangxi/6-21 NCDZT9S3-OC/2018-Mixed-H9|H9	H9	T	-	T	N	N	A	-	N	P	T	A	P	L	L	M	G	PSRSSRGLF	/	/	/	/	/	/	/	/	/
EPI_ISL_353146	A/duck/Jiangxi/5-28 NCNP15N3-OC/2018-Mixed-H9|H9	H9	T	-	T	N	N	A	-	N	P	T	A	P	L	L	M	G	PSRSSRGLF	/	/	/	/	/	/	/	/	/
EPI_ISL_352860	A/environment/Jilin/01-11 CCHSL004-E/2018-Mixed-H9|H9	H9	T	A	T	N	N	A	E	N	P	T	-	P	L	L	M	G	PSRSSRGLF	/	/	/	/	/	/	/	/	/
EPI_ISL_353135	A/duck/Jiangxi/05-28 NCNP31N3-OC/2018-Mixed-H9|H9	H9	T	A	T	N	N	A	G	N	P	T	A	P	L	L	M	G	PSRSSRGLF	/	/	/	/	/	/	/	/	/
EPI_ISL_353130	A/chicken/Jiangxi/5-28 NCDZT69N3-OC/2018-Mixed-H9|H9	H9	T	A	T	N	N	A	G	N	P	-	T	P	L	L	M	G	PSRSSRGLF	/	/	/	/	/	/	/	/	/
EPI_ISL_352723	A/duck/Zhejiang/12-28 HZBX002-C/2018-Mixed-H9|H9	H9	T	A	T	N	N	A	G	N	P	T	A	P	L	L	M	G	PSRSSRGLF	/	/	/	/	/	/	/	/	/
EPI_ISL_353139	A/duck/Jiangxi/05-28 NCNP30N3-OC/2018-Mixed-H9|H9	H9	T	A	T	N	N	A	G	N	P	-	T	P	L	L	M	G	PSRSSRGLF	/	/	/	/	/	/	/	/	/
EPI_ISL_352684	A/duck/Zhejiang/10-26 HZBX004-C/2018-Mixed-H9|H9	H9	T	A	T	N	N	A	-	N	P	T	A	P	L	L	M	G	PSR??RGL?	/	/	/	/	/	/	/	/	/
EPI_ISL_353243	A/duck/Hunan/5-29 YYGK80P3-OC/2018-Mixed-H9|H9	H9	T	A	T	N	N	A	G	N	P	T	A	P	L	L	M	G	PSR?SRGL?	/	/	/	/	/	/	/	/	/
EPI_ISL_353240	A/duck/Hunan/5-29 YYGK69P3-OC/2018-Mixed-H9|H9	H9	T	A	T	N	N	A	G	N	P	T	A	P	L	L	M	G	PSRSSRGLF	/	/	/	/	/	/	/	/	/
EPI_ISL_353205	A/duck/Hunan/4-26 YYGK82R3-OC/2018-Mixed-H9|H9	H9	T	A	T	N	N	A	G	N	P	T	A	P	L	L	M	G	PSR?SRGLF	/	/	/	/	/	/	/	/	/
EPI_ISL_353246	A/duck/Hunan/12-24 YYGK72E4-C/2018-Mixed-H9|H9	H9	T	A	T	N	N	A	G	N	P	T	A	P	L	L	M	G	PSRS?RGLF	/	/	/	/	/	/	/	/	/
EPI_ISL_353229	A/duck/Hunan/5-29 YYGK90P3-OC/2018-Mixed-H9|H9	H9	T	A	T	N	N	A	G	N	P	T	A	P	L	L	M	G	PSRSSR?LF	/	/	/	/	/	/	/	/	/
EPI_ISL_353216	A/duck/Hunan/4-26 YYGK97R3-OC/2018-Mixed-H9|H9	H9	T	A	T	N	N	A	G	N	P	T	A	P	L	L	M	G	PSRSSRGLF	/	/	/	/	/	/	/	/	/
EPI_ISL_353202	A/chicken/Hunan/4-26 YYGK59R3-OC/2018-Mixed-H9|H9	H9	T	A	T	N	N	A	G	N	P	T	A	P	L	L	M	G	PSRSSRGLF	/	/	/	/	/	/	/	/	/
EPI_ISL_353210	A/duck/Hunan/4-26 YYGK85R3-OC/2018-Mixed-H9|H9	H9	T	A	T	N	G	N	G	N	P	T	K	P	L	L	M	G	PSRSSRGLF	/	/	/	/	/	/	/	/	/
EPI_ISL_353132	A/duck/Jiangxi/5-28 NCNP34N3-OC/2018-Mixed-H9|H9	H9	T	A	T	N	N	A	-	N	P	T	A	P	L	L	M	G	PSRSSRGLF	/	/	/	/	/	/	/	/	/
EPI_ISL_352682	A/duck/Zhejiang/10-26 HZBX003-C/2018-Mixed-H9|H9	H9	T	T	T	N	G	D	G	N	P	D	T	P	L	L	M	G	PSRSSRGL?	/	/	/	/	/	/	/	/	/
EPI_ISL_352807	A/goose/Xinjiang/12-24 WLMQXL003-O/2018-Mixed-H9|H9	H9	-	A	T	-	G	N	-	N	P	T	T	P	L	L	M	G	PSRS?RGLF	/	/	/	/	/	/	/	/	/
EPI_ISL_352789	A/chicken/Yunnan/3-21 DQRT008-C/2018-Mixed-H9|H9	H9	T	A	T	N	G	N	G	N	P	T	T	P	L	L	M	G	PSRSSRGLF	/	/	/	/	/	/	/	/	/
EPI_ISL_352864	A/duck/Zhejiang/05-11 HZBX011-O/2018-Mixed-H9|H9	H9	T	A	T	D	G	N	G	N	P	D	T	P	L	L	M	G	PSRSSRG?F	/	/	/	/	/	/	/	/	/
EPI_ISL_352809	A/goose/Xinjiang/12-24 WLMQXL004-O/2018-Mixed-H9|H9	H9	T	A	T	N	G	E	G	N	P	D	T	P	L	L	M	G	PSRSSRGLF	/	/	/	/	/	/	/	/	/
EPI_ISL_352797	A/chicken/Xinjiang/12-24 WLMQXL006-O/2018-Mixed-H9|H9	H9	T	A	T	D	G	N	G	-	P	D	Q	P	L	L	M	G	PSRSSR?LF	/	/	/	/	/	/	/	/	/
EPI_ISL_352814	A/duck/Xinjiang/10-13 WLMQXL007-O/2018-Mixed-H9|H9	H9	T	A	T	-	G	N	G	N	P	D	T	P	L	-	M	G	PSRSSRGLF	/	/	/	/	/	/	/	/	/
EPI_ISL_352803	A/goose/Xinjiang/12-24 WLMQXL002-O/2018-Mixed-H9|H9	H9	T	A	T	D	G	N	G	N	P	D	T	P	L	L	M	G	PSRSSRGLF	/	/	/	/	/	/	/	/	/
EPI_ISL_352614	A/environment/Chongqing/12-30 RCTYH005-E/2018-Mixed-H9|H9	H9	T	A	T	D	G	N	G	N	P	D	T	P	L	L	M	G	PSRSSRGLF	/	/	/	/	/	/	/	/	/
EPI_ISL_352737	A/duck/Zhejiang/4-29 HZBX012-O/2018-Mixed-H9|H9	H9	T	A	T	D	G	N	G	N	P	D	T	P	L	L	M	G	PSRSSRGLF	/	/	/	/	/	/	/	/	/
EPI_ISL_352734	A/duck/Zhejiang/4-29 HZBX007-O/2018-Mixed-H9|H9	H9	T	A	T	D	G	N	G	N	P	D	T	P	L	L	M	G	PSRSSRGLF	/	/	/	/	/	/	/	/	/
EPI_ISL_352749	A/duck/Zhejiang/5-11 HZBX009-O/2018-Mixed-H9|H9	H9	T	A	T	D	G	N	G	N	P	D	T	P	L	L	M	G	PSRSSRGLF	/	/	/	/	/	/	/	/	/
EPI_ISL_352739	A/duck/Zhejiang/5-11 HZBX002-O/2018-Mixed-H9|H9	H9	T	A	T	D	G	N	G	N	P	D	T	P	L	L	M	G	PSRSSRGLF	/	/	/	/	/	/	/	/	/
EPI_ISL_352746	A/duck/Zhejiang/5-11 HZBX007-O/2018-Mixed-H9|H9	H9	T	A	T	D	G	N	G	N	P	D	T	P	L	L	M	G	PSRSSRGLF	/	/	/	/	/	/	/	/	/
EPI_ISL_352744	A/duck/Zhejiang/5-11 HZBX005-O/2018-Mixed-H9|H9	H9	T	A	T	D	G	N	G	N	P	D	T	P	L	L	M	G	PSRSSRGLF	/	/	/	/	/	/	/	/	/
EPI_ISL_352741	A/duck/Zhejiang/5-11 HZBX004-O/2018-Mixed-H9|H9	H9	T	A	T	D	G	N	G	N	P	D	T	P	L	L	M	G	PSRSSRGLF	/	/	/	/	/	/	/	/	/
EPI_ISL_352757	A/duck/Zhejiang/5-11 HZBX010-C/2018-Mixed-H9|H9	H9	T	A	T	D	G	N	G	N	P	D	T	P	L	L	M	G	PSRSSRGLF	/	/	/	/	/	/	/	/	/
EPI_ISL_352752	A/duck/Zhejiang/5-11 HZBX010-O/2018-Mixed-H9|H9	H9	T	A	T	D	G	N	G	N	P	D	T	P	L	L	M	G	PSRSSRGLF	/	/	/	/	/	/	/	/	/
EPI_ISL_352755	A/duck/Zhejiang/5-11 HZBX012-O/2018-Mixed-H9|H9	H9	T	A	T	D	G	N	G	N	P	D	T	P	L	L	M	G	PSRSSRGLF	/	/	/	/	/	/	/	/	/
EPI_ISL_352664	A/duck/Zhejiang/9-14 HZBX009-O/2018-Mixed-H9|H9	H9	T	A	T	D	G	N	-	N	P	T	T	P	L	L	M	G	PS??SRGLF	/	/	/	/	/	/	/	/	/
EPI_ISL_352862	A/environment/Jilin/04-11 CCHSL037-E/2018-Mixed-H9|H9	H9	T	A	T	D	G	N	G	N	P	T	T	P	L	L	M	G	?SRSSRGLF	/	/	/	/	/	/	/	/	/
EPI_ISL_352855	A/duck/Fujian/11-26 FZHX0194-O/2018-Mixed-H9|H9	H9	T	A	T	D	G	N	-	N	P	T	T	P	L	L	M	G	PSRSSRGLF	/	/	/	/	/	/	/	/	/
EPI_ISL_352665	A/duck/Zhejiang/9-14 HZBX011-O/2018-Mixed-H9|H9	H9	T	A	T	D	G	N	G	N	P	D	T	P	L	L	M	G	PS??SRGLF	/	/	/	/	/	/	/	/	/
EPI_ISL_352666	A/duck/Zhejiang/9-14 HZBX018-O/2018-Mixed-H9|H9	H9	T	A	T	D	G	N	-	N	P	T	T	P	L	L	M	G	PSRSSRGLF	/	/	/	/	/	/	/	/	/
EPI_ISL_352848	A/duck/Fujian/11-26 FZHX0163-O/2018-Mixed-H9|H9	H9	T	A	T	D	G	N	G	N	P	D	T	P	L	L	M	G	PS??SRGLF	/	/	/	/	/	/	/	/	/
EPI_ISL_352674	A/duck/Zhejiang/10-26 HZBX011-O/2018-Mixed-H9|H9	H9	T	A	T	D	G	N	-	N	P	T	T	P	L	L	M	G	PS??SRGLF	/	/	/	/	/	/	/	/	/
EPI_ISL_352854	A/duck/Fujian/11-26 FZHX0193-C/2018-Mixed-H9|H9	H9	T	A	T	D	G	N	G	N	P	T	T	P	L	L	M	G	PS??SRGLF	/	/	/	/	/	/	/	/	/
EPI_ISL_352818	A/duck/Xinjiang/10-13 WLMQXL001-O/2018-Mixed-H9|H9	H9	T	A	T	D	G	N	G	N	P	T	T	P	L	L	M	G	PSRSSRGLF	/	/	/	/	/	/	/	/	/
EPI_ISL_352821	A/environment/Yunnan/09-18 DQSPZ002-E/2018-Mixed-H9|H9	H9	T	A	T	D	G	N	G	N	P	T	T	P	L	L	M	G	PSRS?RGLF	/	/	/	/	/	/	/	/	/
EPI_ISL_352850	A/duck/Fujian/11-26 FZHX0180-O/2018-Mixed-H9|H9	H9	T	A	T	D	G	N	G	N	P	T	T	P	L	L	M	G	PSRSSRGLF	/	/	/	/	/	/	/	/	/
EPI_ISL_352858	A/duck/Fujian/11-26 FZHX0196-C/2018-Mixed-H9|H9	H9	T	A	T	D	G	N	G	N	P	T	T	P	L	L	M	G	PSRSSRGLF	/	/	/	/	/	/	/	/	/
EPI_ISL_352832	A/chicken/Fujian/9-24 FZHX0075-O/2018-Mixed-H9|H9	H9	T	A	T	D	G	N	G	N	P	T	T	P	L	L	M	G	PSRSSRGLF	/	/	/	/	/	/	/	/	/
EPI_ISL_353239	A/duck/Hunan/5-29 YYGK71P3-OC/2018-Mixed-H9|H9	H9	T	A	T	N	G	E	G	N	P	D	T	P	L	L	M	G	PSRSSRGLF	/	/	/	/	/	/	/	/	/
EPI_ISL_353251	A/chicken/Hunan/12-24 YYGK43E4-O/2018-Mixed-H9|H9	H9	T	A	T	N	N	A	G	N	P	T	A	P	L	L	M	G	PSRS?RGLF	/	/	/	/	/	/	/	/	/
EPI_ISL_353248	A/duck/Hunan/12-24 YYGK95E4-O/2018-Mixed-H9|H9	H9	T	A	T	G	-	-	-	N	P	T	Q	P	L	-	M	G	PSRS?RGLF	/	/	/	/	/	/	/	/	/
EPI_ISL_352690	A/duck/Zhejiang/10-26 HZBX009-C/2018-Mixed-H9|H9	H9	T	A	T	N	G	N	G	N	P	-	-	P	L	L	M	G	PSR?SRGLF	/	/	/	/	/	/	/	/	/
EPI_ISL_353250	A/duck/Hunan/12-24 YYGK78E4-C/2018-Mixed-H9|H9	H9	T	A	T	N	G	E	-	N	P	D	T	P	L	L	M	G	PSRSSRGLF	/	/	/	/	/	/	/	/	/
EPI_ISL_353247	A/duck/Hunan/12-24 YYGK88E4-C/2018-Mixed-H9|H9	H9	T	A	T	N	G	E	G	N	P	D	T	P	L	L	M	G	PSRSSRGL?	/	/	/	/	/	/	/	/	/
EPI_ISL_353235	A/duck/Hunan/5-29 YYGK100P3-OC/2018-Mixed-H9|H9	H9	T	A	T	N	G	D	G	-	-	-	-	P	L	L	M	G	PSRSSRGLF	/	/	/	/	/	/	/	/	/
EPI_ISL_353157	A/chicken/Jiangxi/7-25 NCNP64U3-OC/2018-Mixed-H9|H9	H9	T	A	T	G	-	-	G	N	P	T	Q	P	L	-	M	G	PSRSSRGLF	/	/	/	/	/	/	/	/	/
EPI_ISL_352808	A/goose/Xinjiang/12-24 WLMQXL003-C/2018-Mixed-H9|H9	H9	T	A	T	N	G	E	G	N	P	D	T	P	V	L	M	G	PSRSSRGLF	/	/	/	/	/	/	/	/	/
EPI_ISL_352700	A/duck/Zhejiang/10-26 HZBX015-C/2018-Mixed-H9|H9	H9	T	-	T	N	G	D	G	N	P	D	T	P	L	L	M	G	PSRSSRGLF	/	/	/	/	/	/	/	/	/
EPI_ISL_353159	A/duck/Jiangxi/7-25 NCNP74U3-OC/2018-Mixed-H9|H9	H9	T	-	T	N	G	N	G	N	P	D	T	P	L	L	M	G	PSRSSRGLF	/	/	/	/	/	/	/	/	/
EPI_ISL_353249	A/duck/Hunan/12-24 YYGK75E4-O/2018-Mixed-H9|H9	H9	T	A	T	N	G	E	G	N	P	D	T	P	L	L	M	G	PSRSSRGLF	/	/	/	/	/	/	/	/	/
EPI_ISL_352841	A/chicken/Fujian/10-23 FZHX0107-C/2018-Mixed-H9|H9	H9	T	A	T	N	G	E	G	N	P	E	T	P	L	L	M	G	PS??SRGLF	/	/	/	/	/	/	/	/	/
EPI_ISL_352844	A/duck/Fujian/11-26 FZHX0161-O/2018-Mixed-H9|H9	H9	T	A	T	D	G	N	G	N	P	D	T	P	L	L	M	G	PSRSSRGLF	/	/	/	/	/	/	/	/	/
EPI_ISL_353106	A/duck/Jiangxi/9-22 NCDZT53Z3-OC/2018-Mixed-H9|H9	H9	T	A	T	N	G	E	-	N	P	T	Q	P	L	L	M	G	PSRSSRGLF	/	/	/	/	/	/	/	/	/
EPI_ISL_351584	A/duck/Fujian/6-22 FZHX06112-O/2017-Mixed|H9N2	H9N2	V	S	K	N	R	H	D	H	I	T	E	P	V	Q	R	G	PQIETRGLF	Yes(62-64)	K	A	K	E	D	P	V	S
EPI_ISL_352823	A/chicken/Yunnan/09-20 DQBHZ002-O/2018-Mixed-H9N2|H9N2	H9N2	T	A	-	T	R	G	G	N	P	T	-	P	-	-	M	G	PSRSSR?LF	Yes(62-64)	/	/	/	/	/	/	/	/
EPI_ISL_351239	A/chicken/Yunnan/11-22 DQWGH003-O/2018-Mixed|H9N2	H9N2	T	T	T	D	G	N	G	N	P	A	T	P	L	L	M	G	PSRSSRGLF	Yes(62-64)	K	V	K	E	D	P	I	N
EPI_ISL_348898	A/chicken/Jiangxi/4-30 NCDZT52N2-OC/2017|H9N2	H9N2	T	A	T	N	N	N	E	N	P	T	T	P	L	L	M	G	PSRSSRGLF	Yes(62-64)	K	V	K	E	D	P	I	N
EPI_ISL_348880	A/chicken/Jiangxi/4-30 NCDZT45N2-OC/2017|H9N2	H9N2	T	A	T	N	N	N	E	N	P	T	T	P	L	L	M	G	PSRSSRGLF	Yes(62-64)	K	V	K	E	D	P	I	N
EPI_ISL_348838	A/chicken/Jiangxi/4-30 NCDZT25N2-OC/2017|H9N2	H9N2	T	A	T	N	N	N	E	N	P	T	T	P	L	L	M	G	PSRSSRGLF	Yes(62-64)	K	V	K	E	D	P	I	N
EPI_ISL_348994	A/duck/Jiangxi/4-30 NCDZT99N2-OC/2017|H9N2	H9N2	T	A	T	N	N	N	E	N	P	T	T	P	L	L	M	G	PSRSSRGLF	Yes(62-64)	K	V	K	E	D	P	I	N
EPI_ISL_348967	A/duck/Jiangxi/4-30 NCNP81N2-OC/2017|H9N2	H9N2	T	A	T	N	N	N	E	N	P	T	T	P	L	L	M	G	PSRSSRGLF	Yes(62-64)	K	V	K	E	D	P	I	N
EPI_ISL_348959	A/duck/Jiangxi/4-30 NCNP77N2-OC/2017|H9N2	H9N2	T	A	T	N	N	N	E	N	P	T	T	P	L	L	M	G	PSRSSRGLF	Yes(62-64)	K	V	K	E	D	P	I	N
EPI_ISL_348954	A/duck/Jiangxi/4-30 NCNP73N2-OC/2017|H9N2	H9N2	T	A	T	N	N	N	E	N	P	T	T	P	L	L	M	G	PSRSSRGLF	Yes(62-64)	K	V	K	E	D	P	I	N
EPI_ISL_348946	A/duck/Jiangxi/4-30 NCNP69N2-OC/2017|H9N2	H9N2	T	A	T	N	N	N	E	N	P	T	T	P	L	L	M	G	PSRSSRGLF	Yes(62-64)	K	V	K	E	D	P	I	N
EPI_ISL_348944	A/duck/Jiangxi/4-30 NCNP68N2-OC/2017|H9N2	H9N2	T	A	T	N	N	N	E	N	P	T	T	P	L	L	M	G	PSRSSRGLF	Yes(62-64)	K	V	K	E	D	P	I	N
EPI_ISL_348930	A/duck/Jiangxi/4-30 NCNP63N2-OC/2017|H9N2	H9N2	T	A	T	N	N	N	E	N	P	T	T	P	L	L	M	G	PSRSSRGLF	Yes(62-64)	K	V	K	E	D	P	I	N
EPI_ISL_348958	A/duck/Jiangxi/4-30 NCNP76N2-OC/2017|H9N2	H9N2	T	A	T	N	N	N	E	N	P	T	T	P	L	L	M	G	PSRSSRGLF	Yes(62-64)	K	V	K	E	D	P	I	N
EPI_ISL_353838	A/chicken/Anhui/2-22 YHZGS003-O/2019-Mixed|H9N2	H9N2	T	A	T	N	N	A	E	N	P	T	V	P	L	L	M	G	PSRSSRGLF	Yes(62-64)	K	V	K	E	D	P	I	N
EPI_ISL_349266	A/duck/Hunan/09-27 YYGKZ96-O/2016|H9N2	H9N2	T	A	T	N	N	A	E	N	P	T	A	P	L	L	M	G	PSRSSRGLF	Yes(62-64)	K	V	K	E	D	P	I	N
EPI_ISL_349031	A/duck/Jiangxi/1-11 NCNP32E2-OC/2017-Mixed|H9N2	H9N2	T	A	T	N	N	A	E	N	P	T	A	P	L	L	M	G	PSRSSRGLF	Yes(62-64)	K	V	K	E	D	P	I	N
EPI_ISL_349250	A/chicken/Jiangxi/08-26 NCDZTY33-O/2016|H9N2	H9N2	T	A	T	N	N	A	E	N	P	T	A	P	L	L	M	G	PSRSSRGLF	Yes(62-64)	K	V	K	E	D	P	I	N
EPI_ISL_349263	A/environment/Jiangxi/07-29 NCDZTZ5-E/2016|H9N2	H9N2	T	A	T	N	N	A	E	N	P	T	A	P	L	L	M	G	PSRSSRGLF	Yes(62-64)	K	V	K	E	D	P	I	N
EPI_ISL_348728	A/chicken/Ningxia/11-01 XXYN024-C/2016|H9N2	H9N2	T	A	T	N	N	A	E	N	P	T	T	P	L	L	M	G	PSRSSRGLF	Yes(62-64)	K	V	K	E	D	P	I	N
EPI_ISL_349127	A/chicken/Hunan/10-27 YYGK32B2-C/2016|H9N2	H9N2	T	A	T	N	N	N	E	N	P	T	A	P	L	L	M	G	PSRSSRGLF	Yes(62-64)	K	V	K	E	D	P	I	N
EPI_ISL_348725	A/chicken/Ningxia/10-28 XXYN021-C/2016|H9N2	H9N2	T	A	T	N	N	A	E	N	P	T	A	P	L	L	M	G	PSRSSRGLF	Yes(62-64)	K	V	K	E	D	P	I	N
EPI_ISL_348727	A/chicken/Ningxia/11-01 XXYN015-O/2016|H9N2	H9N2	T	A	T	N	N	A	E	N	P	T	A	P	L	L	M	G	PSRSSRGLF	Yes(62-64)	K	V	K	E	D	P	I	N
EPI_ISL_349604	A/chicken/Anhui/12-25 YHZGS004-O/2018|H9N2	H9N2	T	-	T	-	G	N	-	N	P	D	T	P	L	L	M	G	PSRSSRGLF	Yes(62-64)	K	V	K	?	D	P	I	N
EPI_ISL_351217	A/chicken/Xinjiang/09-19 WLMQXL026-O/2018-Mixed|H9N2	H9N2	T	T	T	N	G	N	G	N	P	D	T	P	L	L	M	G	PSRSSRGLF	Yes(62-64)	K	V	K	E	D	P	I	N
EPI_ISL_349328	A/chicken/Guangdong/7-18 SZBJ011-O/2018|H9N2	H9N2	T	T	T	N	G	N	G	N	P	D	T	P	L	L	M	G	PSRSSRGLF	Yes(62-64)	K	I	K	E	D	P	I	N
EPI_ISL_349564	A/chicken/Guizhou/06-30 ZYLJJ002-O/2018-H9N2	H9N2	T	T	T	N	G	N	G	N	P	D	T	P	L	L	M	G	PSRSSRGLF	Yes(62-64)	K	I	K	E	D	P	I	N
EPI_ISL_351665	A/chicken/Guangdong/10-25 SZBJ018-O/2017|H9N2	H9N2	T	T	T	N	G	N	G	N	P	D	T	P	L	L	M	G	PSRSSRGLF	Yes(62-64)	K	V	K	E	D	P	I	N
EPI_ISL_351663	A/chicken/Guangdong/10-25 SZBJ016-O/2017|H9N2	H9N2	T	T	T	N	G	N	G	N	P	D	T	P	L	L	M	G	PSRSSRGLF	Yes(62-64)	K	V	K	E	D	P	I	N
EPI_ISL_351662	A/chicken/Guangdong/10-25 SZBJ014-O/2017|H9N2	H9N2	T	T	T	N	G	N	G	N	P	D	T	P	L	L	M	G	PSRSSRGLF	Yes(62-64)	K	V	K	E	D	P	I	N
EPI_ISL_351660	A/chicken/Guangdong/10-25 SZBJ011-O/2017|H9N2	H9N2	T	T	T	N	G	N	G	N	P	D	T	P	L	L	M	G	PSRSSRGLF	Yes(62-64)	K	V	K	E	D	P	I	N
EPI_ISL_351666	A/chicken/Guangdong/10-25 SZBJ019-O/2017|H9N2	H9N2	T	T	T	N	G	N	G	N	P	D	T	P	L	L	M	G	PSRSSRGLF	Yes(62-64)	K	V	K	E	D	P	I	N
EPI_ISL_351661	A/chicken/Guangdong/10-25 SZBJ013-O/2017|H9N2	H9N2	T	T	T	N	G	N	G	N	P	D	T	P	L	L	M	G	PSRSSRGLF	Yes(62-64)	K	V	K	E	D	P	I	N
EPI_ISL_349511	A/chicken/Hainan/10-31 008-O/2018-Mixed|H9N2	H9N2	T	T	T	N	G	N	G	N	P	D	T	P	L	L	M	G	PSRSSRGLF	Yes(62-64)	K	V	K	E	D	P	I	N
EPI_ISL_349513	A/chicken/Hainan/11-26 003-O/2018-Mixed|H9N2	H9N2	T	T	T	N	G	N	G	N	P	D	T	P	L	L	M	G	PSRSSRGLF	Yes(62-64)	K	V	K	E	D	P	I	N
EPI_ISL_349509	A/chicken/Jiangxi/10-31 NCDZT019-O/2018|H9N2	H9N2	T	T	T	N	G	N	G	N	P	D	T	P	L	L	M	G	PSRSSRGLF	Yes(62-64)	K	V	K	E	D	P	I	N
EPI_ISL_352543	A/chicken/Anhui/10-29 YHZGS014-O/2018-Mixed-H9N2|H9N2	H9N2	T	T	T	N	G	N	G	N	P	D	T	P	L	L	M	G	PSRSSRGLF	Yes(62-64)	/	/	/	/	/	/	/	/
EPI_ISL_353020	A/duck/Jiangxi/10-19 NCNP95A4-OC/2018-Mixed|H9N2	H9N2	T	T	T	N	G	N	G	N	P	D	T	P	L	L	M	G	PSRSSRGLF	Yes(62-64)	-	V	-	E	D	P	I	N
EPI_ISL_353019	A/duck/Jiangxi/10-19 NCNP86A4-OC/2018-Mixed|H9N2	H9N2	T	T	T	N	G	N	G	N	P	D	T	P	L	L	M	G	PSRSSRGLF	Yes(62-64)	K	V	K	E	D	P	I	N
EPI_ISL_349496	A/chicken/Jiangxi/10-31 NCDZT023-O/2018-Mixed|H9N2	H9N2	T	T	T	N	G	N	G	N	P	D	T	P	L	L	M	G	PSRSSRGLF	Yes(62-64)	K	V	K	E	D	P	I	N
EPI_ISL_349451	A/chicken/Jiangxi/10-31 NCDGL002-C/2018|H9N2	H9N2	T	T	T	N	G	N	G	N	P	D	T	P	L	L	M	G	PSRSSRGLF	Yes(62-64)	K	V	K	E	D	P	I	N
EPI_ISL_353025	A/chicken/Jiangxi/11-27 NCDZT18C4-OC/2018-Mixed|H9N2	H9N2	T	T	T	N	G	N	G	N	P	D	T	P	L	L	M	G	PSRSSRGLF	Yes(62-64)	K	V	K	E	D	P	I	N
EPI_ISL_349453	A/chicken/Jiangxi/10-31 NCDGL005-C/2018|H9N2	H9N2	T	T	T	N	G	N	G	N	P	D	T	P	L	L	M	G	PSRSSRGLF	Yes(62-64)	K	V	K	E	D	P	I	N
EPI_ISL_349438	A/chicken/Jiangxi/10-31 NCDGL010-O/2018|H9N2	H9N2	T	T	T	N	G	N	G	N	P	D	T	P	L	L	M	G	PSRSSRGLF	Yes(62-64)	K	V	K	E	D	P	I	N
EPI_ISL_350301	A/chicken/Fujian/3-15 FZHX0005-C/2018|H9N2	H9N2	T	T	T	N	G	N	G	N	P	D	T	P	L	L	M	G	PSRSSRGLF	Yes(62-64)	K	V	K	E	D	P	I	N
EPI_ISL_351546	A/duck/Fujian/1-25 FZHX0043-O/2018-Mixed|H9N2	H9N2	T	T	T	N	G	N	G	N	P	D	T	P	L	L	M	G	PSRSSRGLF	Yes(62-64)	K	V	K	E	D	P	I	N
EPI_ISL_353100	A/chicken/Jiangxi/4-25 NCDZT74Q3-OC/2018-Mixed-H9N2|H9N2	H9N2	T	T	T	N	G	N	G	N	P	D	T	P	L	L	M	G	PSRSSRGLF	Yes(62-64)	/	/	/	/	/	/	/	/
EPI_ISL_353026	A/chicken/Jiangxi/12-17 NCDZT11D4-O/2018-Mixed|H9N2	H9N2	T	T	T	N	G	N	-	N	P	D	T	P	L	L	M	G	PSRSSRGLF	Yes(62-64)	K	V	K	E	D	P	I	N
EPI_ISL_352989	A/chicken/Jiangxi/7-25 NCNP58U3-OC/2018-Mixed|H9N2	H9N2	T	T	T	N	G	N	G	N	P	D	T	P	L	L	M	G	PSRSSRGLF	Yes(62-64)	K	V	K	E	D	P	I	N
EPI_ISL_353014	A/duck/Jiangxi/9-22 NCDZT99Z3-OC/2018-Mixed|H9N2	H9N2	T	T	T	N	G	N	G	N	P	D	T	P	L	L	M	G	PSRSSRGLF	Yes(62-64)	K	V	K	E	D	P	I	N
EPI_ISL_349458	A/chicken/Jiangxi/10-31 NCDZT002-O/2018|H9N2	H9N2	T	T	T	D	G	N	G	N	P	N	T	P	L	L	M	G	PSRSSRGLF	Yes(62-64)	K	V	K	E	D	P	I	N
EPI_ISL_349455	A/chicken/Jiangxi/10-31 NCDGL023-C/2018|H9N2	H9N2	T	A	T	N	G	N	G	N	P	D	T	P	L	L	M	G	PSRSSRGLF	Yes(62-64)	K	V	K	E	D	P	I	N
EPI_ISL_349435	A/chicken/Jiangxi/10-31 NCDGL007-O/2018|H9N2	H9N2	T	T	T	N	G	N	G	N	P	D	T	P	L	L	M	G	PSRSSRGLF	Yes(62-64)	K	V	K	E	D	P	I	N
EPI_ISL_349504	A/chicken/Jiangxi/10-31 NCDZT004-C/2018|H9N2	H9N2	T	T	T	N	G	N	G	N	P	D	T	P	L	L	M	G	PSRSSRGLF	Yes(62-64)	K	V	K	E	D	P	I	N
EPI_ISL_349505	A/chicken/Jiangxi/10-31 NCDZT007-C/2018|H9N2	H9N2	T	T	T	N	G	N	G	N	P	D	T	P	L	L	M	G	PSRSSRGLF	Yes(62-64)	K	V	K	E	D	P	I	N
EPI_ISL_353003	A/duck/Jiangxi/09-22 NCDZT55Z3-OC/2018-Mixed|H9N2	H9N2	T	T	T	D	G	N	G	N	P	D	T	P	L	L	M	G	PSRSSRGLF	Yes(62-64)	K	V	K	E	D	P	I	N
EPI_ISL_349490	A/chicken/Jiangxi/10-31 NCDZT020-O/2018-Mixed|H9N2	H9N2	T	T	T	N	G	N	G	N	P	D	T	P	L	L	M	G	PSRSSRGLF	Yes(62-64)	-	V	-	E	D	P	I	N
EPI_ISL_353024	A/chicken/Jiangxi/11-27 NCDZT44C4-OC/2018-Mixed|H9N2	H9N2	T	T	T	D	G	N	G	N	P	D	T	P	L	L	M	G	PSRSSRGLF	Yes(62-64)	K	V	K	E	D	P	I	N
EPI_ISL_349436	A/chicken/Jiangxi/10-31 NCDGL008-O/2018|H9N2	H9N2	T	T	T	D	G	N	G	N	P	D	T	P	L	L	M	G	PSRSSRGLF	Yes(62-64)	K	V	K	E	D	P	I	N
EPI_ISL_349445	A/chicken/Jiangxi/10-31 NCDGL017-O/2018|H9N2	H9N2	T	T	T	D	G	N	G	N	P	D	T	P	L	L	M	G	PSRSSRGLF	Yes(62-64)	K	V	K	E	D	P	I	N
EPI_ISL_349444	A/chicken/Jiangxi/10-31 NCDGL016-O/2018|H9N2	H9N2	T	T	T	D	G	N	G	N	P	D	T	P	L	L	M	G	PSRSSRGLF	Yes(62-64)	K	V	K	E	D	P	I	N
EPI_ISL_349440	A/chicken/Jiangxi/10-31 NCDGL012-O/2018|H9N2	H9N2	T	T	T	D	G	N	G	N	P	D	T	P	L	L	M	G	PSRSSRGLF	Yes(62-64)	K	V	K	E	D	P	I	N
EPI_ISL_349506	A/chicken/Jiangxi/10-31 NCDZT008-C/2018|H9N2	H9N2	T	T	T	D	G	N	G	N	P	D	T	P	L	L	M	G	PSRSSRGLF	Yes(62-64)	K	V	K	E	D	P	I	N
EPI_ISL_353030	A/chicken/Jiangxi/12-17 NCDZT57D4-O/2018-Mixed|H9N2	H9N2	T	T	T	N	G	N	G	N	P	D	T	P	L	L	M	G	PSRSSRGLF	Yes(62-64)	K	V	K	E	D	P	I	N
EPI_ISL_353027	A/chicken/Jiangxi/12-17 NCDZT55D4-O/2018-Mixed|H9N2	H9N2	T	T	T	D	G	N	G	N	P	D	T	P	L	L	M	G	PSRSSRGLF	Yes(62-64)	K	V	K	E	D	P	I	N
EPI_ISL_353018	A/chicken/Jiangxi/10-19 NCDZT40A4-OC/2018-Mixed|H9N2	H9N2	T	T	T	-	G	N	G	N	P	D	T	P	L	L	M	G	PSRSSRGLF	Yes(62-64)	K	?	K	E	D	P	I	N
EPI_ISL_352995	A/chicken/Jiangxi/8-28 NCDZT60X3-OC/2018|H9N2	H9N2	T	T	T	N	G	N	G	N	P	D	T	P	L	L	M	G	PSRSSRGLF	Yes(62-64)	K	V	K	E	D	P	I	N
EPI_ISL_353022	A/chicken/Jiangxi/11-27 NCDZT29C4-OC/2018-Mixed|H9N2	H9N2	T	T	T	N	G	N	G	N	P	D	T	P	L	L	M	G	PSRSSRGLF	Yes(62-64)	K	V	K	E	D	P	?	N
EPI_ISL_352999	A/chicken/Jiangxi/9-22 NCNP6Z3-OC/2018-Mixed|H9N2	H9N2	T	T	T	N	G	N	G	N	P	-	T	P	L	L	M	G	PSRSSRGLF	Yes(62-64)	K	V	K	E	D	P	I	N
EPI_ISL_353005	A/duck/Jiangxi/09-22 NCDZT59Z3-OC/2018-Mixed|H9N2	H9N2	T	T	T	N	G	N	G	N	P	D	T	P	L	L	M	G	PSRSSRGLF	Yes(62-64)	K	V	K	E	D	P	I	N
EPI_ISL_352986	A/chicken/Jiangxi/7-25 NCDZT16U3-OC/2018|H9N2	H9N2	T	T	T	N	G	N	G	N	P	D	T	P	L	L	M	G	PSRSSRGLF	Yes(62-64)	K	V	K	E	D	P	I	N
EPI_ISL_352967	A/chicken/Jiangxi/5-28 NCDZT41N3-OC/2018|H9N2	H9N2	T	T	T	N	G	N	G	N	P	D	T	P	L	L	M	G	PSRSSRGLF	Yes(62-64)	K	V	K	E	D	P	I	N
EPI_ISL_353017	A/chicken/Jiangxi/10-19 NCDZT34A4-OC/2018-Mixed|H9N2	H9N2	T	T	T	N	G	N	G	N	P	D	T	P	L	L	M	G	PSRSSRGLF	Yes(62-64)	K	V	K	E	D	P	I	N
EPI_ISL_352544	A/chicken/Anhui/1-20 YHZGS017-O/2019|H9N2	H9N2	T	T	T	N	G	N	G	N	P	D	T	P	L	L	M	G	PSRSSRGLF	Yes(62-64)	K	V	K	E	D	P	I	N
EPI_ISL_353091	A/pigeon/Jiangxi/10-19 NCDZT62A4-OC/2018-Mixed|H9N2	H9N2	T	T	T	N	G	N	G	N	P	D	T	P	L	L	M	G	PSRSSRGLF	Yes(62-64)	K	V	K	E	D	P	I	N
EPI_ISL_349493	A/chicken/Jiangxi/10-31 NCDZT021-O/2018-Mixed|H9N2	H9N2	T	T	T	N	G	N	G	N	P	D	T	P	L	L	M	G	PSRSSRGLF	Yes(62-64)	K	V	K	E	D	P	I	N
EPI_ISL_349485	A/chicken/Jiangxi/10-31 NCDZT014-O/2018-Mixed|H9N2	H9N2	T	T	T	N	G	N	G	N	P	D	T	P	L	L	M	G	PSRSSRGLF	Yes(62-64)	K	V	K	E	D	P	I	N
EPI_ISL_352968	A/chicken/Jiangxi/5-28 NCDZT44N3-OC/2018-Mixed|H9N2	H9N2	T	T	T	N	G	N	G	N	P	D	T	P	L	L	M	G	PSRSSRGLF	Yes(62-64)	K	V	K	E	D	P	I	N
EPI_ISL_349461	A/chicken/Jiangxi/10-31 NCDZT003-O/2018|H9N2	H9N2	T	T	T	N	G	N	G	N	P	D	T	P	L	L	M	G	PSRSSRGLF	Yes(62-64)	K	V	K	E	D	P	I	N
EPI_ISL_349447	A/chicken/Jiangxi/10-31 NCDGL022-O/2018|H9N2	H9N2	T	T	T	N	G	N	G	N	P	D	T	P	L	L	M	G	PSRSSRGLF	Yes(62-64)	K	V	K	E	D	P	I	N
EPI_ISL_349501	A/chicken/Jiangxi/10-31 NCDZT001-C/2018-Mixed|H9N2	H9N2	T	T	T	N	G	N	G	N	P	D	T	P	L	L	M	G	PSRSSRGLF	Yes(62-64)	K	V	K	E	D	P	I	N
EPI_ISL_349446	A/chicken/Jiangxi/10-31 NCDGL019-O/2018|H9N2	H9N2	T	T	T	N	G	N	G	N	P	D	T	P	L	L	M	G	PSRSSRGLF	Yes(62-64)	K	V	K	E	D	P	I	N
EPI_ISL_349432	A/chicken/Jiangxi/10-31 NCDGL004-O/2018|H9N2	H9N2	T	T	T	N	G	N	G	N	P	D	T	P	L	L	M	G	PSRSSRGLF	Yes(62-64)	K	V	K	E	D	P	I	N
EPI_ISL_349558	A/chicken/Guizhou/10-28 ZYLJJ011-C/2018|H9N2	H9N2	T	T	T	N	G	N	G	N	P	D	T	P	L	L	M	G	PSRSSRGLF	Yes(62-64)	K	V	K	E	D	P	I	N
EPI_ISL_349556	A/chicken/Guizhou/10-28 ZYLJJ004-C/2018|H9N2	H9N2	T	T	T	N	G	N	G	N	P	D	T	P	L	L	M	G	PSRSSRGLF	Yes(62-64)	K	V	K	E	D	P	I	N
EPI_ISL_349555	A/chicken/Guizhou/10-28 ZYLJJ003-C/2018|H9N2	H9N2	T	T	T	N	G	N	G	N	P	D	T	P	L	L	M	G	PSRSSRGLF	Yes(62-64)	K	V	K	E	D	P	I	N
EPI_ISL_349464	A/chicken/Jiangxi/10-31 NCDZT004-O/2018|H9N2	H9N2	T	T	T	N	G	N	G	N	P	D	T	P	L	L	M	G	PSRSSRGLF	Yes(62-64)	K	V	K	E	D	P	I	N
EPI_ISL_349448	A/chicken/Jiangxi/10-31 NCDGL023-O/2018|H9N2	H9N2	T	T	T	N	G	N	G	N	P	D	T	P	L	L	M	G	PSRSSRGLF	Yes(62-64)	K	V	K	E	D	P	I	N
EPI_ISL_349443	A/chicken/Jiangxi/10-31 NCDGL015-O/2018|H9N2	H9N2	T	T	T	N	G	N	G	N	P	D	T	P	L	L	M	G	PSRSSRGLF	Yes(62-64)	K	V	K	E	D	P	I	N
EPI_ISL_349442	A/chicken/Jiangxi/10-31 NCDGL014-O/2018|H9N2	H9N2	T	T	T	N	G	N	G	N	P	D	T	P	L	L	M	G	PSRSSRGLF	Yes(62-64)	K	V	K	E	D	P	I	N
EPI_ISL_349439	A/chicken/Jiangxi/10-31 NCDGL011-O/2018|H9N2	H9N2	T	T	T	N	G	N	G	N	P	D	T	P	L	L	M	G	PSRSSRGLF	Yes(62-64)	K	V	K	E	D	P	I	N
EPI_ISL_349434	A/chicken/Jiangxi/10-31 NCDGL006-O/2018|H9N2	H9N2	T	T	T	N	G	N	G	N	P	D	T	P	L	L	M	G	PSRSSRGLF	Yes(62-64)	K	V	K	E	D	P	I	N
EPI_ISL_349431	A/chicken/Jiangxi/10-31 NCDGL003-O/2018|H9N2	H9N2	T	T	T	N	G	N	G	N	P	D	T	P	L	L	M	G	PSRSSRGLF	Yes(62-64)	K	V	K	E	D	P	I	N
EPI_ISL_349430	A/chicken/Jiangxi/10-31 NCDGL001-O/2018|H9N2	H9N2	T	T	T	N	G	N	G	N	P	D	T	P	L	L	M	G	PSRSSRGLF	Yes(62-64)	K	V	K	E	D	P	I	N
EPI_ISL_349503	A/chicken/Jiangxi/10-31 NCDZT003-C/2018-Mixed|H9N2	H9N2	T	T	T	N	G	N	G	N	P	D	T	P	L	L	M	G	PSRSSRGLF	Yes(62-64)	K	V	K	E	D	P	I	N
EPI_ISL_352992	A/chicken/Jiangxi/7-25 NCNP57U3-OC/2018-Mixed|H9N2	H9N2	T	T	T	N	G	N	G	N	P	D	T	P	L	L	M	G	PSRSSRGLF	Yes(62-64)	K	V	K	E	D	P	I	N
EPI_ISL_353028	A/duck/Jiangxi/12-17 NCNP71D4-O/2018-Mixed|H9N2	H9N2	T	T	T	N	G	N	G	N	P	D	T	P	L	L	M	G	PSRSSRGLF	Yes(62-64)	K	V	K	E	D	P	I	N
EPI_ISL_353004	A/duck/Jiangxi/09-22 NCDZT56Z3-OC/2018-Mixed|H9N2	H9N2	T	T	T	N	G	N	G	N	P	D	T	P	L	L	M	G	PSRSSRGLF	Yes(62-64)	-	V	-	E	D	P	I	N
EPI_ISL_352978	A/duck/Jiangxi/6-21 NCDZT2S3-OC/2018-Mixed|H9N2	H9N2	T	T	T	N	G	N	G	N	P	D	T	P	L	L	M	G	PSRSSRGLF	Yes(62-64)	K	V	K	E	D	P	I	N
EPI_ISL_353015	A/duck/Jiangxi/9-22 NCDZT101Z3-OC/2018-Mixed|H9N2	H9N2	T	T	T	N	G	N	G	N	P	D	T	P	L	L	M	G	PSRSSRGLF	Yes(62-64)	K	V	K	E	D	P	I	N
EPI_ISL_353007	A/duck/Jiangxi/09-22 NCDZT75Z3-OC/2018-Mixed|H9N2	H9N2	T	T	T	N	G	N	G	N	P	D	T	P	L	L	M	G	PSRSSRGLF	Yes(62-64)	K	V	K	E	D	P	I	N
EPI_ISL_349508	A/chicken/Jiangxi/10-31 NCDZT012-C/2018|H9N2	H9N2	T	T	T	N	G	N	G	N	P	D	T	P	L	L	M	G	PSRSSRGLF	Yes(62-64)	K	V	K	E	D	P	I	N
EPI_ISL_352964	A/chicken/Jiangxi/4-25 NCDZT53Q3-OC/2018-Mixed|H9N2	H9N2	T	T	T	N	G	N	G	N	P	D	T	P	L	L	M	G	PSRSSRGLF	Yes(62-64)	K	V	K	V	D	P	I	N
EPI_ISL_352988	A/chicken/Jiangxi/7-25 NCNP55U3-OC/2018-Mixed|H9N2	H9N2	T	T	T	N	G	N	G	N	P	D	T	P	L	L	M	G	PSRSSRGLF	Yes(62-64)	K	V	K	E	D	P	I	N
EPI_ISL_352993	A/duck/Jiangxi/7-25 NCNP77U3-OC/2018|H9N2	H9N2	T	T	T	N	G	N	G	N	P	D	T	P	L	L	M	G	PSRSSRGLF	Yes(62-64)	K	V	K	E	D	P	I	N
EPI_ISL_349437	A/chicken/Jiangxi/10-31 NCDGL009-O/2018|H9N2	H9N2	T	T	T	N	G	N	G	N	P	D	T	P	L	L	M	G	PSRSSRGLF	Yes(62-64)	K	V	K	E	D	P	I	N
EPI_ISL_349507	A/chicken/Jiangxi/10-31 NCDZT010-C/2018|H9N2	H9N2	T	T	T	N	G	N	G	N	P	D	T	P	L	L	M	G	PSRSSRGLF	Yes(62-64)	K	V	K	E	D	P	I	N
EPI_ISL_353008	A/duck/Jiangxi/09-22 NCDZT76Z3-OC/2018-Mixed|H9N2	H9N2	T	T	T	N	G	N	G	N	P	D	T	P	L	L	M	G	PSRSSRGLF	Yes(62-64)	K	V	K	E	D	P	I	N
EPI_ISL_353013	A/duck/Jiangxi/9-22 NCDZT98Z3-OC/2018-Mixed|H9N2	H9N2	T	T	T	N	G	N	G	N	P	D	T	P	L	L	M	G	PSRSSRGLF	Yes(62-64)	K	V	K	E	D	P	I	N
EPI_ISL_353010	A/duck/Jiangxi/9-22 NCDZT80Z3-OC/2018-Mixed|H9N2	H9N2	T	T	T	N	G	N	G	N	P	D	T	P	L	L	M	G	PSRSSRGLF	Yes(62-64)	K	V	K	E	D	P	I	N
EPI_ISL_353006	A/duck/Jiangxi/09-22 NCDZT68Z3-OC/2018-Mixed|H9N2	H9N2	T	T	T	N	G	N	G	N	P	D	T	P	L	L	M	G	PSRSSRGLF	Yes(62-64)	K	V	K	E	D	P	I	N
EPI_ISL_349482	A/chicken/Jiangxi/10-31 NCDZT013-O/2018|H9N2	H9N2	T	T	T	N	G	N	G	N	P	D	T	P	L	L	M	G	PSRSSRGLF	Yes(62-64)	K	V	K	E	D	P	I	N
EPI_ISL_349480	A/chicken/Jiangxi/10-31 NCDZT012-O/2018|H9N2	H9N2	T	T	T	N	G	N	G	N	P	D	T	P	L	L	M	G	PSRSSRGLF	Yes(62-64)	K	V	K	E	D	P	I	N
EPI_ISL_349467	A/chicken/Jiangxi/10-31 NCDZT008-O/2018|H9N2	H9N2	T	T	T	N	G	N	G	N	P	D	T	P	L	L	M	G	PSRSSRGLF	Yes(62-64)	K	V	K	E	D	P	I	N
EPI_ISL_349499	A/chicken/Jiangxi/10-31 NCDZT024-O/2018-Mixed|H9N2	H9N2	T	T	T	N	G	N	G	N	P	D	T	P	L	L	M	G	PSRSSRGLF	Yes(62-64)	K	V	K	E	D	P	I	N
EPI_ISL_349470	A/chicken/Jiangxi/10-31 NCDZT009-O/2018|H9N2	H9N2	T	T	T	N	G	N	G	N	P	D	T	P	L	L	M	G	PSRSSRGLF	Yes(62-64)	K	V	K	E	D	P	I	N
EPI_ISL_349473	A/chicken/Jiangxi/10-31 NCDZT010-O/2018|H9N2	H9N2	T	T	T	N	G	N	G	N	P	D	T	P	L	L	M	G	PSRSSRGLF	Yes(62-64)	K	V	K	E	D	P	I	N
EPI_ISL_349476	A/chicken/Jiangxi/10-31 NCDZT011-O/2018|H9N2	H9N2	T	T	T	N	G	N	G	N	P	D	T	P	L	L	M	G	PSRSSRGLF	Yes(62-64)	K	V	K	E	D	P	I	N
EPI_ISL_353009	A/duck/Jiangxi/9-22 NCDZT79Z3-OC/2018-Mixed|H9N2	H9N2	T	T	T	N	G	N	G	N	P	D	T	P	L	L	M	G	PSRSSRGLF	Yes(62-64)	K	V	K	E	D	P	I	N
EPI_ISL_349523	A/chicken/Guangdong/08-29 SZBJ026-O/2017-Mixed|H9N2	H9N2	T	T	T	N	G	N	G	N	P	D	T	P	L	L	M	G	PSRSSRGLF	Yes(62-64)	K	V	K	E	D	P	I	N
EPI_ISL_349517	A/chicken/Guangdong/08-29 SZBJ011-O/2017-Mixed|H9N2	H9N2	T	T	T	N	G	N	G	N	P	D	T	P	L	L	M	G	PSRSSRGLF	Yes(62-64)	K	V	K	E	D	P	I	N
EPI_ISL_349522	A/chicken/Guangdong/08-29 SZBJ025-O/2017-Mixed|H9N2	H9N2	T	T	T	N	G	N	G	N	P	D	T	P	L	L	M	G	PSRSSRGLF	Yes(62-64)	K	V	K	E	D	P	I	N
EPI_ISL_349428	A/chicken/Guangdong/8-22 HLYM014-O/2018|H9N2	H9N2	T	T	T	D	G	N	G	N	P	D	T	P	L	L	M	G	PSRSSRGLF	Yes(62-64)	K	V	K	E	D	P	I	N
EPI_ISL_349528	A/chicken/Guangdong/9-12 SZBJ004-O/2018|H9N2	H9N2	T	T	T	D	G	N	G	N	P	D	T	P	L	L	M	G	PSRSSRGLF	Yes(62-64)	K	V	K	E	D	P	I	N
EPI_ISL_349425	A/chicken/Guangdong/8-22 HLYM003-O/2018|H9N2	H9N2	T	T	T	D	G	N	G	N	P	D	T	P	L	L	M	G	PSRSSRGLF	Yes(62-64)	K	V	K	E	D	P	I	N
EPI_ISL_349424	A/chicken/Guangdong/8-22 HLYM002-O/2018|H9N2	H9N2	T	T	T	D	G	N	G	N	P	D	T	P	L	L	M	G	PSRSSRGLF	Yes(62-64)	K	V	K	E	D	P	I	N
EPI_ISL_349341	A/chicken/Guangdong/8-08 SZBJ014-O/2018|H9N2	H9N2	T	T	T	D	G	N	G	N	P	D	T	P	L	L	M	G	PSRSSRGLF	Yes(62-64)	K	V	K	E	D	P	I	N
EPI_ISL_349340	A/chicken/Guangdong/8-08 SZBJ002-O/2018|H9N2	H9N2	T	T	T	D	G	N	G	N	P	D	T	P	L	L	M	G	PSRSSRGLF	Yes(62-64)	K	V	K	E	D	P	I	N
EPI_ISL_349427	A/chicken/Guangdong/8-22 HLYM011-O/2018|H9N2	H9N2	T	T	T	D	G	N	G	N	P	D	T	P	L	L	M	G	PSRSSRGLF	Yes(62-64)	K	V	K	E	D	P	I	N
EPI_ISL_349426	A/chicken/Guangdong/8-22 HLYM005-O/2018|H9N2	H9N2	T	T	T	D	G	N	G	N	P	D	T	P	L	L	M	G	PSRSSRGLF	Yes(62-64)	K	V	K	E	D	P	I	N
EPI_ISL_349529	A/chicken/Guangdong/9-12 SZBJ006-O/2018|H9N2	H9N2	T	T	T	D	G	N	G	N	P	D	T	P	L	L	M	G	PSRSSRGLF	Yes(62-64)	K	V	K	E	D	P	I	N
EPI_ISL_349527	A/chicken/Guangdong/9-12 SZBJ001-O/2018|H9N2	H9N2	T	T	T	D	G	N	G	N	P	D	T	P	L	L	M	G	PSRSSRGLF	Yes(62-64)	K	V	K	E	D	P	I	N
EPI_ISL_351656	A/chicken/Guangdong/10-25 SZBJ007-O/2017|H9N2	H9N2	T	T	T	N	G	N	G	N	P	D	T	P	L	L	M	G	PSRSSRGLF	Yes(62-64)	K	V	K	E	D	P	I	N
EPI_ISL_351654	A/chicken/Guangdong/10-25 SZBJ004-O/2017|H9N2	H9N2	T	T	T	N	G	N	G	N	P	D	T	P	L	L	M	G	PSRSSRGLF	Yes(62-64)	K	V	K	E	D	P	I	N
EPI_ISL_349289	A/chicken/Guangdong/4-18 SZBJ001-O/2018|H9N2	H9N2	T	T	T	N	G	N	G	N	P	D	T	P	L	L	M	G	PSRSSRGLF	Yes(62-64)	K	V	K	E	D	P	I	N
EPI_ISL_350189	A/chicken/Guangdong/7-20 DGCP023-C/2017|H9N2	H9N2	T	T	T	N	G	N	G	N	P	D	T	P	L	L	M	G	PSRSSRGLF	Yes(62-64)	K	I	K	E	D	P	I	N
EPI_ISL_350323	A/pigeon/Fujian/3-15 FZHX0009-C/2018|H9N2	H9N2	T	T	T	N	G	N	G	N	P	D	T	P	L	L	M	G	PSRSSRGLF	Yes(62-64)	K	V	K	E	D	P	I	N
EPI_ISL_350308	A/chicken/Fujian/3-15 FZHX0018-C/2018|H9N2	H9N2	T	T	T	N	G	N	G	N	P	D	T	P	L	L	M	G	PSRSSRGLF	Yes(62-64)	K	V	K	V	D	P	I	N
EPI_ISL_350306	A/chicken/Fujian/3-15 FZHX0015-C/2018|H9N2	H9N2	T	T	T	N	G	N	G	N	P	D	T	P	L	L	M	G	PSRSSRGLF	Yes(62-64)	K	V	K	V	D	P	I	N
EPI_ISL_349063	A/duck/Jiangxi/09-21 NCDZT100Z2-OC/2017|H9N2	H9N2	T	T	T	N	G	N	G	N	P	D	T	P	L	L	M	G	PSRSSRGLF	Yes(62-64)	K	V	K	V	D	P	I	N
EPI_ISL_349138	A/chicken/Jiangxi/12-26 NCNP3F3-OC/2017|H9N2	H9N2	T	T	T	N	G	N	G	N	P	D	T	P	L	L	M	G	PSRSSRGLF	Yes(62-64)	K	V	K	V	D	P	I	N
EPI_ISL_351650	A/chicken/Guangdong/9-28 SZBJ024-O/2017|H9N2	H9N2	T	T	T	N	G	N	G	N	P	D	T	P	L	L	M	G	PSRSSRGLF	Yes(62-64)	K	V	K	E	D	P	I	N
EPI_ISL_349600	A/chicken/Guangdong/1-25 SZBJ013-O/2018|H9N2	H9N2	T	T	T	N	G	N	G	N	P	D	T	P	L	L	M	G	PSRSSRGLF	Yes(62-64)	K	V	K	E	D	P	I	N
EPI_ISL_349597	A/chicken/Guangdong/1-25 SZBJ010-O/2018|H9N2	H9N2	T	T	T	N	G	N	G	N	P	D	T	P	L	L	M	G	PSRSSRGLF	Yes(62-64)	K	V	K	E	D	P	I	N
EPI_ISL_349602	A/chicken/Guangdong/1-25 SZBJ015-O/2018|H9N2	H9N2	T	T	T	N	G	N	G	N	P	D	T	P	L	L	M	G	PSRSSRGLF	Yes(62-64)	K	V	K	E	D	P	I	N
EPI_ISL_349601	A/chicken/Guangdong/1-25 SZBJ014-O/2018|H9N2	H9N2	T	T	T	N	G	N	G	N	P	D	T	P	L	L	M	G	PSRSSRGLF	Yes(62-64)	K	V	K	E	D	P	I	N
EPI_ISL_349131	A/duck/Jiangxi/11-29 NCNP36D3-OC/2017|H9N2	H9N2	T	T	T	N	G	N	G	N	P	D	T	P	L	L	M	G	PSRSSRGLF	Yes(62-64)	K	V	K	V	D	P	I	N
EPI_ISL_349110	A/duck/Jiangxi/11-29 NCNP26D3-OC/2017|H9N2	H9N2	T	T	T	N	G	N	G	N	P	D	T	P	L	L	M	G	PSRSSRGLF	Yes(62-64)	K	V	K	V	D	P	I	N
EPI_ISL_349202	A/duck/Hunan/10-31 YYGK74C3-OC/2017|H9N2	H9N2	T	T	T	N	G	N	G	N	P	D	T	P	L	L	M	G	PSRSSRGLF	Yes(62-64)	K	V	K	V	D	P	I	N
EPI_ISL_349572	A/chicken/Hainan/12-29 HKPL008-O/2017|H9N2	H9N2	T	T	T	N	G	N	G	N	P	D	T	P	L	L	M	G	PSRSSRGLF	Yes(62-64)	K	V	K	E	D	P	I	N
EPI_ISL_349571	A/chicken/Hainan/12-29 HKPL006-O/2017|H9N2	H9N2	T	T	T	N	G	N	G	N	P	D	T	P	L	L	M	G	PSRSSRGLF	Yes(62-64)	K	V	K	E	D	P	I	N
EPI_ISL_349180	A/duck/Jiangxi/08-24 NCDZT60X2-OC/2017|H9N2	H9N2	T	T	T	N	G	N	G	N	P	D	T	P	L	L	M	G	PSRSSRGLF	Yes(62-64)	K	V	K	E	D	P	I	N
EPI_ISL_349237	A/duck/Jiangxi/11-29 NCDZT92D3-OC/2017|H9N2	H9N2	T	T	T	N	G	N	G	N	P	D	T	P	L	L	M	G	PSRSSRGLF	Yes(62-64)	K	V	K	E	D	P	I	N
EPI_ISL_351659	A/chicken/Guangdong/10-25 SZBJ010-O/2017|H9N2	H9N2	T	T	T	N	G	N	G	N	P	D	T	P	L	L	M	G	PSRSSRGLF	Yes(62-64)	K	V	K	E	D	P	I	N
EPI_ISL_351652	A/chicken/Guangdong/9-28 SZBJ018-C/2017|H9N2	H9N2	T	T	T	N	G	N	G	N	P	D	T	P	L	L	M	G	PSRSSRGLF	Yes(62-64)	K	V	K	E	D	P	I	N
EPI_ISL_351667	A/chicken/Guangdong/10-25 SZBJ021-O/2017|H9N2	H9N2	T	T	T	N	G	N	G	N	P	D	T	P	L	L	M	G	PSRSSRGLF	Yes(62-64)	K	V	K	E	D	P	I	N
EPI_ISL_351658	A/chicken/Guangdong/10-25 SZBJ009-O/2017|H9N2	H9N2	T	T	T	N	G	N	G	N	P	D	T	P	L	L	M	G	PSRSSRGLF	Yes(62-64)	K	V	K	E	D	P	I	N
EPI_ISL_351657	A/chicken/Guangdong/10-25 SZBJ008-O/2017|H9N2	H9N2	T	T	T	N	G	N	G	N	P	D	T	P	L	L	M	G	PSRSSRGLF	Yes(62-64)	K	V	K	E	N	P	I	N
EPI_ISL_351655	A/chicken/Guangdong/10-25 SZBJ005-O/2017|H9N2	H9N2	T	T	T	N	G	N	G	N	P	D	T	P	L	L	M	G	PSRSSRGLF	Yes(62-64)	K	V	K	E	D	P	I	N
EPI_ISL_351653	A/chicken/Guangdong/10-25 SZBJ003-O/2017|H9N2	H9N2	T	T	T	N	G	N	G	N	P	D	T	P	L	L	M	G	PSRSSRGLF	Yes(62-64)	K	V	K	E	D	P	I	N
EPI_ISL_349524	A/chicken/Guangdong/08-29 SZBJ002-C/2017-Mixed|H9N2	H9N2	T	T	T	N	G	N	G	N	P	D	T	P	L	L	M	G	PSRSSRGLF	Yes(62-64)	K	V	K	E	D	P	I	N
EPI_ISL_349593	A/chicken/Guangdong/12-04 SZBJ009-O/2017|H9N2	H9N2	T	T	T	N	G	N	G	N	P	D	T	P	L	L	M	G	PSRSSRGLF	Yes(62-64)	K	V	K	E	D	P	I	N
EPI_ISL_349591	A/chicken/Guangdong/12-04 SZBJ002-O/2017|H9N2	H9N2	T	T	T	N	G	N	G	N	P	D	T	P	L	L	M	G	PSRSSRGLF	Yes(62-64)	K	V	K	E	D	P	I	N
EPI_ISL_349594	A/chicken/Guangdong/12-04 SZBJ018-O/2017|H9N2	H9N2	T	T	T	N	G	N	G	N	P	D	T	P	L	L	M	G	PSRSSRGLF	Yes(62-64)	K	I	K	E	D	P	I	N
EPI_ISL_349596	A/chicken/Guangdong/1-25 SZBJ009-O/2018|H9N2	H9N2	T	T	T	N	G	N	G	N	P	D	T	P	L	L	M	G	PSRSSRGLF	Yes(62-64)	K	I	K	E	D	P	I	N
EPI_ISL_349599	A/chicken/Guangdong/1-25 SZBJ012-O/2018|H9N2	H9N2	T	T	T	N	G	N	G	N	P	D	T	P	L	L	M	G	PSRSSRGLF	Yes(62-64)	K	I	K	E	D	P	I	N
EPI_ISL_349595	A/chicken/Guangdong/1-25 SZBJ007-O/2018|H9N2	H9N2	T	T	T	N	G	N	G	N	P	D	T	P	L	L	M	G	PSRSSRGLF	Yes(62-64)	K	I	K	E	D	P	I	N
EPI_ISL_349288	A/chicken/Guangdong/2-06 SZBJ021-C/2018|H9N2	H9N2	T	T	T	N	G	N	G	N	P	D	T	P	L	L	M	G	PSRSSRGLF	Yes(62-64)	K	I	K	E	D	P	I	N
EPI_ISL_349287	A/chicken/Guangdong/2-06 SZBJ022-O/2018|H9N2	H9N2	T	T	T	N	G	N	G	N	P	D	T	P	L	L	M	G	PSRSSRGLF	Yes(62-64)	K	I	K	E	D	P	I	N
EPI_ISL_349286	A/chicken/Guangdong/2-06 SZBJ021-O/2018|H9N2	H9N2	T	T	T	N	G	N	G	N	P	D	T	P	L	L	M	G	PSRSSRGLF	Yes(62-64)	K	I	K	E	D	P	I	N
EPI_ISL_349285	A/chicken/Guangdong/2-06 SZBJ020-O/2018|H9N2	H9N2	T	T	T	N	G	N	G	N	P	D	T	P	L	L	M	G	PSRSSRGLF	Yes(62-64)	K	I	K	E	D	P	I	N
EPI_ISL_349284	A/chicken/Guangdong/2-06 SZBJ011-O/2018|H9N2	H9N2	T	T	T	N	G	N	G	N	P	D	T	P	L	L	M	G	PSRSSRGLF	Yes(62-64)	K	I	K	E	D	P	I	N
EPI_ISL_349282	A/chicken/Guangdong/2-06 SZBJ006-O/2018|H9N2	H9N2	T	T	T	N	G	N	G	N	P	D	T	P	L	L	M	G	PSRSSRGLF	Yes(62-64)	K	I	K	E	D	P	I	N
EPI_ISL_349598	A/chicken/Guangdong/1-25 SZBJ011-O/2018|H9N2	H9N2	T	T	T	N	G	N	G	N	P	D	T	P	L	L	M	G	PSRSSRGLF	Yes(62-64)	K	I	K	E	D	P	I	N
EPI_ISL_349283	A/chicken/Guangdong/2-06 SZBJ009-O/2018|H9N2	H9N2	T	T	T	N	G	N	G	N	P	D	T	P	L	L	M	G	PSRSSRGLF	Yes(62-64)	K	I	K	E	D	P	I	N
EPI_ISL_349545	A/chicken/Guangdong/07-19 SZBJ013-C/2017-Mixed|H9N2	H9N2	T	T	T	N	G	N	G	N	P	D	T	P	L	L	M	G	PSRSSRGLF	Yes(62-64)	K	V	K	E	D	P	I	N
EPI_ISL_349547	A/chicken/Guangdong/07-19 SZBJ017-C/2017-Mixed|H9N2	H9N2	T	T	T	N	G	N	G	N	P	D	T	P	L	L	M	G	PSRSSRGLF	Yes(62-64)	K	V	K	E	D	P	I	N
EPI_ISL_349548	A/chicken/Guangdong/07-19 SZBJ019-C/2017-Mixed|H9N2	H9N2	T	T	T	N	G	N	G	N	P	D	T	P	L	L	M	G	PSRSSRGLF	Yes(62-64)	K	V	K	E	D	P	I	N
EPI_ISL_351649	A/chicken/Guangdong/9-28 SZBJ023-O/2017|H9N2	H9N2	T	T	T	N	G	N	G	N	P	D	T	P	L	L	M	G	PSRSSRGLF	Yes(62-64)	K	V	K	E	D	P	I	N
EPI_ISL_351648	A/chicken/Guangdong/9-28 SZBJ021-O/2017|H9N2	H9N2	T	T	T	N	G	N	G	N	P	D	T	P	L	L	M	G	PSRSSRGLF	Yes(62-64)	K	V	K	E	D	P	I	N
EPI_ISL_349549	A/chicken/Guangdong/07-19 SZBJ020-C/2017-Mixed|H9N2	H9N2	T	T	T	N	G	N	G	N	P	D	T	P	L	L	M	G	PSRSSRGLF	Yes(62-64)	K	V	K	E	D	P	I	N
EPI_ISL_349544	A/chicken/Guangdong/07-19 SZBJ003-C/2017-Mixed|H9N2	H9N2	T	T	T	N	G	N	G	N	P	D	T	P	L	L	M	G	PSRSSRGLF	Yes(62-64)	K	V	K	E	D	P	I	N
EPI_ISL_350120	A/chicken/Guangdong/7-20 DGCP044-O/2017|H9N2	H9N2	T	T	T	N	G	N	G	N	P	D	T	P	L	L	M	G	PSRSSRGLF	Yes(62-64)	K	V	K	E	D	P	I	N
EPI_ISL_350358	A/chicken/Guangdong/7-20 DGCP021-O/2017-Mixed|H9N2	H9N2	T	T	T	N	G	N	G	N	P	D	T	P	L	L	M	G	PSRSSRGLF	Yes(62-64)	K	V	K	E	D	P	I	N
EPI_ISL_350354	A/chicken/Guangdong/7-20 DGCP025-O/2017-Mixed|H9N2	H9N2	T	T	T	N	G	N	G	N	P	D	T	P	L	L	M	G	PSRSSRGLF	Yes(62-64)	K	V	K	E	D	P	I	N
EPI_ISL_349314	A/chicken/Guangdong/5-23 SZBJ013-O/2018|H9N2	H9N2	T	T	T	N	G	N	G	N	P	D	T	P	L	L	M	G	PSRSSRGLF	Yes(62-64)	K	I	K	E	D	P	I	N
EPI_ISL_349301	A/chicken/Guangdong/4-18 SZBJ020-O/2018|H9N2	H9N2	T	T	T	N	G	N	G	N	P	D	T	P	L	L	M	G	PSRSSRGLF	Yes(62-64)	K	I	K	E	D	P	I	N
EPI_ISL_349303	A/chicken/Guangdong/4-18 SZBJ016-O/2018|H9N2	H9N2	T	T	T	N	G	N	G	N	P	N	T	P	L	L	M	G	PSRSSRGLF	Yes(62-64)	K	I	K	E	D	P	I	N
EPI_ISL_349298	A/chicken/Guangdong/4-18 SZBJ013-O/2018|H9N2	H9N2	T	T	T	N	G	N	G	N	P	N	T	P	L	L	M	G	PSRSSRGLF	Yes(62-64)	K	I	K	E	D	P	I	N
EPI_ISL_349291	A/chicken/Guangdong/4-18 SZBJ003-O/2018|H9N2	H9N2	T	T	T	N	G	N	G	N	P	D	T	P	L	L	M	G	PSRSSRGLF	Yes(62-64)	K	I	K	E	D	P	I	N
EPI_ISL_349525	A/chicken/Guangdong/04-18 SZBJ022-O/2018-Mixed|H9N2	H9N2	T	T	T	N	G	N	G	N	P	D	T	P	L	L	M	G	PSRSSRGLF	Yes(62-64)	K	I	K	E	D	P	I	N
EPI_ISL_349526	A/chicken/Guangdong/05-23 SZBJ009-O/2018-Mixed|H9N2	H9N2	T	T	T	N	G	N	G	N	P	D	T	P	L	L	M	G	PSRSSRGLF	Yes(62-64)	K	I	K	E	D	P	I	N
EPI_ISL_349304	A/chicken/Guangdong/4-18 SZBJ022-O/2018|H9N2	H9N2	T	T	T	N	G	N	G	N	P	D	T	P	L	L	M	G	PSRSSRGLF	Yes(62-64)	K	I	K	E	D	P	I	N
EPI_ISL_349299	A/chicken/Guangdong/4-18 SZBJ014-O/2018|H9N2	H9N2	T	T	T	N	G	N	G	N	P	D	T	P	L	L	M	G	PSRSSRGLF	Yes(62-64)	K	I	K	E	D	P	I	N
EPI_ISL_349297	A/chicken/Guangdong/4-18 SZBJ012-O/2018|H9N2	H9N2	T	T	T	N	G	N	G	N	P	D	T	P	L	L	M	G	PSRSSRGLF	Yes(62-64)	K	I	K	E	D	P	I	N
EPI_ISL_349339	A/chicken/Guangdong/5-23 SZBJ014-O/2018|H9N2	H9N2	T	T	T	N	G	N	G	N	P	D	T	P	L	L	M	G	PSRSSRGLF	Yes(62-64)	K	I	K	E	D	P	I	N
EPI_ISL_349302	A/chicken/Guangdong/4-18 SZBJ021-O/2018|H9N2	H9N2	T	T	T	N	G	N	G	N	P	D	T	P	L	L	M	G	PSRSSRGLF	Yes(62-64)	K	I	K	E	D	P	I	N
EPI_ISL_349296	A/chicken/Guangdong/4-18 SZBJ011-O/2018|H9N2	H9N2	T	T	T	N	G	N	G	N	P	D	T	P	L	L	M	G	PSRSSRGLF	Yes(62-64)	K	I	K	E	D	P	I	N
EPI_ISL_349295	A/chicken/Guangdong/4-18 SZBJ010-O/2018|H9N2	H9N2	T	T	T	N	G	N	G	N	P	D	T	P	L	L	M	G	PSRSSRGLF	Yes(62-64)	K	I	K	E	D	P	I	N
EPI_ISL_349294	A/chicken/Guangdong/4-18 SZBJ009-O/2018|H9N2	H9N2	T	T	T	N	G	N	G	N	P	D	T	P	L	L	M	G	PSRSSRGLF	Yes(62-64)	K	I	K	E	D	P	I	N
EPI_ISL_349293	A/chicken/Guangdong/4-18 SZBJ007-O/2018|H9N2	H9N2	T	T	T	N	G	N	G	N	P	D	T	P	L	L	M	G	PSRSSRGLF	Yes(62-64)	K	I	K	E	D	P	I	N
EPI_ISL_349292	A/chicken/Guangdong/4-18 SZBJ006-O/2018|H9N2	H9N2	T	T	T	N	G	N	G	N	P	D	T	P	L	L	M	G	PSRSSRGLF	Yes(62-64)	K	I	K	E	D	P	I	N
EPI_ISL_349290	A/chicken/Guangdong/4-18 SZBJ002-O/2018|H9N2	H9N2	T	T	T	N	G	N	G	N	P	D	T	P	L	L	M	G	PSRSSRGLF	Yes(62-64)	K	I	K	E	D	P	I	N
EPI_ISL_349300	A/chicken/Guangdong/4-18 SZBJ015-O/2018|H9N2	H9N2	T	T	T	N	G	N	G	N	P	D	T	P	L	L	M	G	PSRSSRGLF	Yes(62-64)	K	I	K	E	D	P	I	N
EPI_ISL_349319	A/chicken/Guangdong/5-23 SZBJ021-C/2018|H9N2	H9N2	T	T	T	N	G	N	G	N	P	D	T	P	L	L	M	G	PSRSSRGLF	Yes(62-64)	K	I	K	E	D	P	I	N
EPI_ISL_349310	A/chicken/Guangdong/5-23 SZBJ008-O/2018|H9N2	H9N2	T	T	T	N	G	N	G	N	P	D	T	P	L	L	M	G	PSRSSRGLF	Yes(62-64)	K	I	K	E	D	P	I	N
EPI_ISL_349308	A/chicken/Guangdong/5-23 SZBJ006-O/2018|H9N2	H9N2	T	T	T	N	G	N	G	N	P	D	T	P	L	L	M	G	PSRSSRGLF	Yes(62-64)	K	I	K	E	D	P	I	N
EPI_ISL_349307	A/chicken/Guangdong/5-23 SZBJ005-O/2018|H9N2	H9N2	T	T	T	N	G	N	G	N	P	D	T	P	L	L	M	G	PSRSSRGLF	Yes(62-64)	K	I	K	E	D	P	I	N
EPI_ISL_349306	A/chicken/Guangdong/5-23 SZBJ004-O/2018|H9N2	H9N2	T	T	T	N	G	N	G	N	P	D	T	P	L	L	M	G	PSRSSRGLF	Yes(62-64)	K	I	K	E	D	P	I	N
EPI_ISL_349315	A/chicken/Guangdong/5-23 SZBJ015-O/2018|H9N2	H9N2	T	T	T	N	G	N	G	N	P	D	T	P	L	L	M	G	PSRSSRGLF	Yes(62-64)	K	I	K	E	D	P	I	N
EPI_ISL_349320	A/chicken/Guangdong/5-23 SZBJ022-C/2018|H9N2	H9N2	T	T	T	N	G	N	G	N	P	D	T	P	L	L	M	G	PSRSSRGLF	Yes(62-64)	K	I	K	E	D	P	I	N
EPI_ISL_349318	A/chicken/Guangdong/5-23 SZBJ020-O/2018|H9N2	H9N2	T	T	T	N	G	N	G	N	P	D	T	P	L	L	M	G	PSRSSRGLF	Yes(62-64)	K	I	K	E	D	P	I	N
EPI_ISL_349317	A/chicken/Guangdong/5-23 SZBJ018-O/2018|H9N2	H9N2	T	T	T	N	G	N	G	N	P	D	T	P	L	L	M	G	PSRSSRGLF	Yes(62-64)	K	I	K	E	D	P	I	N
EPI_ISL_349316	A/chicken/Guangdong/5-23 SZBJ017-O/2018|H9N2	H9N2	T	T	T	N	G	N	G	N	P	D	T	P	L	L	M	G	PSRSSRGLF	Yes(62-64)	K	I	K	E	D	P	I	N
EPI_ISL_349313	A/chicken/Guangdong/5-23 SZBJ012-O/2018|H9N2	H9N2	T	T	T	N	G	N	G	N	P	D	T	P	L	L	M	G	PSRSSRGLF	Yes(62-64)	K	I	K	E	D	P	I	N
EPI_ISL_349312	A/chicken/Guangdong/5-23 SZBJ011-O/2018|H9N2	H9N2	T	T	T	N	G	N	G	N	P	D	T	P	L	L	M	G	PSRSSRGLF	Yes(62-64)	K	I	K	E	D	P	I	N
EPI_ISL_349311	A/chicken/Guangdong/5-23 SZBJ010-O/2018|H9N2	H9N2	T	T	T	N	G	N	G	N	P	D	T	P	L	L	M	G	PSRSSRGLF	Yes(62-64)	K	I	K	E	D	P	I	N
EPI_ISL_349309	A/chicken/Guangdong/5-23 SZBJ007-O/2018|H9N2	H9N2	T	T	T	N	G	N	G	N	P	D	T	P	L	L	M	G	PSRSSRGLF	Yes(62-64)	K	I	K	E	D	P	I	N
EPI_ISL_351651	A/chicken/Guangdong/9-28 SZBJ025-O/2017|H9N2	H9N2	T	T	T	N	G	N	G	N	P	D	T	P	L	L	M	G	PSRSSRGLF	Yes(62-64)	K	V	K	E	D	P	I	N
EPI_ISL_351647	A/chicken/Guangdong/9-28 SZBJ020-O/2017|H9N2	H9N2	T	T	T	N	G	N	G	N	P	D	T	P	L	L	M	G	PSRSSRGLF	Yes(62-64)	K	V	K	E	D	P	I	N
EPI_ISL_351646	A/chicken/Guangdong/9-28 SZBJ019-O/2017|H9N2	H9N2	T	T	T	N	G	N	G	N	P	D	T	P	L	L	M	G	PSRSSRGLF	Yes(62-64)	K	V	K	E	D	P	I	N
EPI_ISL_351645	A/chicken/Guangdong/9-28 SZBJ018-O/2017|H9N2	H9N2	T	T	T	N	G	N	G	N	P	D	T	P	L	L	M	G	PSRSSRGLF	Yes(62-64)	K	V	K	E	D	P	I	N
EPI_ISL_351644	A/chicken/Guangdong/9-28 SZBJ017-O/2017|H9N2	H9N2	T	T	T	N	G	N	G	N	P	D	T	P	L	L	M	G	PSRSSRGLF	Yes(62-64)	K	V	K	E	D	P	I	N
EPI_ISL_351643	A/chicken/Guangdong/9-28 SZBJ001-O/2017|H9N2	H9N2	T	T	T	N	G	N	G	N	P	D	T	P	L	L	M	G	PSRSSRGLF	Yes(62-64)	K	V	K	E	D	P	I	N
EPI_ISL_349521	A/chicken/Guangdong/08-29 SZBJ024-O/2017-Mixed|H9N2	H9N2	T	T	T	N	G	N	G	N	P	D	T	P	L	L	M	G	PSRSSRGLF	Yes(62-64)	K	V	K	E	D	P	I	N
EPI_ISL_349520	A/chicken/Guangdong/08-29 SZBJ023-O/2017-Mixed|H9N2	H9N2	T	T	T	N	G	N	G	N	P	D	T	P	L	L	M	G	PSRSSRGLF	Yes(62-64)	K	V	K	E	D	P	I	N
EPI_ISL_349519	A/chicken/Guangdong/08-29 SZBJ022-O/2017-Mixed|H9N2	H9N2	T	T	T	N	G	N	G	N	P	D	T	P	L	L	M	G	PSRSSRGLF	Yes(62-64)	K	V	K	E	D	P	I	N
EPI_ISL_349516	A/chicken/Guangdong/08-29 SZBJ004-O/2017-Mixed|H9N2	H9N2	T	T	T	N	G	N	G	N	P	D	T	P	L	L	M	G	PSRSSRGLF	Yes(62-64)	K	V	K	E	D	P	I	N
EPI_ISL_349592	A/chicken/Guangdong/12-04 SZBJ007-O/2017|H9N2	H9N2	T	T	T	N	G	N	G	N	P	D	T	P	L	L	M	G	PSRSSRGLF	Yes(62-64)	K	V	K	E	D	P	I	N
EPI_ISL_349514	A/chicken/Guangdong/07-19 SZBJ022-C/2017-Mixed|H9N2	H9N2	T	T	T	N	G	N	G	N	P	D	T	P	L	L	M	G	PSRSSRGLF	Yes(62-64)	K	V	K	E	D	P	I	N
EPI_ISL_349515	A/chicken/Guangdong/07-19 SZBJ023-C/2017-Mixed|H9N2	H9N2	T	T	T	N	G	N	G	N	P	D	T	P	L	L	M	G	PSRSSRGLF	Yes(62-64)	K	V	K	E	D	P	I	N
EPI_ISL_349546	A/chicken/Guangdong/07-19 SZBJ016-C/2017-Mixed|H9N2	H9N2	T	T	T	N	G	N	G	N	P	D	T	P	L	L	M	G	PSRSSRGLF	Yes(62-64)	K	V	K	E	D	P	I	N
EPI_ISL_350134	A/chicken/Xinjiang/9-3 WLMQXL021-C/2017-Mixed|H9N2	H9N2	T	A	T	N	N	A	E	N	P	T	T	P	L	L	M	G	PSRSSRGLF	Yes(62-64)	K	V	K	E	D	P	V	N
EPI_ISL_350133	A/chicken/Xinjiang/9-30 WLMQXL021-O/2017-Mixed|H9N2	H9N2	T	A	T	N	N	A	E	N	P	T	T	P	L	L	M	G	PSRSSRGLF	Yes(62-64)	K	V	K	E	D	P	V	N
EPI_ISL_350137	A/chicken/Xinjiang/10-29 WLMQXL005-C/2017-Mixed|H9N2	H9N2	T	A	T	N	N	A	E	N	P	T	V	P	L	L	M	G	PSRSSRGLF	Yes(62-64)	K	V	K	?	D	P	I	N
EPI_ISL_350142	A/chicken/Xinjiang/10-29 WLMQXL018-O/2017|H9N2	H9N2	T	A	T	N	N	A	E	N	P	T	V	P	L	L	M	G	PSRSSRGLF	Yes(62-64)	K	V	K	E	D	P	I	N
EPI_ISL_348765	A/chicken/Shanxi/02-28 TGRL013-O/2018|H9N2	H9N2	T	A	T	N	N	A	G	N	P	T	A	P	L	L	M	G	PSRSSRGLF	Yes(62-64)	K	V	K	E	D	P	I	N
EPI_ISL_348767	A/chicken/Shanxi/02-28 TGRL017-O/2018|H9N2	H9N2	T	A	T	N	N	A	G	N	P	T	A	P	L	L	M	G	PSRSSRGLF	Yes(62-64)	K	V	K	E	D	P	I	N
EPI_ISL_348768	A/chicken/Shanxi/02-28 TGRL018-O/2018|H9N2	H9N2	T	A	T	N	N	A	G	N	P	T	A	P	L	L	M	G	PSRSSRGLF	Yes(62-64)	K	V	K	E	D	P	I	N
EPI_ISL_352592	A/chicken/Shandong/01-26 TAWL015-C/2019|H9N2	H9N2	T	A	T	N	N	A	G	N	P	T	A	P	L	L	M	G	PARSSRGLF	Yes(62-64)	K	V	K	E	D	P	I	N
EPI_ISL_348679	A/chicken/Chongqing/10-28 RCTYH003-O/2018-Mixed|H9N2	H9N2	T	A	T	N	N	A	G	N	P	T	A	P	L	L	M	G	PSRS?RGL?	Yes(62-64)	?	V	?	E	D	P	I	N
EPI_ISL_352517	A/chicken/Shandong/10-23 TAWL025-C/2018|H9N2	H9N2	T	A	Q	-	N	N	G	N	P	T	A	-	-	-	-	-	PSRSSRGL?	Yes(62-68)	K	V	K	E	D	-	-	N
EPI_ISL_352957	A/duck/Jiangxi/3-23 NCNP87M3-OC/2018-Mixed|H9N2	H9N2	T	A	T	N	N	A	G	N	P	T	A	P	L	L	M	G	PSRSSRGLF	Yes(62-64)	K	V	K	?	D	P	I	N
EPI_ISL_350397	A/environment/Inner mongolia/12-02 EEDSWSQ025-E/2018-Mixed|H9N2	H9N2	T	A	T	N	N	A	G	N	P	T	T	P	L	L	M	G	PSRSSRGLF	Yes(62-64)	K	V	K	E	D	P	I	S
EPI_ISL_351267	A/chicken/Inner mongolia/12-02 EEDSWSQ006-O/2018-Mixed|H9N2	H9N2	T	A	T	N	N	A	G	N	P	T	A	P	L	L	M	G	PSRSSRGLF	Yes(62-64)	K	V	K	E	D	P	I	S
EPI_ISL_350389	A/environment/Inner mongolia/12-2 EEDSWSQ011-E/2018-Mixed|H9N2	H9N2	T	A	T	N	N	A	G	N	P	T	A	P	L	L	M	G	PSRSSRGLF	Yes(62-64)	K	V	K	E	D	P	I	S
EPI_ISL_351274	A/chicken/Inner mongolia/12-02 EEDSWSQ008-C/2018-Mixed|H9N2	H9N2	T	A	T	N	N	A	G	N	P	T	-	P	L	L	M	G	PSRSSRGLF	Yes(62-64)	K	V	K	E	D	P	I	S
EPI_ISL_350396	A/environment/Inner mongolia/12-02 EEDSWSQ024-E/2018-Mixed|H9N2	H9N2	T	A	T	N	N	A	G	N	P	T	-	P	L	L	M	G	PSRSSRGLF	Yes(62-64)	K	V	K	E	D	P	I	S
EPI_ISL_350395	A/environment/Inner mongolia/12-02 EEDSWSQ023-E/2018-Mixed|H9N2	H9N2	T	A	T	N	N	A	G	N	P	T	A	P	L	L	M	G	PSRSSRGLF	Yes(62-64)	K	V	K	E	D	P	I	S
EPI_ISL_350394	A/environment/Inner mongolia/12-02 EEDSWSQ018-E/2018-Mixed|H9N2	H9N2	T	A	T	N	N	A	G	N	P	T	A	P	L	L	M	G	PSRSSRGLF	Yes(62-64)	K	V	K	E	D	P	I	S
EPI_ISL_350392	A/environment/Inner mongolia/12-2 EEDSWSQ015-E/2018-Mixed|H9N2	H9N2	T	A	T	N	N	A	G	N	P	T	A	P	L	L	M	G	PSRSSRGLF	Yes(62-64)	K	V	K	E	D	P	I	S
EPI_ISL_350391	A/environment/Inner mongolia/12-2 EEDSWSQ014-E/2018-Mixed|H9N2	H9N2	T	A	T	N	N	A	G	N	P	T	A	P	L	L	M	G	PSRSSRGLF	Yes(62-64)	K	V	K	E	D	P	I	S
EPI_ISL_350390	A/environment/Inner mongolia/12-2 EEDSWSQ013-E/2018-Mixed|H9N2	H9N2	T	A	T	N	N	A	G	N	P	T	A	P	L	L	M	G	PSRSSRGLF	Yes(62-64)	K	V	K	E	D	P	I	S
EPI_ISL_350386	A/environment/Inner mongolia/12-2 EEDSWSQ009-E/2018-Mixed|H9N2	H9N2	T	A	T	N	N	A	G	N	P	T	A	P	L	L	M	G	PSRSSRGLF	Yes(62-64)	K	V	K	E	D	P	I	S
EPI_ISL_350385	A/environment/Inner mongolia/12-2 EEDSWSQ001-E/2018-Mixed|H9N2	H9N2	T	A	T	N	N	A	G	N	P	T	A	P	L	L	M	G	PSRSSRGLF	Yes(62-64)	K	V	K	E	D	P	I	S
EPI_ISL_351275	A/chicken/Inner mongolia/12-02 EEDSWSQ009-C/2018-Mixed|H9N2	H9N2	T	A	T	N	N	A	G	N	P	T	A	P	L	L	M	G	PSRSSRGLF	Yes(62-64)	K	V	K	E	D	P	I	S
EPI_ISL_351273	A/chicken/Inner mongolia/12-02 EEDSWSQ007-C/2018-Mixed|H9N2	H9N2	T	A	T	N	N	A	G	N	P	T	A	P	L	L	M	G	PSRSSRGLF	Yes(62-64)	K	V	K	E	D	P	I	S
EPI_ISL_351272	A/chicken/Inner mongolia/12-02 EEDSWSQ006-C/2018-Mixed|H9N2	H9N2	T	A	T	N	N	A	G	N	P	T	A	P	L	L	M	G	PSRSSRGLF	Yes(62-64)	K	V	K	E	D	P	I	S
EPI_ISL_351271	A/chicken/Inner mongolia/12-02 EEDSWSQ005-C/2018-Mixed|H9N2	H9N2	T	A	T	N	N	A	G	N	P	T	A	P	L	L	M	G	PSRSSRGLF	Yes(62-64)	K	V	K	E	D	P	I	S
EPI_ISL_351270	A/chicken/Inner mongolia/12-02 EEDSWSQ004-C/2018-Mixed|H9N2	H9N2	T	A	T	N	N	A	G	N	P	T	A	P	L	L	M	G	PSRSSRGLF	Yes(62-64)	K	V	K	E	D	P	I	S
EPI_ISL_351269	A/chicken/Inner mongolia/12-02 EEDSWSQ003-C/2018-Mixed|H9N2	H9N2	T	A	T	N	N	A	G	N	P	T	A	P	L	L	M	G	PSRSSRGLF	Yes(62-64)	K	V	K	E	D	P	I	S
EPI_ISL_351268	A/chicken/Inner mongolia/12-02 EEDSWSQ002-C/2018-Mixed|H9N2	H9N2	T	A	T	N	N	A	G	N	P	T	A	P	L	L	M	G	PSRSSRGLF	Yes(62-64)	K	V	K	E	D	P	I	S
EPI_ISL_351266	A/chicken/Inner mongolia/12-02 EEDSWSQ005-O/2018-Mixed|H9N2	H9N2	T	A	T	N	N	A	G	N	P	T	A	P	L	L	M	G	PSRSSRGLF	Yes(62-64)	K	V	K	E	D	P	I	S
EPI_ISL_351265	A/chicken/Inner mongolia/12-02 EEDSWSQ004-O/2018-Mixed|H9N2	H9N2	T	A	T	N	N	A	G	N	P	T	A	P	L	L	M	G	PSRSSRGLF	Yes(62-64)	K	V	K	E	D	P	I	S
EPI_ISL_351264	A/chicken/Inner mongolia/12-02 EEDSWSQ003-O/2018-Mixed|H9N2	H9N2	T	A	T	N	N	A	G	N	P	T	A	P	L	L	M	G	PSRSSRGLF	Yes(62-64)	K	V	K	E	D	P	I	S
EPI_ISL_351263	A/chicken/Inner mongolia/12-02 EEDSWSQ002-O/2018-Mixed|H9N2	H9N2	T	A	T	N	N	A	G	N	P	T	A	P	L	L	M	G	PSRSSRGLF	Yes(62-64)	K	V	K	E	D	P	I	S
EPI_ISL_349081	A/chicken/Jiangxi/2-28 NCNP16K3-OC/2018|H9N2	H9N2	T	V	T	N	N	A	G	N	P	T	A	P	L	L	M	G	PSRSSRGLF	Yes(62-64)	K	V	K	E	D	P	I	N
EPI_ISL_349087	A/duck/Jiangxi/12-26 NCNP18F3-OC/2017|H9N2	H9N2	T	V	T	N	N	A	G	N	P	T	A	P	L	L	M	G	PSRSSRGLF	Yes(62-64)	K	V	K	E	D	P	I	N
EPI_ISL_349104	A/duck/Jiangxi/12-26 NCNP23F3-OC/2017|H9N2	H9N2	T	V	T	N	N	A	G	N	P	T	A	P	L	L	M	G	PSRSSRGLF	Yes(62-64)	K	V	K	V	D	P	I	N
EPI_ISL_349120	A/chicken/Jiangxi/02-28 NCNP2K3-OC/2018|H9N2	H9N2	T	V	T	N	N	A	G	N	P	T	V	P	L	L	M	G	PSRSSRGLF	Yes(62-64)	K	V	K	E	D	P	I	N
EPI_ISL_349074	A/chicken/Jiangxi/02-28 NCNP14K3-OC/2018|H9N2	H9N2	T	V	T	N	N	A	G	N	P	T	V	P	L	L	M	G	PSRSSRGLF	Yes(62-64)	K	V	K	E	D	P	I	N
EPI_ISL_349214	A/chicken/Jiangxi/02-28 NCNP7K3-OC/2018|H9N2	H9N2	T	V	T	N	N	A	G	N	P	T	V	P	L	L	M	G	PSRSSRGLF	Yes(62-64)	K	V	K	E	D	P	I	N
EPI_ISL_349247	A/chicken/Jiangxi/02-28 NCNP9K3-OC/2018|H9N2	H9N2	T	V	T	N	N	A	G	N	P	T	V	P	L	L	M	G	PSRSSRGLF	Yes(62-64)	K	V	K	E	D	P	I	N
EPI_ISL_353033	A/chicken/Hunan/04-26 YYGK62R3-OC/2018-Mixed|H9N2	H9N2	T	V	T	N	N	A	G	N	P	T	A	P	L	L	M	G	PSRSSRGLF	Yes(62-64)	K	V	K	E	D	P	I	N
EPI_ISL_349153	A/chicken/Jiangxi/12-26 NCDZT45F3-OC/2017|H9N2	H9N2	T	A	T	N	N	A	G	N	P	T	A	P	L	L	M	G	PSRSSRGLF	Yes(62-64)	K	V	K	E	D	P	I	N
EPI_ISL_349093	A/chicken/Jiangxi/1-31 NCNP1I3-OC/2018|H9N2	H9N2	T	A	T	N	N	A	G	N	P	T	A	P	L	L	M	G	PSRSSRGLF	Yes(62-64)	K	V	K	E	D	P	I	N
EPI_ISL_349198	A/chicken/Jiangxi/01-31 NCDZT72I3-OC/2018|H9N2	H9N2	T	A	T	N	N	A	G	N	P	T	A	P	L	L	M	G	PSRSSRGLF	Yes(62-64)	K	V	K	E	D	P	I	N
EPI_ISL_352953	A/chicken/Jiangxi/3-23 NCDZT15M3-OC/2018-Mixed|H9N2	H9N2	T	V	T	N	N	A	G	N	P	T	A	P	L	L	M	G	PSRSSRGLF	Yes(62-64)	K	V	K	V	D	P	I	N
EPI_ISL_349116	A/chicken/Jiangxi/08-24 NCDZT28X2-OC/2017|H9N2	H9N2	T	A	T	N	N	A	G	N	P	T	A	P	L	L	M	G	PSRSSRGLF	Yes(62-64)	K	V	K	E	D	P	I	N
EPI_ISL_349201	A/chicken/Jiangxi/09-21 NCDZT73Z2-OC/2017|H9N2	H9N2	T	A	T	N	N	A	G	N	P	T	A	P	L	L	M	G	PSRSSRGLF	Yes(62-64)	K	V	K	E	D	P	I	N
EPI_ISL_349146	A/chicken/Jiangxi/10-30 NCDZT42B3-OC/2017|H9N2	H9N2	T	A	T	N	N	A	G	N	P	T	A	P	L	L	M	G	PSRSSRGLF	Yes(62-64)	K	V	K	E	D	P	I	N
EPI_ISL_348941	A/chicken/Jiangxi/6-26 NCDZT66R2-OC/2017|H9N2	H9N2	T	A	T	N	N	A	G	N	P	T	V	P	L	L	M	G	PSRSSRGLF	Yes(62-64)	K	V	K	E	D	P	I	N
EPI_ISL_349219	A/duck/Jiangxi/09-21 NCNP81Z2-OC/2017|H9N2	H9N2	T	A	T	N	N	A	G	N	P	T	A	P	L	L	M	G	PSRSSRGLF	Yes(62-64)	K	V	K	E	D	P	I	N
EPI_ISL_349195	A/chicken/Jiangxi/09-21 NCDZT71Z2-OC/2017|H9N2	H9N2	T	A	T	N	N	A	G	N	P	T	A	P	L	L	M	G	PSRSSRGLF	Yes(62-64)	K	V	K	E	D	P	I	N
EPI_ISL_349177	A/chicken/Jiangxi/09-21 NCDZT57Z2-OC/2017|H9N2	H9N2	T	A	T	N	N	A	G	N	P	T	A	P	L	L	M	G	PSRSSRGLF	Yes(62-64)	K	V	K	E	D	P	I	N
EPI_ISL_349165	A/chicken/Jiangxi/09-21 NCNP4Z2-OC/2017|H9N2	H9N2	T	A	T	N	N	A	G	N	P	T	A	P	L	L	M	G	PSRSSRGLF	Yes(62-64)	K	V	K	E	D	P	I	N
EPI_ISL_349141	A/chicken/Jiangxi/07-24 NCDZT40T2-OC/2017|H9N2	H9N2	T	A	T	N	N	A	G	N	P	T	A	P	L	L	M	G	PSRSSRGLF	Yes(62-64)	K	V	K	E	D	P	I	N
EPI_ISL_348893	A/chicken/Jiangxi/5-26 NCDZT50Q2-OC/2017|H9N2	H9N2	T	A	T	N	N	A	G	N	P	T	A	P	L	L	M	G	PSRSSRGLF	Yes(62-64)	K	V	K	E	D	P	I	N
EPI_ISL_348837	A/chicken/Jiangxi/5-26 NCDZT24Q2-OC/2017|H9N2	H9N2	T	A	T	N	N	A	G	N	P	T	A	P	L	L	M	G	PSRSSRGLF	Yes(62-64)	K	V	K	E	D	P	I	N
EPI_ISL_348864	A/chicken/Jiangxi/5-26 NCDZT36Q2-OC/2017|H9N2	H9N2	T	A	T	N	N	A	G	N	P	T	A	P	L	L	M	G	PSRSSRGLF	Yes(62-64)	K	V	K	E	D	P	I	N
EPI_ISL_348856	A/chicken/Jiangxi/5-26 NCDZT33Q2-OC/2017|H9N2	H9N2	T	A	T	N	N	A	G	N	P	T	A	P	L	L	M	G	PSRSSRGLF	Yes(62-64)	K	V	K	E	D	P	I	N
EPI_ISL_348847	A/chicken/Jiangxi/5-26 NCDZT29Q2-OC/2017|H9N2	H9N2	T	A	T	N	N	A	G	N	P	T	A	P	L	L	M	G	PSRSSRGLF	Yes(62-64)	K	V	K	E	D	P	I	N
EPI_ISL_348972	A/duck/Jiangxi/5-26 NCDZT83Q2-OC/2017|H9N2	H9N2	T	A	T	N	N	A	G	N	P	T	A	P	L	L	M	G	PSRSSRGLF	Yes(62-64)	K	V	K	E	D	P	I	N
EPI_ISL_348920	A/chicken/Jiangxi/5-26 NCNP5Q2-OC/2017|H9N2	H9N2	T	A	T	N	N	A	G	N	P	T	A	P	L	L	M	G	PSRSSRGLF	Yes(62-64)	K	V	K	E	D	P	I	N
EPI_ISL_349268	A/chicken/Jiangxi/10-30 NCDZT17B3-OC/2017-Mixed|H9N2	H9N2	T	A	T	N	N	A	G	N	P	T	A	P	L	L	M	G	PSRSSRGLF	Yes(62-64)	K	V	K	E	D	P	I	N
EPI_ISL_349130	A/chicken/Jiangxi/10-30 NCDZT36B3-OC/2017|H9N2	H9N2	T	A	T	N	N	A	G	N	P	T	A	P	L	L	M	G	PSRSSRGLF	Yes(62-64)	K	V	K	E	D	P	I	N
EPI_ISL_349171	A/duck/Jiangxi/10-30 NCNP53B3-OC/2017|H9N2	H9N2	T	A	T	N	N	A	G	N	P	T	A	P	L	L	M	G	PSRSSRGLF	Yes(62-64)	K	V	K	E	D	P	I	N
EPI_ISL_349212	A/chicken/Jiangxi/12-26 NCDZT79F3-OC/2017|H9N2	H9N2	T	A	T	N	N	A	G	N	P	T	A	P	L	L	M	G	PSRSSRGLF	Yes(62-64)	K	V	K	E	D	P	I	N
EPI_ISL_349094	A/chicken/Jiangxi/10-30 NCDZT20B3-OC/2017|H9N2	H9N2	T	A	T	N	N	A	G	N	P	T	A	P	L	L	M	G	PSRSSRGLF	Yes(62-64)	K	V	K	E	D	P	I	N
EPI_ISL_349225	A/duck/Jiangxi/10-30 NCDZT85B3-OC/2017|H9N2	H9N2	T	A	T	N	N	A	G	N	P	T	A	P	L	L	M	G	PSRSSRGLF	Yes(62-64)	K	V	K	E	D	P	I	N
EPI_ISL_349194	A/chicken/Jiangxi/01-31 NCDZT71I3-OC/2018|H9N2	H9N2	T	A	T	N	N	A	G	N	P	T	A	P	L	L	M	G	PSRSSRGLF	Yes(62-64)	K	V	K	E	D	P	I	N
EPI_ISL_349155	A/chicken/Jiangxi/1-31 NCDZT47I3-OC/2018|H9N2	H9N2	T	A	T	N	N	A	G	N	P	T	A	P	L	L	M	G	PSRSSRGLF	Yes(62-64)	K	V	K	E	D	P	I	N
EPI_ISL_348936	A/chicken/Jiangxi/6-26 NCDZT65R2-OC/2017|H9N2	H9N2	T	A	T	N	N	A	G	N	P	T	A	P	L	L	M	G	PSRSSRGLF	Yes(62-64)	K	V	K	E	D	P	I	N
EPI_ISL_348923	A/chicken/Jiangxi/6-26 NCDZT60R2-OC/2017|H9N2	H9N2	T	A	T	N	N	A	G	N	P	T	A	P	L	L	M	G	PSRSSRGLF	Yes(62-64)	K	V	K	E	D	P	I	N
EPI_ISL_348902	A/chicken/Jiangxi/6-26 NCDZT53R2-OC/2017|H9N2	H9N2	T	A	T	N	N	A	G	N	P	T	A	P	L	L	M	G	PSRSSRGLF	Yes(62-64)	K	V	K	E	D	L	V	N
EPI_ISL_349089	A/chicken/Jiangxi/07-24 NCDZT18T2-OC/2017|H9N2	H9N2	T	A	T	N	N	A	G	N	P	T	A	P	L	L	M	G	PSRSSRGLF	Yes(62-64)	K	V	K	E	D	P	I	N
EPI_ISL_349125	A/chicken/Jiangxi/07-24 NCDZT31T2-OC/2017|H9N2	H9N2	T	A	T	N	N	A	G	N	P	T	A	P	L	L	M	G	PSRSSRGLF	Yes(62-64)	K	V	K	E	D	P	I	N
EPI_ISL_348819	A/chicken/Jiangxi/4-30 NCNP15N2-OC/2017|H9N2	H9N2	T	A	T	N	N	A	G	N	P	T	A	P	L	L	M	G	PSRSSRGLF	Yes(62-64)	K	V	K	E	D	P	I	N
EPI_ISL_348933	A/duck/Jiangxi/4-30 NCNP65N2-OC/2017|H9N2	H9N2	T	A	T	N	N	A	G	N	P	T	A	P	L	L	M	G	PSRSSRGLF	Yes(62-64)	K	V	K	E	D	P	I	N
EPI_ISL_348877	A/chicken/Jiangxi/5-26 NCDZT43Q2-OC/2017|H9N2	H9N2	T	A	T	N	N	A	G	N	P	T	A	P	L	L	M	G	PSRSSRGLF	Yes(62-64)	K	V	K	E	D	P	I	N
EPI_ISL_349026	A/chicken/Jiangxi/5-26 NCNP13Q2-OC/2017-Mixed|H9N2	H9N2	T	A	T	N	N	A	G	N	P	T	A	P	L	L	M	G	PSRSSRGLF	Yes(62-64)	K	V	K	E	D	P	I	N
EPI_ISL_348821	A/chicken/Jiangxi/4-30 NCDZT17N2-OC/2017|H9N2	H9N2	T	A	T	N	N	A	G	N	P	T	A	P	L	L	M	G	PSRSSRGLF	Yes(62-64)	K	V	K	E	D	P	I	N
EPI_ISL_349078	A/chicken/Jiangxi/08-24 NCDZT15X2-OC/2017|H9N2	H9N2	T	A	T	N	N	A	G	N	P	T	A	P	L	L	M	G	PSRSSRGLF	Yes(62-64)	K	V	K	E	D	P	I	N
EPI_ISL_351626	A/pigeon/Fujian/3-15 FZHX0007-C/2018|H9N2	H9N2	T	A	T	N	N	A	G	N	P	T	A	P	L	L	M	G	PSRSSRGLF	Yes(62-64)	-	-	-	E	D	P	I	N
EPI_ISL_350284	A/chicken/Fujian/1-25 FZHX0008-O/2018|H9N2	H9N2	T	A	T	N	N	A	G	N	P	T	A	P	L	L	M	G	PSRSSRGLF	Yes(62-64)	K	V	K	E	D	P	I	N
EPI_ISL_350282	A/chicken/Fujian/1-25 FZHX0004-O/2018|H9N2	H9N2	T	A	T	N	N	A	G	N	P	T	A	P	L	L	M	G	PSRSSRGLF	Yes(62-64)	K	V	K	E	D	P	I	N
EPI_ISL_350309	A/chicken/Fujian/3-15 FZHX0019-C/2018|H9N2	H9N2	T	A	T	N	N	A	G	N	P	T	A	P	L	L	M	G	PSRSSRGLF	Yes(62-64)	K	V	K	V	D	P	I	N
EPI_ISL_351614	A/goose/Fujian/3-15 FZHX0004-O/2018-Mixed|H9N2	H9N2	T	A	T	N	N	A	G	N	P	T	A	P	L	L	M	G	PSRSSRGLF	Yes(62-64)	K	V	K	V	D	P	I	N
EPI_ISL_351543	A/duck/Fujian/1-25 FZHX0022-C/2018|H9N2	H9N2	T	A	T	N	N	A	G	N	P	T	A	P	L	L	M	G	PSRSSRGLF	Yes(62-64)	-	-	-	E	D	P	I	N
EPI_ISL_351544	A/duck/Fujian/1-25 FZHX0036-C/2018|H9N2	H9N2	T	A	T	N	N	A	G	N	P	T	A	P	L	L	M	G	PSRSSRGLF	Yes(62-64)	K	A	K	E	D	P	-	N
EPI_ISL_351447	A/chicken/Fujian/03-15 FZHX0026-C/2018|H9N2	H9N2	T	A	T	N	N	A	G	N	P	T	A	P	L	L	M	G	PSRSSRGLF	Yes(62-64)	K	-	K	E	D	P	I	N
EPI_ISL_351429	A/chicken/Fujian/01-25 FZHX0005-O/2018|H9N2	H9N2	T	A	T	N	N	A	G	N	P	T	A	P	L	L	M	G	PSRSSRGLF	Yes(62-64)	K	A	K	E	D	P	I	N
EPI_ISL_351624	A/pigeon/Fujian/3-15 FZHX0001-C/2018|H9N2	H9N2	T	A	T	N	N	A	G	N	P	T	A	P	L	L	M	G	PSRSSRGLF	Yes(62-64)	K	V	K	E	D	P	-	N
EPI_ISL_351628	A/pigeon/Fujian/3-15 FZHX0014-C/2018|H9N2	H9N2	T	A	T	N	N	A	G	N	P	T	A	P	L	L	M	G	PSRSSRGLF	Yes(62-64)	K	V	K	E	D	P	I	N
EPI_ISL_351627	A/pigeon/Fujian/3-15 FZHX0008-C/2018|H9N2	H9N2	T	A	T	N	N	A	G	N	P	T	A	P	L	L	M	G	PSRSSRGLF	Yes(62-64)	K	V	K	E	D	P	-	N
EPI_ISL_351621	A/goose/Fujian/3-15 FZHX0011-O/2018|H9N2	H9N2	T	A	T	N	N	A	G	N	P	T	A	P	L	L	M	G	PSRSSRGLF	Yes(62-64)	K	V	K	E	D	P	A	N
EPI_ISL_351625	A/pigeon/Fujian/3-15 FZHX0003-C/2018|H9N2	H9N2	T	A	T	N	N	A	G	N	P	T	A	P	L	L	M	G	PSRSSRGLF	Yes(62-64)	K	V	K	E	D	P	I	N
EPI_ISL_352521	A/chicken/Anhui/10-29 YHZGS025-O/2018|H9N2	H9N2	T	A	T	N	N	A	G	N	P	T	A	P	L	L	M	G	PSRSSRGLF	Yes(62-64)	K	V	K	E	D	P	I	N
EPI_ISL_352519	A/chicken/Anhui/10-29 YHZGS023-O/2018|H9N2	H9N2	T	A	T	N	N	A	G	N	P	T	A	P	L	L	M	G	PSRSSRGLF	Yes(62-64)	K	V	K	E	D	P	I	N
EPI_ISL_352545	A/chicken/Anhui/1-20 YHZGS018-O/2019|H9N2	H9N2	T	A	T	N	N	A	G	N	P	T	A	P	L	L	M	G	PSRSSRGLF	Yes(62-64)	K	V	K	E	D	P	I	N
EPI_ISL_352548	A/environment/Anhui/1-20 YHZGS003-E/2019-Mixed|H9N2	H9N2	T	A	T	N	N	A	G	N	P	T	A	P	L	L	M	G	PSRSSRGLF	Yes(62-64)	K	V	K	E	D	P	I	N
EPI_ISL_352547	A/chicken/Anhui/1-20 YHZGS009-C/2019|H9N2	H9N2	T	A	T	N	N	A	G	N	P	T	A	P	L	L	M	G	PSRSSRGLF	Yes(62-64)	K	V	K	E	D	P	I	N
EPI_ISL_352429	A/chicken/Shanxi/8-28 TGRL001-O/2018-Mixed|H9N2	H9N2	T	A	T	-	N	A	G	N	P	T	A	P	L	L	M	G	PSRS?RGL?	Yes(62-64)	K	V	K	E	D	P	I	N
EPI_ISL_352459	A/chicken/Shanxi/9-28 TGRL006-O/2018|H9N2	H9N2	T	A	T	N	N	A	G	N	P	T	A	P	L	L	M	G	PSRS?RGL?	Yes(62-64)	K	V	K	E	D	P	I	N
EPI_ISL_352539	A/chicken/Anhui/9-29 YHZGS025-O/2018-Mixed-H9N2|H9N2	H9N2	T	A	T	N	N	A	G	N	P	T	A	P	L	L	M	G	PSRS?RGL?	Yes(62-64)	/	/	/	/	/	/	/	/
EPI_ISL_351255	A/environment/Jilin/04-11 CCHSL038-E/2018-Mixed|H9N2	H9N2	T	A	T	N	N	A	E	N	P	-	T	P	L	L	M	G	PSRSSRGLF	Yes(62-64)	K	A	K	E	D	P	I	N
EPI_ISL_351253	A/environment/Jilin/04-11 CCHSL034-E/2018|H9N2	H9N2	T	A	T	N	N	A	E	N	P	T	A	P	L	L	M	G	PSRSSRGLF	Yes(62-64)	K	A	K	E	D	P	I	N
EPI_ISL_353045	A/chicken/Hunan/5-29 YYGK1P3-OC/2018-Mixed|H9N2	H9N2	T	A	T	N	N	A	G	N	P	T	T	P	L	L	M	G	PSRSSRGLF	Yes(62-64)	K	V	K	E	D	P	V	N
EPI_ISL_349173	A/chicken/Jiangxi/2-28 NCDZT53K3-OC/2018|H9N2	H9N2	T	A	T	N	N	A	G	N	P	T	A	P	L	L	M	G	PSRSRRGLF	Yes(62-64)	K	V	K	V	D	P	I	N
EPI_ISL_353044	A/duck/Hunan/4-26 YYGK46R3-OC/2018-Mixed|H9N2	H9N2	T	A	T	N	N	A	G	N	P	T	A	P	L	L	M	G	PSR?SRGL?	Yes(62-64)	K	V	K	E	D	P	V	N
EPI_ISL_353875	A/environment/Anhui/2-22 YHZGS002-E/2019-Mixed-H9N2|H9N2	H9N2	-	-	V	N	N	A	E	N	P	T	A	P	L	L	M	G	PSRS?RGLF	Yes(62-64)	/	/	/	/	/	/	/	/
EPI_ISL_351612	A/goose/Fujian/3-15 FZHX0001-C/2018|H9N2	H9N2	T	A	T	N	N	A	G	N	P	T	A	P	L	L	M	G	PSRSSRGLF	Yes(62-64)	K	V	K	E	D	P	A	N
EPI_ISL_348896	A/chicken/Jiangxi/5-26 NCDZT51Q2-OC/2017|H9N2	H9N2	R	G	S	K	K	G	G	N	G	S	G	P	L	L	M	G	PSRSSRGLF	Yes(62-64)	K	V	K	V	D	P	I	N
EPI_ISL_348718	A/environment/Henan/11-29 XXHM003-E/2018-Mixed|H9N2	H9N2	T	A	T	N	N	A	G	N	P	T	A	P	L	L	M	G	PSRS?RGLF	Yes(62-64)	K	?	K	?	D	P	?	N
EPI_ISL_351445	A/chicken/Fujian/03-15 FZHX0017-C/2018|H9N2	H9N2	T	A	T	N	N	A	G	N	P	T	A	P	L	L	M	G	PSRSSRGLF	Yes(62-64)	K	V	K	E	D	P	I	N
EPI_ISL_350293	A/chicken/Fujian/3-15 FZHX0020-O/2018|H9N2	H9N2	T	A	T	N	N	A	G	N	P	T	A	P	L	L	M	G	PSRSSRGLF	Yes(62-64)	K	V	K	V	D	P	I	N
EPI_ISL_351256	A/environment/Jilin/07-11 CCHSL068-E/2018|H9N2	H9N2	T	A	T	N	N	A	E	N	P	T	A	P	L	L	M	G	PSRSSRGLF	Yes(62-64)	K	A	K	E	D	P	I	N
EPI_ISL_351252	A/environment/Jilin/04-11 CCHSL006-E/2018|H9N2	H9N2	T	A	T	N	N	A	E	N	P	T	A	P	L	L	M	G	PSRSSRGLF	Yes(62-64)	K	A	K	?	D	P	I	N
EPI_ISL_352427	A/chicken/Henan/8-28 XXHM016-O/2018-Mixed|H9N2	H9N2	T	A	T	N	N	A	G	N	P	T	A	P	L	L	M	G	PSRS?RGL?	Yes(62-64)	K	?	K	E	D	P	?	N
EPI_ISL_352593	A/chicken/Shandong/01-26 TAWL017-C/2019-Mixed|H9N2	H9N2	T	A	T	N	N	A	G	N	P	T	A	P	L	L	M	G	P?RSSRGLF	Yes(62-64)	K	?	K	?	?	P	I	N
EPI_ISL_353876	A/environment/Anhui/2-22 YHZGS003-E/2019-Mixed-H9N2|H9N2	H9N2	T	A	T	D	G	N	G	-	-	-	-	P	L	L	M	G	PSRSSRGLF	Yes(62-64)	/	/	/	/	/	/	/	/
EPI_ISL_353097	A/chicken/Jiangxi/4-25 NCDZT51Q3-OC/2018-Mixed-H9N2|H9N2	H9N2	T	A	T	N	N	A	G	N	P	T	A	P	L	L	M	G	PSRSSRGLF	Yes(62-64)	/	/	/	/	/	/	/	/
EPI_ISL_351642	A/Environment/Guangdong/5-23 SZBJ001-E/2018|H9N2	H9N2	-	-	-	-	-	-	-	-	-	-	-	P	L	L	M	G	PSRSSRGLF	Yes(58-68)	-	-	-	-	-	-	-	N
EPI_ISL_348665	A/chicken/Anhui/11-29 YHZGS014-O/2018-Mixed|H9N2	H9N2	T	A	T	N	N	A	G	N	P	T	A	P	L	L	M	G	PSRS?RGLF	Yes(62-64)	K	?	K	?	D	P	I	N
EPI_ISL_353042	A/chicken/Hunan/4-26 YYGK19R3-OC/2018-Mixed|H9N2	H9N2	T	A	T	N	N	A	G	N	P	T	A	P	L	L	M	G	PSR??RGLF	Yes(62-64)	K	V	K	E	D	P	V	N
EPI_ISL_352435	A/chicken/Shanxi/8-28 TGRL020-O/2018-Mixed|H9N2	H9N2	T	A	T	N	N	A	G	N	P	T	A	P	L	L	M	G	PSRSSRGLF	Yes(62-64)	K	V	K	E	D	P	I	N
EPI_ISL_351261	A/chicken/Shaanxi/10-24 ShXYL025-O/2018|H9N2	H9N2	T	A	T	N	N	A	G	N	P	T	A	P	L	L	M	G	PSRSSRGLF	Yes(62-64)	K	V	K	E	D	P	I	N
EPI_ISL_351260	A/chicken/Shaanxi/10-24 ShXYL024-O/2018|H9N2	H9N2	T	A	T	N	N	A	G	N	P	T	A	P	L	L	M	G	PSRSSRGLF	Yes(62-64)	K	V	K	E	D	P	I	N
EPI_ISL_351259	A/chicken/Shaanxi/10-24 ShXYL023-O/2018|H9N2	H9N2	T	A	T	N	N	A	G	N	P	T	A	P	L	L	M	G	PSRSSRGLF	Yes(62-64)	K	V	K	E	D	P	I	N
EPI_ISL_351258	A/chicken/Shaanxi/10-24 ShXYL020-C/2018-Mixed|H9N2	H9N2	T	A	T	N	N	A	G	N	P	T	A	P	L	L	M	G	PSRSSRGLF	Yes(62-64)	K	V	K	E	D	P	I	N
EPI_ISL_351257	A/chicken/Shaanxi/10-24 ShXYL020-O/2018|H9N2	H9N2	T	A	T	N	N	A	G	N	P	T	A	P	L	L	M	G	PSRSSRGLF	Yes(62-64)	K	V	K	E	D	P	I	N
EPI_ISL_352494	A/chicken/Shanxi/10-30 TGRL003-C/2018|H9N2	H9N2	T	A	T	N	N	A	G	N	P	T	A	P	L	L	M	G	PSRSSRGLF	Yes(62-64)	K	V	K	E	D	P	I	N
EPI_ISL_352493	A/chicken/Shanxi/10-30 TGRL023-O/2018|H9N2	H9N2	T	A	T	N	N	A	G	N	P	T	A	P	L	L	M	G	PSRSSRGLF	Yes(62-64)	K	V	K	E	D	P	I	N
EPI_ISL_352492	A/chicken/Shanxi/10-30 TGRL022-O/2018|H9N2	H9N2	T	A	T	N	N	A	G	N	P	T	A	P	L	L	M	G	PSRSSRGLF	Yes(62-64)	K	V	K	E	D	P	I	N
EPI_ISL_352491	A/chicken/Shanxi/10-30 TGRL021-O/2018|H9N2	H9N2	T	A	T	N	N	A	G	N	P	T	A	P	L	L	M	G	PSRSSRGLF	Yes(62-64)	K	V	K	E	D	P	I	N
EPI_ISL_348742	A/chicken/Shanxi/01-28 TGRL004-O/2018|H9N2	H9N2	T	A	T	N	N	A	E	N	P	T	A	P	L	L	M	G	PSRSSRGLF	Yes(62-64)	K	V	K	V	D	P	I	N
EPI_ISL_348741	A/chicken/Shanxi/01-28 TGRL003-O/2018|H9N2	H9N2	T	A	T	N	N	A	E	N	P	T	A	P	L	L	M	G	PSRSSRGLF	Yes(62-64)	K	V	K	V	D	P	I	N
EPI_ISL_348740	A/chicken/Shanxi/01-28 TGRL002-O/2018|H9N2	H9N2	T	A	T	N	N	A	E	N	P	T	A	P	L	L	M	G	PSRSSRGLF	Yes(62-64)	K	V	K	V	D	P	I	N
EPI_ISL_348974	A/environment/Jiangxi/1-11 NCDZT84F2-E/2017|H9N2	H9N2	T	A	T	N	N	A	G	N	P	T	V	P	L	L	M	G	PSRSSRGLF	Yes(62-64)	K	V	K	E	D	P	I	N
EPI_ISL_352318	A/chicken/Jiangxi/1-12 NCDZT35G2-OC/2017-Mixed-H9N2|H9N2	H9N2	T	A	T	N	N	A	G	N	P	T	V	P	L	L	M	G	PSRSSRGLF	Yes(62-64)	/	/	/	/	/	/	/	/
EPI_ISL_349051	A/chicken/Jiangxi/1-11 NCDZT8F2-OC/2017-Mixed|H9N2	H9N2	T	A	T	N	N	A	G	N	P	T	V	P	L	L	M	G	PSRSSRGLF	Yes(62-64)	K	V	K	E	D	P	I	N
EPI_ISL_349041	A/duck/Jiangxi/1-11 NCDZT44F2-OC/2017-Mixed|H9N2	H9N2	T	A	T	N	N	A	G	N	P	T	V	P	L	L	M	G	PSRSSRGLF	Yes(62-64)	K	V	K	E	D	P	I	N
EPI_ISL_348891	A/chicken/Jiangxi/1-12 NCDZT50G2-OC/2017|H9N2	H9N2	T	A	T	N	N	A	G	N	P	T	V	P	L	L	M	G	PSRSSRGLF	Yes(62-64)	K	V	K	E	D	P	I	N
EPI_ISL_349027	A/chicken/Jiangxi/1-11 NCDZT21F2-OC/2017-Mixed|H9N2	H9N2	T	A	T	N	N	A	G	N	P	T	V	P	L	L	M	G	PSRSSRGLF	Yes(62-64)	K	V	K	E	D	P	I	N
EPI_ISL_348999	A/chicken/Jiangxi/1-11 NCDZT12F2-OC/2017|H9N2	H9N2	T	A	T	N	N	A	G	N	P	T	A	P	L	L	M	G	PSRSSRGLF	Yes(62-64)	K	V	K	E	D	P	I	N
EPI_ISL_348969	A/chicken/Jiangxi/1-12 NCDZT82G2-OC/2017|H9N2	H9N2	T	A	T	N	N	A	G	N	P	T	A	P	L	L	M	G	PSRSSRGLF	Yes(62-64)	K	V	K	E	D	P	I	N
EPI_ISL_349040	A/duck/Jiangxi/1-11 NCDZT42F2-OC/2017-Mixed|H9N2	H9N2	T	A	T	N	N	A	G	N	P	T	A	P	L	L	M	G	PSRSSRGLF	Yes(62-64)	K	V	K	E	D	P	I	N
EPI_ISL_349001	A/chicken/Jiangxi/1-11 NCDZT20F2-OC/2017|H9N2	H9N2	T	A	T	N	N	A	G	N	P	T	A	P	L	L	M	G	PSRSSRGLF	Yes(62-64)	K	V	K	E	D	P	I	N
EPI_ISL_349036	A/chicken/Jiangxi/1-11 NCDZT36F2-OC/2017-Mixed|H9N2	H9N2	T	A	T	N	N	A	G	N	P	T	A	P	L	L	M	G	PSRSSRGLF	Yes(62-64)	K	V	K	E	D	P	I	N
EPI_ISL_348850	A/chicken/Jiangxi/1-11 NCDZT31F2-OC/2017|H9N2	H9N2	T	A	T	N	N	A	G	N	P	T	A	P	L	L	M	G	PSRSSRGLF	Yes(62-64)	K	V	K	E	D	P	I	N
EPI_ISL_349000	A/chicken/Jiangxi/1-11 NCDZT17F2-OC/2017|H9N2	H9N2	T	A	T	N	N	A	G	N	P	T	A	P	L	L	M	G	PSRSSRGLF	Yes(62-64)	K	V	K	E	D	P	I	N
EPI_ISL_349028	A/chicken/Jiangxi/1-11 NCDZT25G2-OC/2017-Mixed|H9N2	H9N2	T	A	T	N	N	A	G	N	P	T	A	P	L	L	M	G	PSRSSRGLF	Yes(62-64)	K	V	K	E	D	P	I	N
EPI_ISL_348910	A/chicken/Jiangxi/1-12 NCDZT57G2-OC/2017|H9N2	H9N2	T	A	T	N	N	A	G	N	P	T	A	P	L	L	M	G	PSRSSRGLF	Yes(62-64)	K	V	K	E	D	P	I	N
EPI_ISL_352331	A/chicken/Jiangxi/1-12 NCDZT81G2-OC/2017-Mixed-H9N2|H9N2	H9N2	T	A	T	N	N	A	G	N	P	T	A	P	L	L	M	G	PSRSSRGLF	Yes(62-64)	/	/	/	/	/	/	/	/
EPI_ISL_349169	A/duck/Jiangxi/08-24 NCNP51X2-OC/2017|H9N2	H9N2	T	A	T	N	N	A	G	N	P	T	T	P	L	L	M	G	PSRSSRGLF	Yes(62-64)	K	V	K	E	D	P	I	N
EPI_ISL_349248	A/chicken/Hunan/07-25 YYGK9U2-OC/2017|H9N2	H9N2	T	A	T	N	N	A	R	N	P	T	A	P	L	L	M	G	PSRSSRGLF	Yes(62-64)	K	V	K	V	D	P	I	N
EPI_ISL_353811	A/chicken/Shandong/1-26 TAWL020-C/2019-Mixed|H9N2	H9N2	T	A	T	N	N	A	G	N	P	T	A	P	L	L	M	G	P?RSSRGLF	Yes(62-64)	K	?	K	?	D	P	I	N
EPI_ISL_352434	A/chicken/Shanxi/8-28 TGRL016-O/2018-Mixed|H9N2	H9N2	T	A	T	N	N	A	G	N	P	T	A	P	L	L	M	G	PSRSSRGLF	Yes(62-64)	K	?	K	E	?	P	I	N
EPI_ISL_352433	A/chicken/Shanxi/8-28 TGRL011-O/2018-Mixed|H9N2	H9N2	T	A	T	N	N	A	G	N	P	-	T	P	L	L	M	G	PSRSSRGLF	Yes(62-64)	K	V	K	E	D	P	I	N
EPI_ISL_352432	A/chicken/Shanxi/8-28 TGRL009-O/2018-Mixed|H9N2	H9N2	T	A	T	N	N	A	G	N	P	T	A	P	L	L	M	G	PSRSSRGLF	Yes(62-64)	K	V	K	E	D	P	I	N
EPI_ISL_352431	A/chicken/Shanxi/8-28 TGRL004-O/2018-Mixed|H9N2	H9N2	T	A	T	N	N	A	G	N	P	T	A	P	L	L	M	G	PSRSSRGLF	Yes(62-64)	K	V	K	E	D	P	I	N
EPI_ISL_352289	A/environment/Anhui/11-29 YHZGS002-E/2018-Mixed-H9N2|H9N2	H9N2	T	A	T	N	N	A	G	N	P	T	A	P	L	L	M	G	PSRS?RGL?	Yes(62-64)	/	/	/	/	/	/	/	/
EPI_ISL_352542	A/chicken/Anhui/9-29 YHZGS025-C/2018-Mixed-H9N2|H9N2	H9N2	T	A	T	N	N	A	G	N	P	T	A	P	L	L	M	G	PSRS?RGL?	Yes(62-64)	/	/	/	/	/	/	/	/
EPI_ISL_349618	A/chicken/Henan/12-27 XXHM014-O/2018|H9N2	H9N2	T	A	T	N	N	A	G	N	P	T	A	P	L	L	M	G	PSRSSRGLF	Yes(62-64)	K	V	K	E	D	P	I	N
EPI_ISL_349535	A/chicken/Guangdong/9-12 SZBJ016-O/2018|H9N2	H9N2	T	A	T	N	N	A	G	N	P	T	V	P	L	L	M	G	PSRSSRGLF	Yes(62-64)	K	I	K	E	D	P	I	N
EPI_ISL_352557	A/chicken/Shanxi/1-23 TGRL011-O/2019|H9N2	H9N2	T	A	T	N	N	A	G	N	P	-	T	P	L	L	M	G	PSRS?RGL?	Yes(62-64)	K	V	K	E	D	?	I	N
EPI_ISL_352550	A/environment/Henan/1-21 XXHM005-E/2019|H9N2	H9N2	T	A	T	N	N	A	-	N	P	T	-	P	L	L	M	G	PSRS?RGLF	Yes(62-64)	K	V	K	E	D	P	I	N
EPI_ISL_352555	A/chicken/Shanxi/1-23 TGRL009-O/2019|H9N2	H9N2	T	A	T	N	N	A	-	N	P	T	-	P	L	L	M	G	PSRS?RGL?	Yes(62-64)	K	?	K	E	D	P	?	N
EPI_ISL_352556	A/chicken/Shanxi/1-23 TGRL010-O/2019|H9N2	H9N2	T	A	T	N	N	A	-	N	P	T	-	P	L	L	M	G	PSRS?RGL?	Yes(62-64)	K	?	K	E	D	P	I	N
EPI_ISL_352554	A/chicken/Shanxi/1-23 TGRL006-O/2019|H9N2	H9N2	T	A	T	N	N	A	-	N	P	-	T	P	L	L	M	G	PSRS?RGL?	Yes(62-64)	K	?	K	E	D	P	?	N
EPI_ISL_349667	A/chicken/Shanxi/12-27 TGRL018-O/2018|H9N2	H9N2	T	A	T	N	N	A	G	N	P	T	A	P	L	L	M	G	PSRSSRGLF	Yes(62-64)	K	V	K	E	D	P	I	N
EPI_ISL_349067	A/chicken/Jiangxi/09-22 NCDZT11C2-O/2016|H9N2	H9N2	T	A	T	N	N	A	G	N	P	T	A	P	L	L	M	G	PSRSSRGLF	Yes(62-64)	K	A	K	E	D	P	I	N
EPI_ISL_350387	A/environment/Inner mongolia/12-2 EEDSWSQ010-E/2018-Mixed|H9N2	H9N2	T	A	T	N	N	A	G	N	P	T	A	P	L	L	M	G	PSRSSRGLF	Yes(62-64)	K	V	K	E	D	P	I	N
EPI_ISL_353090	A/chicken/Hunan/12-24 YYGK53E4-O/2018|H9N2	H9N2	T	A	T	N	N	A	G	N	P	T	A	P	L	L	M	G	PSRSSRGLF	Yes(62-64)	K	V	K	V	D	P	V	N
EPI_ISL_349384	A/chicken/Guizhou/1-31 ZYLJJ018-C/2018|H9N2	H9N2	T	A	T	N	N	A	G	N	P	T	A	P	L	L	M	G	PSRSSRGLF	Yes(62-64)	K	V	K	V	D	P	I	N
EPI_ISL_352962	A/chicken/Jiangxi/4-25 NCNP6Q3-OC/2018-Mixed|H9N2	H9N2	T	A	T	N	N	A	G	N	P	T	A	P	L	L	M	G	PSRSSRGLF	Yes(62-64)	K	V	K	V	D	P	I	N
EPI_ISL_349657	A/chicken/Shanxi/12-27 TGRL004-O/2018|H9N2	H9N2	T	A	T	N	N	A	G	N	P	D	T	P	L	L	M	G	PSRSSRGLF	Yes(62-64)	K	V	K	E	D	P	I	N
EPI_ISL_349661	A/chicken/Shanxi/12-27 TGRL008-O/2018|H9N2	H9N2	T	A	T	N	N	A	G	N	P	T	V	P	L	L	M	G	PSRSSRGLF	Yes(62-64)	K	V	K	E	D	P	I	N
EPI_ISL_352514	A/chicken/Shandong/10-23 TAWL019-C/2018|H9N2	H9N2	T	A	T	N	N	A	G	N	P	T	A	P	L	L	M	G	PSRSSRGL?	Yes(62-64)	K	-	K	E	D	P	I	N
EPI_ISL_352497	A/chicken/Shanxi/10-30 TGRL018-C/2018|H9N2	H9N2	T	A	T	N	N	A	G	N	P	T	A	P	L	L	M	G	PSRSSRGLF	Yes(62-64)	K	V	K	E	D	P	I	N
EPI_ISL_353043	A/chicken/Hunan/4-26 YYGK37R3-OC/2018-Mixed|H9N2	H9N2	T	A	T	N	N	A	G	N	P	T	-	P	L	L	M	G	PSRSSRGLF	Yes(62-64)	K	V	K	E	D	P	I	N
EPI_ISL_349147	A/duck/Jiangxi/09-22 NCDZT43C2-O/2016|H9N2	H9N2	T	A	T	N	N	A	G	N	P	T	A	P	L	L	M	G	PSRSSRGLF	Yes(62-64)	K	A	K	E	D	P	I	N
EPI_ISL_349098	A/chicken/Jiangxi/07-24 NCDZT21T2-OC/2017|H9N2	H9N2	T	A	T	N	N	A	G	N	P	T	V	P	L	L	M	G	PSRSSRGLF	Yes(62-64)	K	V	K	V	D	P	I	N
EPI_ISL_348830	A/chicken/Jiangxi/5-26 NCDZT20Q2-OC/2017|H9N2	H9N2	T	A	T	N	N	A	G	N	P	T	A	P	L	L	M	G	PSRSSRGLF	Yes(62-64)	K	V	K	V	D	P	I	N
EPI_ISL_348899	A/chicken/Jiangxi/5-26 NCDZT52Q2-OC/2017|H9N2	H9N2	T	A	T	N	N	A	G	N	P	T	A	P	L	L	M	G	PSRSSRGLF	Yes(62-64)	K	V	K	V	D	P	I	N
EPI_ISL_348887	A/chicken/Jiangxi/6-26 NCDZT48R2-OC/2017|H9N2	H9N2	T	A	T	N	N	A	G	N	P	T	A	P	L	L	M	G	PSRSSRGLF	Yes(62-64)	R	V	R	V	D	P	I	N
EPI_ISL_348867	A/chicken/Jiangxi/5-26 NCDZT37Q2-OC/2017|H9N2	H9N2	T	A	T	N	N	A	G	N	P	T	A	P	L	L	M	G	PSRSSRGLF	Yes(62-64)	K	V	K	V	D	P	I	N
EPI_ISL_349378	A/chicken/Guizhou/1-31 ZYLJJ004-C/2018|H9N2	H9N2	T	A	T	N	N	A	G	N	P	T	A	P	L	L	M	G	PSRSSRGLF	Yes(62-64)	K	V	K	E	D	P	I	N
EPI_ISL_350287	A/chicken/Fujian/3-15 FZHX0013-O/2018|H9N2	H9N2	T	A	T	N	N	A	G	N	P	T	A	P	L	L	M	G	PSRSSRGLF	Yes(62-64)	K	V	K	V	D	P	I	N
EPI_ISL_348773	A/chicken/Shanxi/6-28 TGRL011-O/2018|H9N2	H9N2	T	A	T	N	N	A	G	N	P	T	A	P	L	L	M	G	PSRSSRGLF	Yes(62-64)	K	V	K	E	D	P	I	N
EPI_ISL_353049	A/chicken/Hunan/5-29 YYGK48P3-OC/2018-Mixed|H9N2	H9N2	T	A	T	N	N	A	G	N	P	T	A	P	L	L	M	G	PSRSSR?LF	Yes(62-64)	K	V	K	E	D	P	V	N
EPI_ISL_353057	A/chicken/Hunan/06-22 YYGK2T3-OC/2018|H9N2	H9N2	T	A	T	N	N	A	G	N	P	T	A	P	L	L	M	G	PSRSSRGLF	Yes(62-64)	K	V	K	?	D	P	V	N
EPI_ISL_353035	A/duck/Hunan/04-26 YYGK69R3-OC/2018-Mixed|H9N2	H9N2	T	A	T	N	N	A	G	N	P	T	A	P	L	L	M	G	PSRSSRGLF	Yes(62-64)	K	V	K	E	D	P	?	N
EPI_ISL_350285	A/chicken/Fujian/3-15 FZHX0011-O/2018|H9N2	H9N2	T	A	T	N	N	A	G	N	P	T	A	P	L	L	M	G	PSRSSRGLF	Yes(62-64)	K	V	K	V	D	P	I	N
EPI_ISL_353056	A/duck/Hunan/05-29 YYGK79P3-OC/2018-Mixed|H9N2	H9N2	T	A	T	N	N	A	G	N	P	T	A	P	L	L	M	G	PSRSSRGLF	Yes(62-64)	K	V	K	E	D	P	V	N
EPI_ISL_353041	A/duck/Hunan/4-26 YYGK75R3-OC/2018-Mixed|H9N2	H9N2	T	A	T	N	N	A	G	N	P	T	A	P	L	L	M	G	PSRSSRGLF	Yes(62-64)	K	V	K	E	D	P	V	N
EPI_ISL_353061	A/duck/Hunan/06-22 YYGK66T3-OC/2018|H9N2	H9N2	T	A	T	N	N	A	G	N	P	T	A	P	L	L	M	G	PSRSSRGLF	Yes(62-64)	K	V	K	E	D	P	V	N
EPI_ISL_350289	A/chicken/Fujian/3-15 FZHX0018-O/2018|H9N2	H9N2	T	A	T	N	N	A	G	N	P	T	A	P	L	L	M	G	PSRSSRGLF	Yes(62-64)	K	V	K	V	D	P	I	N
EPI_ISL_350283	A/chicken/Fujian/1-25 FZHX0007-O/2018|H9N2	H9N2	T	A	T	N	N	A	G	N	P	T	A	P	L	L	M	G	PSRSSRGLF	Yes(62-64)	K	V	K	E	D	P	I	N
EPI_ISL_351442	A/chicken/Fujian/03-15 FZHX0006-C/2018|H9N2	H9N2	T	A	T	N	N	A	G	N	P	T	A	P	L	L	M	G	PSRSSRGLF	Yes(62-64)	K	V	K	E	D	P	I	N
EPI_ISL_351619	A/goose/Fujian/3-15 FZHX0009-O/2018-Mixed|H9N2	H9N2	T	A	T	N	N	A	G	N	P	T	A	P	L	L	M	G	PSRSSRGLF	Yes(62-64)	K	V	K	E	D	P	I	N
EPI_ISL_350312	A/chicken/Fujian/3-15 FZHX0024-C/2018|H9N2	H9N2	T	A	T	N	N	A	G	N	P	T	A	P	L	L	M	G	PSRSSRGLF	Yes(62-64)	K	V	K	E	D	P	I	N
EPI_ISL_350290	A/chicken/Fujian/3-15 FZHX0019-O/2018|H9N2	H9N2	T	A	T	N	N	A	G	N	P	T	A	P	L	L	M	G	PSRSSRGLF	Yes(62-64)	K	V	K	E	D	P	I	N
EPI_ISL_350311	A/chicken/Fujian/3-15 FZHX0020-C/2018|H9N2	H9N2	T	A	T	N	N	A	G	N	P	T	A	P	L	L	M	G	PSRSSRGLF	Yes(62-64)	K	V	K	E	D	P	I	N
EPI_ISL_350305	A/chicken/Fujian/3-15 FZHX0014-C/2018|H9N2	H9N2	T	A	T	N	N	A	G	N	P	T	A	P	L	L	M	G	PSRSSRGLF	Yes(62-64)	K	V	K	E	D	P	I	N
EPI_ISL_350304	A/chicken/Fujian/3-15 FZHX0013-C/2018|H9N2	H9N2	T	A	T	N	N	A	G	N	P	T	A	P	L	L	M	G	PSRSSRGLF	Yes(62-64)	K	V	K	E	D	P	I	N
EPI_ISL_351444	A/chicken/Fujian/03-15 FZHX0012-C/2018|H9N2	H9N2	T	A	T	N	N	A	G	N	P	T	A	P	L	L	M	G	PSRSSRGLF	/	K	V	K	E	D	P	?	N
EPI_ISL_348845	A/chicken/Jiangxi/5-26 NCDZT28Q2-OC/2017|H9N2	H9N2	T	A	T	N	N	A	G	N	P	T	A	P	L	L	M	G	PSRSSRGLF	Yes(62-64)	K	V	K	V	D	P	I	N
EPI_ISL_348907	A/chicken/Jiangxi/6-26 NCDZT55R2-OC/2017|H9N2	H9N2	T	A	T	N	N	A	G	N	P	T	A	P	L	L	M	G	PSRSSRGLF	Yes(62-64)	K	V	K	V	D	L	I	N
EPI_ISL_348916	A/chicken/Jiangxi/6-26 NCDZT58R2-OC/2017|H9N2	H9N2	T	A	T	N	N	A	G	N	P	T	A	P	L	L	M	G	PSRSSRGLF	Yes(62-64)	K	V	K	V	D	P	I	N
EPI_ISL_348955	A/chicken/Jiangxi/6-26 NCDZT74R2-OC/2017|H9N2	H9N2	T	A	T	N	N	A	G	N	P	T	A	P	L	L	M	G	PSRSSRGLF	Yes(62-64)	K	V	K	V	D	L	I	N
EPI_ISL_348894	A/chicken/Jiangxi/6-26 NCDZT50R2-OC/2017|H9N2	H9N2	T	A	T	N	N	A	G	N	P	T	A	P	L	L	M	G	PSRSSRGLF	Yes(62-64)	K	V	K	V	D	L	I	N
EPI_ISL_348901	A/chicken/Jiangxi/5-26 NCDZT53Q2-OC/2017|H9N2	H9N2	T	A	T	N	N	A	G	N	P	T	A	P	L	L	M	G	PSRSSRGLF	Yes(62-64)	K	V	K	V	D	P	I	N
EPI_ISL_348922	A/chicken/Jiangxi/5-26 NCDZT60Q2-OC/2017|H9N2	H9N2	T	A	T	N	N	A	G	N	P	T	A	P	L	L	M	G	PSRSSRGLF	Yes(62-64)	K	V	K	V	D	P	I	N
EPI_ISL_348935	A/chicken/Jiangxi/5-26 NCDZT65Q2-OC/2017|H9N2	H9N2	T	A	T	N	N	A	G	N	P	T	A	P	L	L	M	G	PSRSSRGLF	Yes(62-64)	K	V	K	V	D	P	I	N
EPI_ISL_348940	A/chicken/Jiangxi/5-26 NCDZT66Q2-OC/2017|H9N2	H9N2	T	A	T	N	N	A	G	N	P	T	A	P	L	L	M	G	PSRSSRGLF	Yes(62-64)	K	V	K	V	D	P	I	N
EPI_ISL_348948	A/duck/Jiangxi/5-26 NCNP70Q2-OC/2017|H9N2	H9N2	T	A	T	N	N	A	G	N	P	T	A	P	L	L	M	G	PSRSSRGLF	Yes(62-64)	K	V	K	V	D	P	I	N
EPI_ISL_348861	A/chicken/Jiangxi/5-26 NCDZT35Q2-OC/2017|H9N2	H9N2	T	A	T	N	N	A	G	N	P	T	A	P	L	L	M	G	PSRSSRGLF	Yes(62-64)	K	V	K	V	D	P	I	N
EPI_ISL_348870	A/chicken/Jiangxi/5-26 NCDZT39Q2-OC/2017|H9N2	H9N2	T	A	T	N	N	A	G	N	P	T	A	P	L	L	M	G	PSRSSRGLF	Yes(62-64)	K	V	K	V	D	P	I	N
EPI_ISL_348872	A/chicken/Jiangxi/5-26 NCNP3Q2-OC/2017|H9N2	H9N2	T	A	T	N	N	A	G	N	P	T	A	P	L	L	M	G	PSRSSRGLF	Yes(62-64)	K	V	K	V	D	P	I	N
EPI_ISL_348881	A/chicken/Jiangxi/5-26 NCDZT45Q2-OC/2017|H9N2	H9N2	T	A	T	N	N	A	G	N	P	T	A	P	L	L	M	G	PSRSSRGLF	Yes(62-64)	K	V	K	V	D	P	I	N
EPI_ISL_348885	A/chicken/Jiangxi/5-26 NCDZT47Q2-OC/2017|H9N2	H9N2	T	A	T	N	N	A	G	N	P	T	A	P	L	L	M	G	PSRSSRGLF	Yes(62-64)	K	V	K	V	D	P	I	N
EPI_ISL_348943	A/chicken/Jiangxi/5-26 NCDZT67Q2-OC/2017|H9N2	H9N2	T	A	T	N	N	A	G	N	P	T	A	P	L	L	M	G	PSRSSRGLF	Yes(62-64)	K	V	K	V	D	P	I	N
EPI_ISL_348873	A/chicken/Jiangxi/5-26 NCDZT40Q2-OC/2017|H9N2	H9N2	T	A	T	N	N	A	G	N	P	T	A	P	L	L	M	G	PSRSSRGLF	Yes(62-64)	K	V	K	V	D	P	I	N
EPI_ISL_348929	A/chicken/Jiangxi/5-26 NCDZT62Q2-OC/2017|H9N2	H9N2	T	A	T	N	N	A	G	N	P	T	A	P	L	L	M	G	PSRSSRGLF	Yes(62-64)	K	V	K	V	D	P	I	N
EPI_ISL_348889	A/chicken/Jiangxi/5-26 NCDZT49Q2-OC/2017|H9N2	H9N2	T	A	T	N	N	A	G	N	P	T	A	P	L	L	M	G	PSRSSRGLF	Yes(62-64)	K	V	K	V	D	P	I	N
EPI_ISL_348865	A/chicken/Hunan/6-27 YYGK36S2-OC/2017|H9N2	H9N2	T	A	T	N	N	A	G	N	P	T	A	P	L	L	M	G	PSRSSRGLF	Yes(62-64)	K	V	K	V	D	P	I	N
EPI_ISL_348927	A/chicken/Jiangxi/5-26 NCDZT61Q2-OC/2017|H9N2	H9N2	T	A	T	N	N	A	G	N	P	T	A	P	L	L	M	G	PSRSSRGLF	Yes(62-64)	K	V	K	V	D	P	I	N
EPI_ISL_348854	A/chicken/Jiangxi/5-26 NCDZT32Q2-OC/2017|H9N2	H9N2	T	A	T	N	N	A	G	N	P	T	A	P	L	L	M	G	PSRSSRGLF	Yes(62-64)	K	V	K	V	D	P	I	N
EPI_ISL_348937	A/duck/Hunan/6-27 YYGK65S2-OC/2017|H9N2	H9N2	T	A	T	N	N	A	G	N	P	T	T	P	L	L	M	G	PSRSSRGLF	Yes(62-64)	K	V	K	V	D	P	I	N
EPI_ISL_348989	A/duck/Hunan/6-27 YYGK95S2-OC/2017|H9N2	H9N2	T	A	T	N	N	A	G	N	P	T	T	P	L	L	M	G	PSRSSRGLF	Yes(62-64)	K	V	K	V	D	P	I	N
EPI_ISL_348874	A/chicken/Hunan/6-27 YYGK40S2-OC/2017|H9N2	H9N2	T	A	T	N	N	A	G	N	P	T	T	P	L	L	M	G	PSRSSRGLF	Yes(62-64)	K	V	K	V	D	P	I	N
EPI_ISL_348918	A/chicken/Hunan/6-27 YYGK59S2-OC/2017|H9N2	H9N2	T	A	T	N	N	A	G	N	P	T	A	P	L	L	M	G	PSRSSRGLF	Yes(62-64)	K	V	K	V	D	P	I	N
EPI_ISL_348912	A/chicken/Hunan/6-27 YYGK57S2-OC/2017|H9N2	H9N2	T	A	T	N	N	A	G	N	P	T	A	P	L	L	M	G	PSRSSRGLF	Yes(62-64)	K	V	K	V	D	P	I	N
EPI_ISL_348878	A/chicken/Hunan/6-27 YYGK43S2-OC/2017|H9N2	H9N2	T	A	T	N	N	A	G	N	P	T	A	P	L	L	M	G	PSRSSRGLF	Yes(62-64)	K	V	K	V	D	P	I	N
EPI_ISL_352458	A/chicken/Shanxi/9-28 TGRL003-O/2018|H9N2	H9N2	T	A	T	N	N	A	G	N	P	T	A	P	L	L	M	G	PSRSSRGLF	Yes(62-64)	K	V	K	E	D	P	I	N
EPI_ISL_352487	A/chicken/Shanxi/10-30 TGRL015-O/2018|H9N2	H9N2	T	A	T	N	N	A	G	N	P	T	A	P	L	L	M	G	PSRSSRGLF	Yes(62-64)	K	V	K	E	D	P	I	N
EPI_ISL_352488	A/chicken/Shanxi/10-30 TGRL016-O/2018|H9N2	H9N2	T	A	T	N	N	A	G	N	P	T	A	P	L	L	M	G	PSRSSRGLF	Yes(62-64)	K	V	K	E	D	P	I	N
EPI_ISL_352489	A/chicken/Shanxi/10-30 TGRL017-O/2018|H9N2	H9N2	T	A	T	N	N	A	G	N	P	T	A	P	L	L	M	G	PSRSSRGLF	Yes(62-64)	K	V	K	E	D	P	I	N
EPI_ISL_352495	A/chicken/Shanxi/10-30 TGRL017-C/2018|H9N2	H9N2	T	A	T	N	N	A	G	N	P	T	A	P	L	L	M	G	PSRSSRGLF	Yes(62-64)	K	V	K	E	D	P	I	N
EPI_ISL_352490	A/chicken/Shanxi/10-30 TGRL018-O/2018|H9N2	H9N2	T	A	T	N	N	A	G	N	P	T	A	P	L	L	M	G	PSRSSRGLF	Yes(62-64)	K	V	K	E	D	P	I	N
EPI_ISL_352498	A/environment/Shanxi/10-30 TGRL001-E/2018|H9N2	H9N2	T	A	T	N	N	A	G	N	P	T	A	P	L	L	M	G	PSRSSRGLF	Yes(62-64)	K	V	K	E	D	P	I	N
EPI_ISL_352560	A/chicken/Shanxi/01-23 TGRL015-O/2019|H9N2	H9N2	T	A	T	N	N	A	G	N	P	T	T	P	L	L	M	G	PSRSSRGLF	Yes(62-64)	K	V	K	E	D	P	I	N
EPI_ISL_352551	A/chicken/Shanxi/1-23 TGRL001-O/2019|H9N2	H9N2	T	A	T	N	N	A	G	N	P	T	T	P	L	L	M	G	PSRSSRGLF	Yes(62-64)	K	V	K	E	D	P	I	N
EPI_ISL_352552	A/chicken/Shanxi/1-23 TGRL002-O/2019|H9N2	H9N2	T	A	T	N	N	A	G	N	P	T	T	P	L	L	M	G	PSRSSRGLF	Yes(62-64)	K	V	K	E	D	P	I	N
EPI_ISL_352558	A/chicken/Shanxi/01-23 TGRL012-O/2019|H9N2	H9N2	T	A	T	N	N	A	G	N	P	T	T	P	L	L	M	G	PSRSSRGLF	Yes(62-64)	K	V	K	E	D	P	I	N
EPI_ISL_352559	A/chicken/Shanxi/01-23 TGRL013-O/2019|H9N2	H9N2	T	A	T	N	N	A	G	N	P	T	T	P	L	L	M	G	PSRSSRGLF	Yes(62-64)	K	V	K	E	D	P	I	N
EPI_ISL_352561	A/chicken/Shanxi/01-23 TGRL018-O/2019|H9N2	H9N2	T	A	T	N	N	A	G	N	P	T	T	P	L	L	M	G	PSRSSRGLF	Yes(62-64)	K	V	K	E	D	P	I	N
EPI_ISL_352570	A/chicken/Shanxi/01-23 TGRL018-C/2019|H9N2	H9N2	T	A	T	N	N	A	G	N	P	T	T	P	L	L	M	G	PSRSSRGLF	Yes(62-64)	K	V	K	E	D	P	I	N
EPI_ISL_352960	A/duck/Jiangxi/3-23 NCNP100M3-OC/2018|H9N2	H9N2	T	A	T	N	N	A	G	N	P	T	A	P	L	L	M	G	PSRSSRGLF	Yes(62-64)	K	V	K	?	D	P	I	N
EPI_ISL_349185	A/chicken/Jiangxi/2-28 NCDZT64K3-OC/2018|H9N2	H9N2	T	A	T	N	N	A	G	N	P	T	A	P	L	L	M	G	PSRSSRGLF	Yes(62-64)	K	V	K	V	D	P	I	N
EPI_ISL_352952	A/chicken/Jiangxi/3-23 NCDZT8M3-OC/2018-Mixed|H9N2	H9N2	T	A	T	N	N	A	G	N	P	T	A	P	L	L	M	G	PSRSSRGLF	Yes(62-64)	K	V	K	V	D	P	I	N
EPI_ISL_349387	A/chicken/Guizhou/3-31 ZYLJJ002-O/2018|H9N2	H9N2	T	A	T	N	N	A	G	N	P	T	A	P	L	L	M	G	PSRSSRGLF	Yes(62-64)	K	V	K	E	D	P	I	N
EPI_ISL_349389	A/chicken/Guizhou/3-31 ZYLJJ004-O/2018|H9N2	H9N2	T	A	T	N	N	A	G	N	P	T	A	P	L	L	M	G	PSRSSRGLF	Yes(62-64)	K	V	K	E	D	P	I	N
EPI_ISL_349372	A/chicken/Guizhou/1-31 ZYLJJ004-O/2018|H9N2	H9N2	T	A	T	N	N	A	G	N	P	T	A	P	L	L	M	G	PSRSSRGLF	Yes(62-64)	K	V	K	E	D	P	I	N
EPI_ISL_349373	A/chicken/Guizhou/1-31 ZYLJJ006-O/2018|H9N2	H9N2	T	A	T	N	N	A	G	N	P	T	A	P	L	L	M	G	PSRSSRGLF	Yes(62-64)	K	V	K	E	D	P	I	N
EPI_ISL_349374	A/chicken/Guizhou/1-31 ZYLJJ007-O/2018|H9N2	H9N2	T	A	T	N	N	A	G	N	P	T	A	P	L	L	M	G	PSRSSRGLF	Yes(62-64)	K	V	K	E	D	P	I	N
EPI_ISL_349375	A/chicken/Guizhou/1-31 ZYLJJ008-O/2018|H9N2	H9N2	T	A	T	N	N	A	G	N	P	T	A	P	L	L	M	G	PSRSSRGLF	Yes(62-64)	K	V	K	E	D	P	I	N
EPI_ISL_349376	A/chicken/Guizhou/1-31 ZYLJJ015-O/2018|H9N2	H9N2	T	A	T	N	N	A	G	N	P	T	A	P	L	L	M	G	PSRSSRGLF	Yes(62-64)	K	V	K	E	D	P	I	N
EPI_ISL_349379	A/chicken/Guizhou/1-31 ZYLJJ006-C/2018|H9N2	H9N2	T	A	T	N	N	A	G	N	P	T	A	P	L	L	M	G	PSRSSRGLF	Yes(62-64)	K	V	K	E	D	P	I	N
EPI_ISL_349380	A/chicken/Guizhou/1-31 ZYLJJ007-C/2018|H9N2	H9N2	T	A	T	N	N	A	G	N	P	T	A	P	L	L	M	G	PSRSSRGLF	Yes(62-64)	K	V	K	E	D	P	I	N
EPI_ISL_349385	A/pigeon/Guizhou/1-31 ZYLJJ024-C/2018|H9N2	H9N2	T	A	T	N	N	A	G	N	P	T	A	P	L	L	M	G	PSRSSRGLF	Yes(62-64)	K	V	K	E	D	P	I	N
EPI_ISL_349386	A/chicken/Guizhou/3-31 ZYLJJ001-O/2018|H9N2	H9N2	T	A	T	N	N	A	G	N	P	T	A	P	L	L	M	G	PSRSSRGLF	Yes(62-64)	K	V	K	E	D	P	I	N
EPI_ISL_349388	A/chicken/Guizhou/3-31 ZYLJJ003-O/2018|H9N2	H9N2	T	A	T	N	N	A	G	N	P	T	A	P	L	L	M	G	PSRSSRGLF	Yes(62-64)	K	V	K	E	D	P	I	N
EPI_ISL_349390	A/chicken/Guizhou/3-31 ZYLJJ010-O/2018|H9N2	H9N2	T	A	T	N	N	A	G	N	P	T	A	P	L	L	M	G	PSRSSRGLF	Yes(62-64)	K	V	K	E	D	P	I	N
EPI_ISL_349382	A/chicken/Guizhou/1-31 ZYLJJ016-C/2018|H9N2	H9N2	T	A	T	N	N	A	G	N	P	T	A	P	L	L	M	G	PSRSSRGLF	Yes(62-64)	K	V	K	E	D	P	I	N
EPI_ISL_349381	A/chicken/Guizhou/1-31 ZYLJJ008-C/2018|H9N2	H9N2	T	A	T	N	N	A	G	N	P	T	A	P	L	L	M	G	PSRSSRGLF	Yes(62-64)	K	V	K	E	D	P	I	N
EPI_ISL_349559	A/chicken/Guizhou/10-28 ZYLJJ015-C/2018|H9N2	H9N2	T	A	T	N	N	A	G	N	P	T	A	P	L	L	M	G	PSRSSRGLF	Yes(62-64)	K	V	K	V	D	P	I	N
EPI_ISL_349550	A/chicken/Guizhou/10-28 ZYLJJ002-O/2018|H9N2	H9N2	T	A	T	N	N	A	G	N	P	T	A	P	L	L	M	G	PSRSSRGLF	Yes(62-64)	K	V	K	V	D	P	I	N
EPI_ISL_349551	A/chicken/Guizhou/10-28 ZYLJJ003-O/2018|H9N2	H9N2	T	A	T	N	N	A	G	N	P	T	A	P	L	L	M	G	PSRSSRGLF	Yes(62-64)	K	V	K	V	D	P	I	N
EPI_ISL_349552	A/chicken/Guizhou/10-28 ZYLJJ004-O/2018|H9N2	H9N2	T	A	T	N	N	A	G	N	P	T	A	P	L	L	M	G	PSRSSRGLF	Yes(62-64)	K	V	K	V	D	P	I	N
EPI_ISL_349553	A/chicken/Guizhou/10-28 ZYLJJ006-O/2018|H9N2	H9N2	T	A	T	N	N	A	G	N	P	T	A	P	L	L	M	G	PSRSSRGLF	Yes(62-64)	K	V	K	V	D	P	I	N
EPI_ISL_349554	A/chicken/Guizhou/10-28 ZYLJJ007-O/2018|H9N2	H9N2	T	A	T	N	N	A	G	N	P	T	A	P	L	L	M	G	PSRSSRGLF	Yes(62-64)	K	V	K	V	D	P	I	N
EPI_ISL_349562	A/duck/Guizhou/10-28 ZYLJJ003-C/2018|H9N2	H9N2	T	A	T	N	N	A	G	N	P	T	A	P	L	L	M	G	PSRSSRGLF	Yes(62-64)	K	V	K	V	D	P	I	N
EPI_ISL_352958	A/duck/Jiangxi/3-23 NCNP94M3-OC/2018|H9N2	H9N2	T	A	T	N	N	A	G	N	P	T	T	P	L	L	M	G	PSRSSRGLF	Yes(62-64)	K	V	K	V	D	P	I	N
EPI_ISL_352959	A/duck/Jiangxi/3-23 NCNP99M3-OC/2018-Mixed|H9N2	H9N2	T	A	T	N	N	A	G	N	P	T	A	P	L	L	M	G	PSRSSRGLF	Yes(62-64)	K	V	K	V	D	P	I	N
EPI_ISL_349129	A/duck/Jiangxi/1-31 NCNP32I3-OC/2018|H9N2	H9N2	T	A	T	N	N	A	G	N	P	T	A	P	L	L	M	G	PSRSSRGLF	Yes(62-64)	K	V	K	V	D	P	I	N
EPI_ISL_352965	A/chicken/Jiangxi/4-25 NCDZT70Q3-OC/2018-Mixed|H9N2	H9N2	T	A	T	N	N	A	G	N	P	T	A	P	L	L	M	G	PSRSSRGLF	Yes(62-64)	K	V	K	V	D	P	I	N
EPI_ISL_348759	A/chicken/Shanxi/12-01 TGRL008-C/2018-Mixed|H9N2	H9N2	T	A	T	N	N	A	G	N	P	T	A	P	L	L	M	G	PSRSSRGLF	Yes(62-64)	K	V	K	E	D	P	I	N
EPI_ISL_348760	A/chicken/Shanxi/12-01 TGRL008-O/2018-Mixed|H9N2	H9N2	T	A	T	N	N	A	G	N	P	T	A	P	L	L	M	G	PSRSSRGLF	Yes(62-64)	K	V	K	E	D	P	I	N
EPI_ISL_353834	A/chicken/Shanxi/12-27 TGRL017-C/2018|H9N2	H9N2	T	A	T	N	N	A	G	N	P	T	A	P	L	L	M	G	PSRSSRGLF	Yes(62-64)	K	V	K	E	D	P	I	N
EPI_ISL_352436	A/chicken/Shanxi/8-28 TGRL023-O/2018-Mixed|H9N2	H9N2	T	A	T	N	N	A	G	N	P	T	A	P	L	L	M	G	PSRSSRGLF	Yes(62-64)	K	V	K	E	D	P	I	N
EPI_ISL_352430	A/chicken/Shanxi/8-28 TGRL002-O/2018-Mixed|H9N2	H9N2	T	A	T	N	N	A	G	N	P	T	A	P	L	L	M	G	PSRSSRGLF	Yes(62-64)	K	V	K	E	D	P	I	N
EPI_ISL_349161	A/chicken/Jiangxi/09-22 NCDZT4C2-O/2016|H9N2	H9N2	T	A	T	N	N	A	G	N	P	T	A	P	L	L	M	G	PSRSSRGLF	Yes(62-64)	K	A	K	E	D	P	I	N
EPI_ISL_349179	A/chicken/Jiangxi/08-26 NCDZT5Y3-O/2016|H9N2	H9N2	T	A	T	N	N	A	G	N	P	T	A	P	L	L	M	G	PSRSSRGLF	Yes(62-64)	K	A	K	E	D	P	I	N
EPI_ISL_348763	A/chicken/Shanxi/11-30 TGRL018-O/2018-Mixed|H9N2	H9N2	T	A	T	N	N	A	G	N	P	T	A	P	L	L	M	G	PSRSSRGLF	Yes(62-64)	K	V	K	E	D	P	I	N
EPI_ISL_350447	A/chicken/Shanxi/10-28 TGRL012-O/2017|H9N2	H9N2	T	A	T	N	N	A	G	N	P	T	T	P	L	L	M	G	PSRSSRGLF	Yes(62-64)	K	V	K	E	D	P	I	N
EPI_ISL_350455	A/chicken/Shanxi/7-30 TGRL006-O/2018|H9N2	H9N2	T	A	T	N	N	A	G	N	P	T	A	P	L	L	M	G	PSRSSRGLF	Yes(62-64)	K	V	K	E	D	P	I	N
EPI_ISL_348762	A/chicken/Shanxi/12-01 TGRL017-O/2018-Mixed|H9N2	H9N2	T	A	T	N	N	A	G	N	P	T	A	P	L	L	M	G	PSRSSRGLF	Yes(62-64)	K	V	K	E	D	P	I	N
EPI_ISL_349664	A/chicken/Shanxi/12-27 TGRL013-O/2018|H9N2	H9N2	T	A	T	N	N	A	G	N	P	T	A	P	L	L	M	G	PSRSSRGLF	Yes(62-64)	K	V	K	E	D	P	I	N
EPI_ISL_353826	A/chicken/Shanxi/12-27 TGRL008-C/2018|H9N2	H9N2	T	A	T	N	N	A	G	N	P	T	A	P	L	L	M	G	PSRSSRGLF	Yes(62-64)	K	V	K	E	D	P	I	N
EPI_ISL_353829	A/chicken/Shanxi/12-27 TGRL012-C/2018|H9N2	H9N2	T	A	T	N	N	A	G	N	P	T	A	P	L	L	M	G	PSRSSRGLF	Yes(62-64)	K	V	K	E	D	P	I	N
EPI_ISL_353830	A/chicken/Shanxi/12-27 TGRL013-C/2018|H9N2	H9N2	T	A	T	N	N	A	G	N	P	T	A	P	L	L	M	G	PSRSSRGLF	Yes(62-64)	K	V	K	E	D	P	I	N
EPI_ISL_353835	A/chicken/Shanxi/12-27 TGRL018-C/2018|H9N2	H9N2	T	A	T	N	N	A	G	N	P	T	A	P	L	L	M	G	PSRSSRGLF	Yes(62-64)	K	V	K	E	D	P	I	N
EPI_ISL_353837	A/chicken/Shanxi/12-27 TGRL020-C/2018|H9N2	H9N2	T	A	T	N	N	A	G	N	P	T	A	P	L	L	M	G	PSRSSRGLF	Yes(62-64)	K	V	K	E	D	P	I	N
EPI_ISL_349669	A/chicken/Shanxi/12-27 TGRL020-O/2018|H9N2	H9N2	T	A	T	N	N	A	G	N	P	T	A	P	L	L	M	G	PSRSSRGLF	Yes(62-64)	K	V	K	E	D	P	I	N
EPI_ISL_353836	A/chicken/Shanxi/12-27 TGRL019-C/2018|H9N2	H9N2	T	A	T	N	N	A	G	N	P	T	A	P	L	L	M	G	PSRSSRGLF	Yes(62-64)	K	V	K	E	D	P	I	N
EPI_ISL_349668	A/chicken/Shanxi/12-27 TGRL019-O/2018|H9N2	H9N2	T	A	T	N	N	A	G	N	P	T	A	P	L	L	M	G	PSRSSRGLF	Yes(62-64)	K	V	K	E	D	P	I	N
EPI_ISL_353820	A/chicken/Shanxi/12-27 TGRL024-O/2018|H9N2	H9N2	T	A	T	N	N	A	G	N	P	T	A	P	L	L	M	G	PSRSSRGLF	Yes(62-64)	K	V	K	E	D	P	I	N
EPI_ISL_353832	A/chicken/Shanxi/12-27 TGRL015-C/2018|H9N2	H9N2	T	A	T	N	N	A	G	N	P	T	A	P	L	L	M	G	PSRSSRGLF	Yes(62-64)	K	V	K	E	D	P	I	N
EPI_ISL_353825	A/chicken/Shanxi/12-27 TGRL007-C/2018|H9N2	H9N2	T	A	T	N	N	A	G	N	P	T	A	P	L	L	M	G	PSRSSRGLF	Yes(62-64)	K	V	K	E	D	P	I	N
EPI_ISL_349660	A/chicken/Shanxi/12-27 TGRL007-O/2018|H9N2	H9N2	T	A	T	N	N	A	G	N	P	-	T	P	L	L	M	G	PSRSSRGLF	Yes(62-64)	K	V	K	E	D	P	I	N
EPI_ISL_349663	A/chicken/Shanxi/12-27 TGRL010-O/2018-Mixed|H9N2	H9N2	T	A	T	N	N	A	G	N	P	T	A	P	L	L	M	G	PSRSSRGLF	Yes(62-64)	K	V	K	E	D	P	I	N
EPI_ISL_349656	A/chicken/Shanxi/12-27 TGRL003-O/2018|H9N2	H9N2	T	A	T	N	N	A	G	N	P	T	A	P	L	L	M	G	PSRSSRGLF	Yes(62-64)	K	V	K	E	D	P	I	N
EPI_ISL_349662	A/chicken/Shanxi/12-27 TGRL009-O/2018|H9N2	H9N2	T	A	T	N	N	A	G	N	P	T	-	P	L	L	M	G	PSRSSRGLF	Yes(62-64)	K	V	K	E	D	P	I	N
EPI_ISL_353819	A/chicken/Shanxi/12-27 TGRL023-O/2018|H9N2	H9N2	T	A	T	N	N	A	G	N	P	T	A	P	L	L	M	G	PSRSSRGLF	Yes(62-64)	K	V	K	E	D	P	I	N
EPI_ISL_353821	A/chicken/Shanxi/12-27 TGRL025-O/2018|H9N2	H9N2	T	A	T	N	N	A	G	N	P	T	A	P	L	L	M	G	PSRSSRGLF	Yes(62-64)	K	V	K	E	D	P	I	N
EPI_ISL_353822	A/chicken/Shanxi/12-27 TGRL001-C/2018|H9N2	H9N2	T	A	T	N	N	A	G	N	P	T	A	P	L	L	M	G	PSRSSRGLF	Yes(62-64)	K	V	K	E	D	P	I	N
EPI_ISL_350454	A/chicken/Shanxi/7-30 TGRL012-O/2018|H9N2	H9N2	T	A	T	N	N	A	G	N	P	T	A	P	L	L	M	G	PSRSSRGLF	Yes(62-64)	K	V	K	E	D	P	I	N
EPI_ISL_348668	A/chicken/Anhui/11-29 YHZGS017-O/2018-Mixed|H9N2	H9N2	T	A	T	N	N	A	G	N	P	T	A	P	L	L	M	G	PSRSSRGLF	Yes(62-64)	K	V	K	V	D	P	I	N
EPI_ISL_349606	A/chicken/Anhui/12-25 YHZGS007-O/2018|H9N2	H9N2	T	A	T	N	N	A	G	N	P	T	A	P	L	L	M	G	PSRSSRGLF	Yes(62-64)	K	V	K	V	D	P	I	N
EPI_ISL_348658	A/chicken/Anhui/11-29 YHZGS007-O/2018-Mixed|H9N2	H9N2	T	A	T	N	N	A	G	N	P	T	A	P	L	L	M	G	PSRSSRGLF	Yes(62-64)	K	V	K	E	D	P	I	N
EPI_ISL_348671	A/chicken/Anhui/11-29 YHZGS020-O/2018-Mixed|H9N2	H9N2	T	A	T	N	N	A	G	N	P	T	A	P	L	L	M	G	PSRSSRGLF	Yes(62-64)	K	V	K	V	D	P	I	N
EPI_ISL_353839	A/chicken/Anhui/2-22 YHZGS004-O/2019-Mixed|H9N2	H9N2	T	A	T	N	N	A	G	N	P	T	A	P	L	L	M	G	PSRSSRGLF	Yes(62-64)	K	V	K	V	D	P	I	N
EPI_ISL_353842	A/chicken/Anhui/2-22 YHZGS013-O/2019-Mixed|H9N2	H9N2	T	A	T	N	N	A	G	N	P	T	A	P	L	L	M	G	PSRSSRGLF	Yes(62-64)	K	V	K	V	D	P	I	N
EPI_ISL_353843	A/chicken/Anhui/2-22 YHZGS015-C/2019-Mixed|H9N2	H9N2	T	A	T	N	N	A	G	N	P	T	A	P	L	L	M	G	PSRSSRGLF	Yes(62-64)	K	V	K	V	D	P	I	N
EPI_ISL_353845	A/chicken/Anhui/2-22 YHZGS022-C/2019-Mixed|H9N2	H9N2	T	A	T	N	N	A	G	N	P	T	A	P	L	L	M	G	PSRSSRGLF	Yes(62-64)	K	V	K	V	D	P	I	N
EPI_ISL_353841	A/chicken/Anhui/2-22 YHZGS008-O/2019-Mixed|H9N2	H9N2	T	A	T	N	N	A	G	N	P	T	A	P	L	L	M	G	PSRSSRGLF	Yes(62-64)	K	V	K	V	D	P	I	N
EPI_ISL_349607	A/chicken/Anhui/12-25 YHZGS012-O/2018|H9N2	H9N2	T	A	T	N	N	A	G	N	P	T	A	P	L	L	M	G	PSRSSRGLF	Yes(62-64)	K	V	K	E	D	P	I	N
EPI_ISL_348719	A/environment/Henan/11-29 XXHM004-E/2018-Mixed|H9N2	H9N2	T	A	T	N	N	A	G	N	P	T	A	P	L	L	M	G	PSRSSRGLF	Yes(62-64)	K	V	K	E	D	P	I	N
EPI_ISL_349533	A/chicken/Guangdong/9-12 SZBJ014-O/2018|H9N2	H9N2	T	A	T	N	N	A	G	N	P	T	A	P	L	L	M	G	PSRSSRGLF	Yes(62-64)	K	V	K	V	D	P	I	N
EPI_ISL_352546	A/chicken/Anhui/1-20 YHZGS023-O/2019|H9N2	H9N2	T	A	T	N	N	A	G	N	P	T	A	P	L	L	M	G	PSRSSRGLF	Yes(62-64)	K	V	K	E	D	P	I	N
EPI_ISL_348670	A/chicken/Anhui/11-29 YHZGS019-O/2018-Mixed|H9N2	H9N2	T	A	T	N	N	A	G	N	P	T	A	P	L	L	M	G	PSRSSRGLF	Yes(62-64)	K	V	K	E	D	P	I	N
EPI_ISL_348673	A/chicken/Anhui/11-29 YHZGS022-O/2018-Mixed|H9N2	H9N2	T	A	T	N	N	A	G	N	P	T	A	P	L	L	M	G	PSRSSRGLF	Yes(62-64)	K	V	K	E	D	P	I	N
EPI_ISL_348675	A/chicken/Anhui/11-29 YHZGS024-O/2018-Mixed|H9N2	H9N2	T	A	T	N	N	A	G	N	P	T	A	P	L	L	M	G	PSRSSRGLF	Yes(62-64)	K	V	K	E	D	P	I	N
EPI_ISL_348667	A/chicken/Anhui/11-29 YHZGS016-O/2018-Mixed|H9N2	H9N2	T	A	T	N	N	A	G	N	P	T	A	P	L	L	M	G	PSRSSRGLF	Yes(62-64)	K	V	K	V	D	P	I	N
EPI_ISL_348674	A/chicken/Anhui/11-29 YHZGS023-O/2018-Mixed|H9N2	H9N2	T	A	T	N	N	A	G	N	P	T	A	P	L	L	M	G	PSRSSRGLF	Yes(62-64)	K	V	K	V	D	P	I	N
EPI_ISL_348755	A/chicken/Shanxi/11-30 TGRL002-O/2018-Mixed|H9N2	H9N2	T	A	T	N	N	A	G	N	P	T	V	P	L	L	M	G	PSRSSRGLF	Yes(62-64)	K	V	K	E	D	P	I	N
EPI_ISL_348915	A/chicken/Jiangxi/5-26 NCDZT58Q2-OC/2017|H9N2	H9N2	T	A	T	N	N	A	G	N	P	T	V	P	L	L	M	G	PSRSSRGLF	Yes(62-64)	K	V	K	V	D	P	I	N
EPI_ISL_348824	A/chicken/Jiangxi/5-26 NCDZT18Q2-OC/2017|H9N2	H9N2	T	A	T	N	N	A	G	N	P	T	V	P	L	L	M	G	PSRSSRGLF	Yes(62-64)	K	V	K	V	D	P	I	N
EPI_ISL_349392	A/chicken/Guizhou/5-24 ZYLJJ004-C/2018|H9N2	H9N2	T	A	T	N	N	A	G	N	P	T	V	P	L	L	M	G	PSRSSRGLF	Yes(62-64)	K	V	K	E	D	P	I	N
EPI_ISL_352460	A/chicken/Shanxi/9-28 TGRL012-O/2018|H9N2	H9N2	T	A	T	N	N	A	G	N	P	T	V	P	L	L	M	G	PSRSSRGLF	Yes(62-64)	K	V	K	E	D	P	I	N
EPI_ISL_348756	A/chicken/Shanxi/11-30 TGRL003-O/2018|H9N2	H9N2	T	A	T	N	N	A	G	N	P	T	V	P	L	L	M	G	PSRSSRGLF	Yes(62-64)	K	V	K	E	D	P	I	N
EPI_ISL_348757	A/chicken/Shanxi/12-01 TGRL005-O/2018-Mixed|H9N2	H9N2	T	A	T	N	N	A	G	N	P	T	V	P	L	L	M	G	PSRSSRGLF	Yes(62-64)	K	V	K	E	D	P	I	N
EPI_ISL_353831	A/chicken/Shanxi/12-27 TGRL014-C/2018|H9N2	H9N2	T	A	T	N	N	A	G	N	P	T	V	P	L	L	M	G	PSRSSRGLF	Yes(62-64)	K	V	K	E	D	P	I	N
EPI_ISL_353827	A/chicken/Shanxi/12-27 TGRL009-C/2018|H9N2	H9N2	T	A	T	N	N	A	G	N	P	T	V	P	L	L	M	G	PSRSSRGLF	Yes(62-64)	K	V	K	E	D	P	I	N
EPI_ISL_349658	A/chicken/Shanxi/12-27 TGRL005-O/2018|H9N2	H9N2	T	A	T	N	N	A	G	N	P	-	T	P	L	L	M	G	PSRSSRGLF	Yes(62-64)	K	V	K	E	D	P	I	N
EPI_ISL_353833	A/chicken/Shanxi/12-27 TGRL016-C/2018|H9N2	H9N2	T	A	T	N	N	A	G	N	P	T	A	P	L	L	M	G	PSRSSRGLF	Yes(62-64)	K	V	K	E	D	P	I	N
EPI_ISL_348660	A/chicken/Anhui/11-29 YHZGS009-O/2018-Mixed|H9N2	H9N2	T	A	T	N	N	A	G	N	P	T	A	P	L	L	M	G	PSRSSRGLF	Yes(62-64)	K	V	K	E	D	P	?	N
EPI_ISL_349605	A/chicken/Anhui/12-25 YHZGS005-O/2018|H9N2	H9N2	T	A	T	N	N	A	G	N	P	T	A	P	-	L	M	G	PSRSSRGLF	Yes(62-64)	K	V	K	V	D	P	I	N
EPI_ISL_349608	A/chicken/Anhui/12-25 YHZGS005-C/2018-Mixed|H9N2	H9N2	T	A	T	N	N	A	G	N	P	T	A	P	-	L	M	G	PSRSSRGLF	Yes(62-64)	K	V	K	V	D	P	I	N
EPI_ISL_353828	A/chicken/Shanxi/12-27 TGRL010-C/2018|H9N2	H9N2	T	A	T	N	N	A	G	N	P	-	T	P	L	L	M	G	PSRSSRGLF	Yes(62-64)	K	V	K	E	D	P	I	N
EPI_ISL_350448	A/chicken/Shanxi/10-28 TGRL017-O/2017|H9N2	H9N2	T	A	T	N	N	A	G	N	P	-	T	P	L	L	M	G	PSRSSRGLF	Yes(62-64)	K	V	K	E	D	P	I	N
EPI_ISL_350470	A/chicken/Shanxi/10-28 TGRL011-O/2017|H9N2	H9N2	T	A	T	N	N	A	G	N	P	-	T	P	L	L	M	G	PSRSSRGLF	Yes(62-64)	K	V	K	E	D	P	I	N
EPI_ISL_348656	A/chicken/Anhui/11-29 YHZGS004-C/2018-Mixed|H9N2	H9N2	T	A	T	N	N	A	G	N	P	T	A	P	L	L	M	G	PSRSSRGLF	Yes(62-64)	K	V	K	E	D	P	?	N
EPI_ISL_348651	A/chicken/Anhui/11-29 YHZGS001-C/2018-Mixed|H9N2	H9N2	T	A	T	N	N	A	G	N	P	T	A	P	L	L	M	G	PSRSSRGLF	Yes(62-64)	K	V	K	E	D	P	I	N
EPI_ISL_348676	A/chicken/Anhui/11-29 YHZGS025-O/2018-Mixed|H9N2	H9N2	T	A	T	N	N	A	G	N	P	T	A	P	L	L	M	G	PSRSSRGLF	Yes(62-64)	K	V	K	E	D	P	I	N
EPI_ISL_348657	A/chicken/Anhui/11-29 YHZGS006-C/2018-Mixed|H9N2	H9N2	T	A	T	N	N	A	G	N	P	T	A	P	L	L	M	G	PSRSSRGLF	Yes(62-64)	K	V	K	E	D	P	I	N
EPI_ISL_349659	A/chicken/Shanxi/12-27 TGRL006-O/2018|H9N2	H9N2	T	A	T	N	N	A	G	N	P	T	A	P	L	L	M	G	PSRSSRGLF	Yes(62-64)	K	V	K	E	D	P	I	N
EPI_ISL_349666	A/chicken/Shanxi/12-27 TGRL017-O/2018|H9N2	H9N2	T	A	T	N	N	A	G	N	P	T	A	P	L	L	M	G	PSRSSRGLF	Yes(62-64)	K	V	K	E	D	P	I	N
EPI_ISL_353823	A/chicken/Shanxi/12-27 TGRL002-C/2018|H9N2	H9N2	T	A	T	N	N	A	G	N	P	T	A	P	L	L	M	G	PSRSSRGLF	Yes(62-64)	K	V	K	E	D	P	I	N
EPI_ISL_349655	A/chicken/Shanxi/12-27 TGRL002-O/2018|H9N2	H9N2	T	A	T	N	N	A	G	N	P	T	A	P	L	L	M	G	PSRS?RGLF	Yes(62-64)	K	V	K	E	D	P	I	N
EPI_ISL_349665	A/chicken/Shanxi/12-27 TGRL015-O/2018-Mixed|H9N2	H9N2	T	A	T	N	N	A	G	N	P	T	A	P	L	L	M	G	PSRSSRGLF	Yes(62-64)	K	V	K	E	D	P	I	N
EPI_ISL_349654	A/chicken/Shanxi/12-27 TGRL001-O/2018|H9N2	H9N2	T	A	T	N	N	A	G	N	P	T	A	P	L	L	M	G	PSRSSRGLF	Yes(62-64)	K	V	K	E	D	P	I	N
EPI_ISL_352464	A/chicken/Shandong/9-30 TAWL009-O/2018|H9N2	H9N2	T	A	T	N	N	A	-	N	P	T	A	P	L	L	M	G	PSRSSRGLF	Yes(62-64)	K	V	K	E	D	P	?	N
EPI_ISL_352457	A/chicken/Shanxi/9-28 TGRL002-O/2018|H9N2	H9N2	T	A	T	N	N	A	-	N	P	T	A	P	L	L	M	G	PSRSSRGLF	Yes(62-64)	K	V	K	E	D	P	?	N
EPI_ISL_348721	A/chicken/Henan/11-29 XXHM015-O/2018-Mixed|H9N2	H9N2	T	A	T	N	N	A	G	N	P	T	A	P	L	L	M	G	PSRS?RGLF	Yes(62-64)	K	V	K	E	D	P	I	N
EPI_ISL_348717	A/environment/Henan/11-29 XXHM001-E/2018-Mixed|H9N2	H9N2	T	A	T	N	N	A	G	N	P	T	A	P	L	L	M	G	PSRS?RGLF	Yes(62-64)	K	V	K	E	D	P	I	N
EPI_ISL_353872	A/chicken/Anhui/2-22 YHZGS018-C/2019-Mixed-H9N2|H9N2	H9N2	T	A	T	N	N	A	G	N	P	T	A	P	L	L	M	G	PSRS?RGLF	Yes(62-64)	/	/	/	/	/	/	/	/
EPI_ISL_352511	A/chicken/Shandong/10-23 TAWL015-C/2018|H9N2	H9N2	T	A	T	N	N	A	G	N	P	-	T	P	L	L	M	G	PSRSSRGLF	Yes(62-64)	K	-	K	E	D	P	-	N
EPI_ISL_348764	A/chicken/Shanxi/11-30 TGRL025-C/2018-Mixed|H9N2	H9N2	T	A	T	N	N	A	G	N	P	D	T	P	L	L	M	G	PSRS?RGL?	Yes(62-64)	K	?	K	E	D	P	I	N
EPI_ISL_348761	A/chicken/Shanxi/11-30 TGRL016-O/2018-Mixed|H9N2	H9N2	T	A	T	N	N	A	G	N	P	T	A	P	L	L	M	G	PSRS?RGL?	Yes(62-64)	K	V	K	E	D	P	I	N
EPI_ISL_348659	A/chicken/Anhui/11-29 YHZGS009-C/2018-Mixed|H9N2	H9N2	T	A	T	N	N	A	G	N	P	T	A	P	L	L	M	G	PSRS?RGL?	Yes(62-64)	K	V	K	E	D	P	?	N
EPI_ISL_348680	A/chicken/Chongqing/10-28 RCTYH020-O/2018-Mixed|H9N2	H9N2	T	A	T	N	N	A	G	N	P	T	A	P	L	L	M	G	PSRS?RGL?	Yes(62-64)	K	?	K	E	D	P	?	N
EPI_ISL_352541	A/chicken/Anhui/9-29 YHZGS023-C/2018-Mixed-H9N2|H9N2	H9N2	T	A	T	N	N	A	G	N	P	T	A	P	L	L	M	G	PSRS?RGL?	Yes(62-64)	/	/	/	/	/	/	/	/
EPI_ISL_352290	A/environment/Anhui/11-29 YHZGS003-E/2018-Mixed-H9N2|H9N2	H9N2	T	A	T	N	N	A	G	N	P	T	A	P	L	L	M	G	PSRS?RGL?	Yes(62-64)	/	/	/	/	/	/	/	/
EPI_ISL_352540	A/chicken/Anhui/9-29 YHZGS002-C/2018-Mixed-H9N2|H9N2	H9N2	T	A	T	N	N	A	G	N	P	T	A	P	L	L	M	G	PSRS?RGL?	Yes(62-64)	/	/	/	/	/	/	/	/
EPI_ISL_349623	A/chicken/Henan/12-27 XXHM019-O/2018-Mixed|H9N2	H9N2	T	A	T	N	N	A	G	N	P	-	T	P	L	L	M	G	PSRS?RGLF	Yes(62-64)	K	V	K	E	D	P	I	N
EPI_ISL_348672	A/chicken/Anhui/11-29 YHZGS021-C/2018-Mixed|H9N2	H9N2	T	A	T	N	N	A	G	N	P	T	A	P	L	L	M	G	PSRSSRGLF	Yes(62-64)	K	V	K	E	D	P	?	N
EPI_ISL_348669	A/chicken/Anhui/11-29 YHZGS019-C/2018-Mixed|H9N2	H9N2	T	A	T	N	N	A	G	N	P	T	A	P	L	L	M	G	PSRSSRGLF	Yes(62-64)	K	V	K	E	D	P	?	N
EPI_ISL_353083	A/chicken/Hunan/12-24 YYGK35E4-O/2018-Mixed|H9N2	H9N2	T	A	T	N	N	A	G	N	P	T	A	P	L	L	M	G	PSRSSRGLF	Yes(62-64)	K	V	K	V	D	P	V	N
EPI_ISL_353124	A/duck/Hunan/12-24 YYGK81E4-O/2018-Mixed-H9N2|H9N2	H9N2	T	A	T	N	N	A	G	N	P	T	A	P	L	L	M	G	PSRSSRGLF	Yes(62-64)	/	/	/	/	/	/	/	/
EPI_ISL_348758	A/chicken/Shanxi/11-30 TGRL007-O/2018-Mixed|H9N2	H9N2	T	A	T	N	N	A	G	N	P	T	A	P	L	L	M	G	PSRSSRGLF	Yes(62-64)	K	V	K	E	D	P	I	N
EPI_ISL_352566	A/chicken/Shanxi/01-23 TGRL023-O/2019|H9N2	H9N2	T	A	T	N	N	A	G	N	P	T	A	P	L	L	M	G	PSRSSRGLF	Yes(62-64)	K	V	K	E	D	P	I	N
EPI_ISL_352565	A/chicken/Shanxi/01-23 TGRL022-O/2019|H9N2	H9N2	T	A	T	N	N	A	G	N	P	T	A	P	L	L	M	G	PSRSSRGLF	Yes(62-64)	K	V	K	E	D	P	I	N
EPI_ISL_352562	A/chicken/Shanxi/01-23 TGRL019-O/2019|H9N2	H9N2	T	A	T	N	N	A	G	N	P	T	A	P	L	L	M	G	PSRSSRGLF	Yes(62-64)	K	V	K	E	D	P	I	N
EPI_ISL_352553	A/chicken/Shanxi/1-23 TGRL003-O/2019|H9N2	H9N2	T	A	T	N	N	A	G	N	P	T	A	P	L	L	M	G	PSRSSRGLF	Yes(62-64)	K	V	K	E	D	P	I	N
EPI_ISL_353075	A/chicken/Hunan/10-27 YYGK48B4-OC/2018|H9N2	H9N2	T	A	T	N	N	A	G	N	P	T	A	P	L	L	M	G	PSRSSRGLF	Yes(62-64)	K	V	K	V	D	P	I	N
EPI_ISL_353078	A/chicken/Hunan/10-27 YYGK83B4-OC/2018-Mixed|H9N2	H9N2	T	A	T	N	N	A	G	N	P	T	A	P	L	L	M	G	PSRSSRGLF	Yes(62-64)	K	V	K	V	D	P	I	N
EPI_ISL_353082	A/chicken/Hunan/12-24 YYGK63E4-O/2018-Mixed|H9N2	H9N2	T	A	T	N	N	A	G	N	P	T	A	P	L	L	M	G	PSRSSRGLF	Yes(62-64)	K	V	K	V	D	P	V	N
EPI_ISL_350456	A/chicken/Anhui/8-28 YHZGS019-O/2018|H9N2	H9N2	T	A	T	N	N	A	G	N	P	T	A	P	L	L	M	G	PSRSSRGLF	Yes(62-64)	-	-	-	-	D	P	I	N
EPI_ISL_348772	A/chicken/Shanxi/06-28 TGRL001-O/2018|H9N2	H9N2	T	A	T	N	N	A	G	N	P	T	A	P	L	L	M	G	PSRSSRGLF	Yes(62-64)	K	V	K	E	D	P	I	N
EPI_ISL_349615	A/chicken/Henan/12-27 XXHM007-O/2018|H9N2	H9N2	T	A	T	N	N	A	G	N	P	T	A	P	L	L	M	G	PSRSSRGLF	Yes(62-64)	K	V	K	E	D	P	I	N
EPI_ISL_349611	A/chicken/Henan/12-27 XXHM002-O/2018|H9N2	H9N2	T	A	T	N	N	A	G	N	P	T	A	P	L	L	M	G	PSRSSRGLF	Yes(62-64)	K	V	K	E	D	P	I	N
EPI_ISL_353031	A/chicken/Hunan/04-26 YYGK71R3-OC/2018-Mixed|H9N2	H9N2	T	A	T	N	N	A	G	N	P	T	A	P	L	L	M	G	PSRSSRGLF	Yes(62-64)	K	V	K	E	D	P	I	N
EPI_ISL_352961	A/chicken/Jiangxi/4-25 NCNP3Q3-OC/2018|H9N2	H9N2	T	A	T	N	N	A	G	N	P	T	A	P	L	L	M	G	PSRSSRGLF	Yes(62-64)	K	V	K	V	D	P	I	N
EPI_ISL_349391	A/chicken/Guizhou/6-30 ZYLJJ002-O/2018-Mixed|H9N2	H9N2	T	T	-	-	-	-	-	-	-	-	-	P	L	L	M	G	PSRSSRGLF	Yes(62-64)	K	V	K	-	D	-	-	N
EPI_ISL_348884	A/chicken/Jiangxi/5-26 NCDZT46Q2-OC/2017|H9N2	H9N2	T	A	T	N	N	A	G	N	P	T	A	P	L	L	M	G	PSRSSRGLF	Yes(62-64)	K	V	K	V	D	P	I	N
EPI_ISL_352955	A/chicken/Jiangxi/3-23 NCDZT57M3-OC/2018-Mixed|H9N2	H9N2	T	A	T	N	N	A	G	N	P	T	A	P	L	L	M	G	PSRSSRGLF	Yes(62-64)	K	V	K	V	D	P	I	N
EPI_ISL_348844	A/chicken/Jiangxi/5-26 NCDZT27Q2-OC/2017|H9N2	H9N2	T	A	T	N	N	A	G	N	P	T	A	P	L	L	M	G	PSRSSRGLF	Yes(62-64)	K	V	K	V	D	P	I	N
EPI_ISL_352982	A/duck/Jiangxi/6-21 NCNP83S3-OC/2018-Mixed|H9N2	H9N2	T	A	T	N	G	E	G	N	P	D	T	P	L	L	M	G	PSRSSRGLF	Yes(62-64)	K	V	K	?	D	?	?	N
EPI_ISL_349603	A/chicken/Chongqing/11-28 RCTYH018-C/2018-Mixed|H9N2	H9N2	T	A	T	D	G	N	N	-	P	D	T	P	L	L	M	G	PSRS?RGL?	Yes(62-64)	K	?	K	E	D	P	I	N
EPI_ISL_350434	A/chicken/Zhejiang/7-23 HZBX014-O/2018|H9N2	H9N2	T	T	T	D	G	N	G	N	P	D	T	P	L	L	M	G	PSRSNRGLF	Yes(62-64)	K	V	K	E	D	P	I	N
EPI_ISL_350424	A/chicken/Zhejiang/6-09 HZBX016-O/2018-Mixed|H9N2	H9N2	T	T	T	D	G	N	G	N	P	D	T	P	L	L	M	G	PSRSNRGLF	Yes(62-64)	K	V	K	E	D	P	I	N
EPI_ISL_349164	A/chicken/Jiangxi/11-18 NCDZT4Y2-O/2016|H9N2	H9N2	T	A	T	N	G	N	G	N	P	D	T	P	L	L	M	G	PSRSSRGLF	Yes(62-64)	K	V	K	E	D	P	I	N
EPI_ISL_349260	A/environment/Jiangxi/8-26 NCDZTZ2-E/2016|H9N2	H9N2	T	A	T	N	G	N	G	N	P	G	T	P	L	L	M	G	PSRSSRGLF	Yes(62-64)	K	V	K	E	D	P	I	N
EPI_ISL_349249	A/chicken/Jiangxi/08-26 NCDZTY32-O/2016|H9N2	H9N2	T	A	T	N	G	N	G	N	P	D	T	P	L	L	M	G	PSRSSRGLF	Yes(62-64)	K	V	K	E	D	P	I	N
EPI_ISL_350182	A/environment/Yunnan/10-24 DQRT009-E/2016|H9N2	H9N2	T	A	T	N	G	D	G	N	P	T	T	P	L	L	M	G	PSRSSRGLF	Yes(62-64)	K	V	K	E	D	P	I	N
EPI_ISL_349377	A/chicken/Guizhou/1-31 ZYLJJ021-O/2018|H9N2	H9N2	T	A	T	N	G	E	G	N	P	T	T	P	L	L	M	G	PSRSSRGLF	Yes(62-64)	K	V	K	E	D	P	I	N
EPI_ISL_351240	A/chicken/Yunnan/11-22 DQWGH007-O/2018-Mixed|H9N2	H9N2	T	T	T	D	G	N	G	N	P	D	T	P	L	L	M	G	PSRSSRGLF	Yes(62-64)	K	V	K	E	D	P	I	N
EPI_ISL_352537	A/chicken/Anhui/9-29 YHZGS002-O/2018-Mixed-H9N2|H9N2	H9N2	T	A	T	G	E	P	G	N	P	D	T	P	L	L	M	G	PSRS?RGLF	Yes(62-64)	/	/	/	/	/	/	/	/
EPI_ISL_353874	A/environment/Anhui/2-22 YHZGS001-E/2019-Mixed-H9N2|H9N2	H9N2	T	A	-	-	-	-	-	N	P	-	-	P	L	L	M	G	PSRSSRGLF	Yes(62-64)	/	/	/	/	/	/	/	/
EPI_ISL_349588	A/chicken/Guangdong/12-29 SZBJ003-O/2016|H9N2	H9N2	T	A	T	N	G	D	G	N	P	D	T	P	L	L	M	G	PSRSSRGLF	Yes(62-64)	K	V	K	E	D	P	I	N
EPI_ISL_351243	A/chicken/Yunnan/12-22 DQXBL001-C/2018-Mixed|H9N2	H9N2	T	T	T	D	G	N	G	N	P	D	T	P	L	L	M	G	PSRSSRGLF	Yes(62-64)	K	V	K	E	D	P	I	N
EPI_ISL_351242	A/chicken/Yunnan/12-22 DQXBL001-O/2018|H9N2	H9N2	T	T	T	D	G	N	G	N	P	D	T	P	L	L	M	G	PSRSSRGLF	Yes(62-64)	K	V	K	E	D	P	I	N
EPI_ISL_348678	A/chicken/Anhui/08-28 YHZGS018-O/2018|H9N2	H9N2	T	A	T	N	G	E	G	N	P	D	T	P	L	L	M	G	PSRSSRGLF	Yes(62-64)	K	V	K	E	D	P	I	N
EPI_ISL_350457	A/chicken/Anhui/8-28 YHZGS024-O/2018|H9N2	H9N2	T	A	T	N	G	E	G	N	P	D	T	P	L	L	M	G	PSRSSRGLF	Yes(62-64)	K	V	K	E	D	-	-	N
EPI_ISL_352439	A/chicken/Anhui/9-29 YHZGS014-O/2018-Mixed|H9N2	H9N2	T	A	T	N	G	E	G	N	P	D	T	P	L	L	M	G	PSRSSRGLF	Yes(62-64)	K	V	K	E	D	P	I	N
EPI_ISL_350462	A/chicken/Shandong/5-28 TAWM023-C/2017|H9N2	H9N2	T	A	T	N	G	E	G	N	P	D	K	P	L	L	M	G	PSRSSRGLF	Yes(62-64)	-	V	-	E	D	P	I	N
EPI_ISL_348677	A/chicken/Anhui/08-28 YHZGS008-O/2018|H9N2	H9N2	T	A	T	N	G	E	G	N	P	D	-	P	L	L	M	G	PSRSSRGLF	Yes(62-64)	K	V	K	E	D	P	I	N
EPI_ISL_352516	A/chicken/Shandong/10-23 TAWL024-C/2018|H9N2	H9N2	T	A	T	D	G	N	G	N	P	E	T	P	L	L	M	G	PSRSSRGL?	Yes(62-64)	K	?	K	E	D	P	I	N
EPI_ISL_351516	A/chicken/Fujian/8-26 FZHX0065-C/2018-Mixed|H9N2	H9N2	T	A	T	D	G	N	-	N	P	D	T	P	L	L	M	G	PSRSSRGLF	Yes(62-64)	K	V	K	E	?	P	I	N
EPI_ISL_351431	A/chicken/Fujian/10-23 FZHX0104-O/2018|H9N2	H9N2	T	A	T	D	G	N	-	N	P	D	T	P	L	L	M	G	PSRSSRGLF	Yes(62-64)	K	V	K	?	D	P	?	N
EPI_ISL_349114	A/duck/Hunan/03-24 YYGK28M2-O/2017|H9N2	H9N2	T	A	T	N	N	A	E	N	P	T	S	P	L	L	M	G	PSRSSRGLF	Yes(62-64)	K	V	K	E	D	P	V	N
EPI_ISL_349085	A/duck/Hunan/03-24 YYGK17M2-O/2017|H9N2	H9N2	T	A	T	N	N	A	E	N	P	T	S	P	L	L	M	G	PSRSSRGLF	Yes(62-64)	K	V	K	E	D	P	V	N
EPI_ISL_349188	A/chicken/Hunan/03-24 YYGK67M2-O/2017|H9N2	H9N2	T	A	T	N	N	A	E	N	P	T	S	P	L	L	M	G	PSRSSRGLF	Yes(62-64)	K	V	K	E	D	P	V	N
EPI_ISL_349338	A/chicken/Guangdong/7-18 SZBJ022-O/2018|H9N2	H9N2	T	T	T	D	G	N	G	N	P	D	T	P	L	L	M	G	PSRSSRGLF	Yes(62-64)	K	I	K	E	D	P	I	N
EPI_ISL_349326	A/chicken/Guangdong/7-18 SZBJ009-O/2018|H9N2	H9N2	T	T	T	D	G	N	G	N	P	D	T	P	L	L	M	G	PSRSSRGLF	Yes(62-64)	K	I	K	E	D	P	I	N
EPI_ISL_349305	A/chicken/Guangdong/7-18 SZBJ001-O/2018|H9N2	H9N2	T	T	T	D	G	N	G	N	P	D	T	P	L	L	M	G	PSRSSRGLF	Yes(62-64)	K	I	K	E	D	P	I	N
EPI_ISL_349337	A/chicken/Guangdong/7-18 SZBJ021-O/2018|H9N2	H9N2	T	T	T	D	G	N	G	N	P	D	T	P	L	L	M	G	PSRSSRGLF	Yes(62-64)	K	I	K	E	D	P	I	N
EPI_ISL_349336	A/chicken/Guangdong/7-18 SZBJ020-O/2018|H9N2	H9N2	T	T	T	D	G	N	G	N	P	D	T	P	L	L	M	G	PSRSSRGLF	Yes(62-64)	K	I	K	E	D	P	I	N
EPI_ISL_349335	A/chicken/Guangdong/7-18 SZBJ019-O/2018|H9N2	H9N2	T	T	T	D	G	N	G	N	P	D	T	P	L	L	M	G	PSRSSRGLF	Yes(62-64)	K	I	K	E	D	P	I	N
EPI_ISL_349334	A/chicken/Guangdong/7-18 SZBJ018-O/2018|H9N2	H9N2	T	T	T	D	G	N	G	N	P	D	T	P	L	L	M	G	PSRSSRGLF	Yes(62-64)	K	I	K	E	D	P	I	N
EPI_ISL_349333	A/chicken/Guangdong/7-18 SZBJ016-O/2018|H9N2	H9N2	T	T	T	D	G	N	G	N	P	D	T	P	L	L	M	G	PSRSSRGLF	Yes(62-64)	K	I	K	E	D	P	I	N
EPI_ISL_349332	A/chicken/Guangdong/7-18 SZBJ015-O/2018|H9N2	H9N2	T	T	T	D	G	N	G	N	P	D	T	P	L	L	M	G	PSRSSRGLF	Yes(62-64)	K	I	K	E	D	P	I	N
EPI_ISL_349331	A/chicken/Guangdong/7-18 SZBJ014-O/2018|H9N2	H9N2	T	T	T	D	G	N	G	N	P	D	T	P	L	L	M	G	PSRSSRGLF	Yes(62-64)	K	I	K	E	D	P	I	N
EPI_ISL_349330	A/chicken/Guangdong/7-18 SZBJ013-O/2018|H9N2	H9N2	T	T	T	D	G	N	G	N	P	D	T	P	L	L	M	G	PSRSSRGLF	Yes(62-64)	K	I	K	E	D	P	I	N
EPI_ISL_349329	A/chicken/Guangdong/7-18 SZBJ012-O/2018|H9N2	H9N2	T	T	T	D	G	N	G	N	P	D	T	P	L	L	M	G	PSRSSRGLF	Yes(62-64)	K	I	K	E	D	P	I	N
EPI_ISL_349327	A/chicken/Guangdong/7-18 SZBJ010-O/2018|H9N2	H9N2	T	T	T	D	G	N	G	N	P	D	T	P	L	L	M	G	PSRSSRGLF	Yes(62-64)	K	I	K	E	D	P	I	N
EPI_ISL_349325	A/chicken/Guangdong/7-18 SZBJ008-O/2018|H9N2	H9N2	T	T	T	D	G	N	G	N	P	D	T	P	L	L	M	G	PSRSSRGLF	Yes(62-64)	K	I	K	E	D	P	I	N
EPI_ISL_349324	A/chicken/Guangdong/7-18 SZBJ007-O/2018|H9N2	H9N2	T	T	T	D	G	N	G	N	P	D	T	P	L	L	M	G	PSRSSRGLF	Yes(62-64)	K	I	K	E	D	P	I	N
EPI_ISL_349323	A/chicken/Guangdong/7-18 SZBJ006-O/2018|H9N2	H9N2	T	T	T	D	G	N	G	N	P	D	T	P	L	L	M	G	PSRSSRGLF	Yes(62-64)	K	I	K	E	D	P	I	N
EPI_ISL_349322	A/chicken/Guangdong/7-18 SZBJ005-O/2018|H9N2	H9N2	T	T	T	D	G	N	G	N	P	D	T	P	L	L	M	G	PSRSSRGLF	Yes(62-64)	K	I	K	E	D	P	I	N
EPI_ISL_349321	A/chicken/Guangdong/7-18 SZBJ004-O/2018|H9N2	H9N2	T	T	T	D	G	N	G	N	P	D	T	P	L	L	M	G	PSRSSRGLF	Yes(62-64)	K	I	K	E	D	P	I	N
EPI_ISL_352954	A/chicken/Jiangxi/3-23 NCDZT44M3-OC/2018-Mixed|H9N2	H9N2	T	-	T	N	N	A	-	N	P	T	A	P	L	L	M	G	PSRSSRGLF	Yes(62-64)	K	V	K	?	D	P	?	N
EPI_ISL_352846	A/duck/Fujian/11-26 FZHX0162-C/2018-Mixed-H9N2|H9N2	H9N2	T	T	T	N	G	N	G	N	P	-	-	P	L	L	M	G	PSRSSRGLF	NO	/	/	/	/	/	/	/	/
EPI_ISL_353001	A/chicken/Jiangxi/09-22 NCDZT17Z3-OC/2018-Mixed|H9N2	H9N2	T	-	T	N	G	N	G	N	P	D	T	P	L	L	M	G	PSRSSRGLF	Yes(62-64)	K	V	K	E	D	P	I	N
EPI_ISL_349241	A/duck/Hunan/01-12 YYGK96H3-OC/2018|H9N2	H9N2	T	A	T	D	G	N	G	N	P	D	T	P	L	L	M	G	PSRSSRGLF	Yes(62-64)	K	V	K	E	D	P	I	N
EPI_ISL_348748	A/chicken/Shanxi/11-30 TGRL025-O/2017|H9N2	H9N2	T	A	T	D	G	N	G	N	P	D	T	P	L	L	M	G	PSRSSRGLF	Yes(62-64)	K	V	K	E	D	P	I	N
EPI_ISL_349433	A/chicken/Jiangxi/10-31 NCDGL005-O/2018|H9N2	H9N2	T	T	T	N	G	N	G	N	P	D	T	P	L	L	M	G	PSRSSRGLF	Yes(62-64)	K	V	K	E	D	P	I	N
EPI_ISL_349441	A/chicken/Jiangxi/10-31 NCDGL013-O/2018|H9N2	H9N2	T	A	T	N	G	N	G	N	P	D	T	P	L	L	M	G	PSRSSRGLF	Yes(62-64)	K	V	K	E	D	P	I	N
EPI_ISL_348726	A/chicken/Ningxia/11-01 XXYN001-O/2016|H9N2	H9N2	T	A	T	N	N	A	G	N	P	T	A	P	L	L	M	G	PSRSSRGLF	Yes(62-64)	K	V	K	E	D	P	I	N
EPI_ISL_351262	A/duck/Zhejiang/05-11 HZBX011-O/2018-Mixed|H9N2	H9N2	T	A	T	D	G	N	G	N	P	D	T	P	L	L	M	G	PSRSSRG?F	NO	K	A	K	E	D	P	V	S
EPI_ISL_353046	A/chicken/Hunan/5-29 YYGK23P3-OC/2018-Mixed|H9N2	H9N2	T	A	T	D	G	N	G	N	P	D	T	P	L	L	M	G	PSRSSRGLF	Yes(62-64)	K	V	K	E	D	P	V	N
EPI_ISL_349276	A/chicken/Hunan/3-07 YYGK60L3-OC/2018-Mixed|H9N2	H9N2	T	A	T	E	G	N	G	N	P	E	T	P	L	L	M	G	PSRSSRGLF	Yes(62-64)	K	V	K	E	D	P	V	N
EPI_ISL_349272	A/duck/Hunan/03-07 YYGK2L3-OC/2018-Mixed|H9N2	H9N2	T	A	T	D	G	N	G	N	P	E	T	P	L	L	M	G	PSRSSRGLF	Yes(62-64)	K	A	K	E	D	P	V	N
EPI_ISL_352349	A/duck/Hunan/4-12 YYGK2L3-OC/2018-Mixed-H9N2|H9N2	H9N2	T	A	T	D	G	N	G	N	P	E	T	P	L	L	M	G	PSRSSRGLF	Yes(62-64)	/	/	/	/	/	/	/	/
EPI_ISL_349208	A/chicken/Hunan/03-07 YYGK75L3-OC/2018|H9N2	H9N2	T	A	T	D	G	N	G	N	P	E	T	P	L	L	M	G	PSRSSRGLF	Yes(62-64)	K	V	K	E	D	P	I	N
EPI_ISL_349273	A/duck/Hunan/03-07 YYGK31L3-OC/2018-Mixed|H9N2	H9N2	T	A	T	D	G	N	G	N	P	E	T	P	L	L	M	G	PSRSSRGLF	Yes(62-64)	K	V	K	E	D	P	V	S
EPI_ISL_349278	A/chicken/Hunan/03-07 YYGK82L3-OC/2018-Mixed|H9N2	H9N2	T	A	T	D	G	N	G	N	P	E	T	P	L	L	M	G	PSRSSRGLF	Yes(62-64)	K	V	K	E	D	P	V	S
EPI_ISL_349271	A/duck/Hunan/03-07 YYGK29L3-OC/2018-Mixed|H9N2	H9N2	T	A	T	D	G	N	G	N	P	E	T	P	L	L	M	G	PSRSSRGLF	Yes(62-64)	K	A	K	E	D	P	V	N
EPI_ISL_349149	A/chicken/Hunan/03-07 YYGK43L3-OC/2018|H9N2	H9N2	T	A	T	D	G	N	G	N	P	E	T	P	L	L	M	G	PSRSSRGLF	Yes(62-64)	K	V	K	E	D	P	I	N
EPI_ISL_349224	A/chicken/Hunan/03-07 YYGK84L3-OC/2018|H9N2	H9N2	T	A	T	D	G	N	G	N	P	E	T	P	L	L	M	G	PSRSSRGLF	Yes(62-64)	K	V	K	E	D	P	I	N
EPI_ISL_349277	A/chicken/Hunan/3-07 YYGK81L3-OC/2018-Mixed|H9N2	H9N2	T	A	T	D	G	N	G	N	P	E	T	P	L	L	M	G	PSRSSRGLF	Yes(62-64)	K	V	K	E	D	P	I	N
EPI_ISL_349275	A/chicken/Hunan/03-07 YYGK40L3-OC/2018-Mixed|H9N2	H9N2	T	A	T	D	G	N	G	N	P	E	T	P	L	L	M	G	PSRSSRGLF	Yes(62-64)	K	V	K	E	D	P	I	N
EPI_ISL_349156	A/chicken/Hunan/03-07 YYGK48L3-OC/2018|H9N2	H9N2	T	A	T	D	G	N	G	N	P	E	T	P	L	L	M	G	PSRSSRGLF	Yes(62-64)	K	V	K	E	D	P	I	N
EPI_ISL_352348	A/duck/Hunan/03-07 YYGK29L3-OC/2018-Mixed-H9N2|H9N2	H9N2	T	A	T	D	G	N	G	N	P	E	T	P	L	L	M	G	PSRSSRGLF	Yes(62-64)	/	/	/	/	/	/	/	/
EPI_ISL_352355	A/chicken/Hunan/03-07 YYGK82L3-OC/2018-Mixed-H9N2|H9N2	H9N2	T	A	T	D	G	N	G	N	P	E	T	P	L	L	M	G	PSRSSRGLF	Yes(62-64)	/	/	/	/	/	/	/	/
EPI_ISL_351224	A/chicken/Xinjiang/09-19 WLMQXL008-O/2018-Mixed|H9N2	H9N2	T	A	T	N	G	E	G	N	P	D	T	P	L	L	M	G	PSRSSRGLF	Yes(62-64)	K	V	K	E	D	P	I	N
EPI_ISL_351216	A/chicken/Xinjiang/09-19 WLMQXL007-O/2018-Mixed|H9N2	H9N2	T	A	T	N	G	E	G	N	P	D	T	P	L	L	M	G	PSRSSRGLF	Yes(62-64)	K	V	K	E	D	P	I	N
EPI_ISL_350159	A/environment/Jiangxi/2-06 SRXZJG014-E/2017-Mixed|H9N2	H9N2	T	A	T	N	G	D	G	N	P	D	T	P	L	L	M	G	PSRSSRGLF	Yes(62-64)	K	V	K	E	D	P	I	N
EPI_ISL_348731	A/chicken/Shandong/10-28 TAWM023-O/2016|H9N2	H9N2	T	A	T	N	G	E	G	N	P	D	T	P	L	L	M	G	PSRSSRGLF	Yes(62-64)	K	V	K	E	D	P	I	N
EPI_ISL_348696	A/chicken/Henan/11-24 LYGL006-O/2016|H9N2	H9N2	T	A	T	N	G	E	G	N	P	D	T	P	L	L	M	G	PSRSSRGLF	Yes(62-64)	K	V	K	E	D	P	I	N
EPI_ISL_348695	A/chicken/Henan/11-24 LYGL005-O/2016|H9N2	H9N2	T	A	T	N	G	E	G	N	P	D	T	P	L	L	M	G	PSRSSRGLF	Yes(62-64)	K	V	K	E	D	P	I	N
EPI_ISL_348737	A/chicken/Shandong/11-28 TAWM001-C/2016|H9N2	H9N2	T	A	T	N	G	E	G	N	P	D	T	P	L	L	M	G	PSRSSRGLF	Yes(62-64)	K	V	K	E	D	P	I	N
EPI_ISL_352451	A/chicken/Chongqing/9-28 RCTYH013-C/2018|H9N2	H9N2	T	T	T	D	G	N	G	N	P	D	T	P	L	L	M	G	PSRSSRGLF	Yes(62-64)	K	V	K	E	D	P	I	N
EPI_ISL_352456	A/chicken/Chongqing/9-28 RCTYH020-C/2018|H9N2	H9N2	T	T	T	D	G	N	G	N	P	D	T	P	L	L	M	G	PSRSSRGLF	Yes(62-64)	K	V	K	E	D	P	I	N
EPI_ISL_352449	A/chicken/Chongqing/9-28 RCTYH018-O/2018|H9N2	H9N2	T	T	T	D	G	N	G	N	P	D	T	P	L	L	M	G	PSRSSRGLF	Yes(62-64)	K	V	K	E	D	P	I	N
EPI_ISL_352472	A/chicken/Chongqing/8-31 RCTYH017-O/2018|H9N2	H9N2	T	T	T	D	G	N	G	N	P	D	T	P	L	L	M	G	PSRSSRGLF	Yes(62-64)	K	V	K	E	D	P	I	N
EPI_ISL_352470	A/chicken/Chongqing/8-31 RCTYH011-O/2018|H9N2	H9N2	T	T	T	D	G	N	G	N	P	D	T	P	L	L	M	G	PSRSSRGLF	Yes(62-64)	K	V	K	E	D	P	I	N
EPI_ISL_352471	A/chicken/Chongqing/8-31 RCTYH014-O/2018|H9N2	H9N2	T	T	T	D	G	N	G	N	P	D	T	P	L	L	M	G	PSRSSRGLF	Yes(62-64)	K	V	K	E	D	P	I	N
EPI_ISL_352473	A/chicken/Chongqing/8-31 RCTYH018-O/2018|H9N2	H9N2	T	T	T	D	G	N	G	N	P	D	T	P	L	L	M	G	PSRSSRGLF	Yes(62-64)	K	V	K	E	D	P	I	N
EPI_ISL_352444	A/chicken/Chongqing/9-28 RCTYH012-O/2018|H9N2	H9N2	T	T	T	D	G	N	G	N	P	D	T	P	L	L	M	G	PSRSSRGLF	Yes(62-64)	K	V	K	E	D	P	I	N
EPI_ISL_352452	A/chicken/Chongqing/9-28 RCTYH014-C/2018|H9N2	H9N2	T	T	T	D	G	N	G	N	P	D	T	P	L	L	M	G	PSRSSRGLF	Yes(62-64)	K	V	K	E	D	P	I	N
EPI_ISL_352466	A/chicken/Chongqing/8-31 RCTYH003-O/2018|H9N2	H9N2	T	T	T	D	G	N	G	N	P	D	T	P	L	L	M	G	PSRSSRGLF	Yes(62-64)	?	V	?	E	D	P	I	N
EPI_ISL_352448	A/chicken/Chongqing/9-28 RCTYH016-O/2018|H9N2	H9N2	T	T	T	D	G	N	G	N	P	D	T	P	L	L	M	G	PSRSSRGLF	Yes(62-64)	K	V	K	E	D	P	I	N
EPI_ISL_352453	A/chicken/Chongqing/9-28 RCTYH015-C/2018|H9N2	H9N2	T	T	T	D	G	N	G	N	P	D	T	P	L	L	M	G	PSRSSRGLF	Yes(62-64)	K	V	K	E	D	P	I	N
EPI_ISL_352447	A/chicken/Chongqing/9-28 RCTYH015-O/2018|H9N2	H9N2	T	T	T	D	G	N	G	N	P	D	T	P	L	L	M	G	PSRSSRGLF	Yes(62-64)	K	V	K	E	D	P	I	N
EPI_ISL_352454	A/chicken/Chongqing/9-28 RCTYH016-C/2018|H9N2	H9N2	T	T	T	D	G	N	G	N	P	D	T	P	L	L	M	G	PSRSSRGLF	Yes(62-64)	K	V	K	E	D	P	I	N
EPI_ISL_352455	A/chicken/Chongqing/9-28 RCTYH017-C/2018|H9N2	H9N2	T	T	T	D	G	N	G	N	P	D	T	P	L	L	M	G	PSRSSRGLF	Yes(62-64)	K	V	K	E	D	P	I	N
EPI_ISL_352469	A/chicken/Chongqing/8-31 RCTYH008-O/2018|H9N2	H9N2	T	T	T	D	G	N	G	N	P	D	T	P	L	L	M	G	PSRSSRGLF	Yes(62-64)	K	V	K	E	D	P	I	N
EPI_ISL_352468	A/chicken/Chongqing/8-31 RCTYH006-O/2018|H9N2	H9N2	T	T	T	D	G	N	G	N	P	D	T	P	L	L	M	G	PSRSSRGLF	Yes(62-64)	K	V	K	E	D	P	I	N
EPI_ISL_352467	A/chicken/Chongqing/8-31 RCTYH005-O/2018|H9N2	H9N2	T	T	T	D	G	N	G	N	P	D	T	P	L	L	M	G	PSRSSRGLF	Yes(62-64)	?	V	?	E	D	P	I	N
EPI_ISL_352465	A/chicken/Chongqing/8-31 RCTYH002-O/2018|H9N2	H9N2	T	T	T	D	G	N	G	N	P	D	T	P	L	L	M	G	PSRSSRGLF	Yes(62-64)	?	V	?	E	D	P	I	N
EPI_ISL_352450	A/chicken/Chongqing/9-28 RCTYH012-C/2018|H9N2	H9N2	T	T	T	D	G	N	G	N	P	D	T	P	L	L	M	G	PSRSSRGLF	Yes(62-64)	K	V	K	E	D	P	I	N
EPI_ISL_352446	A/chicken/Chongqing/9-28 RCTYH014-O/2018|H9N2	H9N2	T	T	T	D	G	N	G	N	P	D	T	P	L	L	M	G	PSRSSRGLF	Yes(62-64)	K	V	K	E	D	P	I	N
EPI_ISL_352445	A/chicken/Chongqing/9-28 RCTYH013-O/2018|H9N2	H9N2	T	T	T	D	G	N	G	N	P	D	T	P	L	L	M	G	PSRSSRGLF	Yes(62-64)	K	V	K	E	D	P	I	N
EPI_ISL_351238	A/chicken/Yunnan/11-22 DQWGH001-O/2018|H9N2	H9N2	T	T	T	D	G	N	G	N	P	D	T	P	L	L	M	G	PSRSSRGLF	Yes(62-64)	K	V	K	E	D	P	I	N
EPI_ISL_349364	A/chicken/Guizhou/03-31 ZYLJJ008-O/2018|H9N2	H9N2	T	T	T	D	G	N	G	N	P	D	T	P	L	L	M	G	PSRSSRGLF	Yes(62-64)	K	V	K	E	D	P	I	N
EPI_ISL_349363	A/chicken/Guizhou/03-31 ZYLJJ007-O/2018|H9N2	H9N2	T	T	T	D	G	N	G	N	P	D	T	P	L	L	M	G	PSRSSRGLF	Yes(62-64)	K	V	K	E	D	P	I	N
EPI_ISL_349371	A/chicken/Guizhou/12-20 ZYLJJ004-C/2017|H9N2	H9N2	T	T	T	D	G	N	G	N	P	D	T	P	L	L	M	G	PSRSSRGLF	Yes(62-64)	K	V	K	E	D	P	V	N
EPI_ISL_349370	A/chicken/Guizhou/12-20 ZYLJJ003-C/2017|H9N2	H9N2	T	T	T	D	G	N	G	N	P	D	T	P	L	L	M	G	PSRSSRGLF	Yes(62-64)	K	V	K	E	D	P	V	N
EPI_ISL_349369	A/chicken/Guizhou/12-20 ZYLJJ002-C/2017|H9N2	H9N2	T	T	T	D	G	N	G	N	P	D	T	P	L	L	M	G	PSRSSRGLF	Yes(62-64)	K	V	K	E	D	P	V	N
EPI_ISL_349366	A/chicken/Guizhou/12-20 ZYLJJ003-O/2017|H9N2	H9N2	T	T	T	D	G	N	G	N	P	D	T	P	L	L	M	G	PSRSSRGLF	Yes(62-64)	K	V	K	E	D	P	V	N
EPI_ISL_350442	A/chicken/Guangxi/8-25 NNXH004-O/2018|H9N2	H9N2	T	T	T	D	G	N	G	N	P	D	T	P	L	L	M	G	PSRSSRGLF	Yes(62-64)	K	V	K	E	D	P	I	N
EPI_ISL_350441	A/chicken/Guangxi/8-25 NNXH001-O/2018|H9N2	H9N2	T	T	T	D	G	N	G	N	P	D	T	P	R	L	M	G	PSRSSRGLF	Yes(62-64)	K	V	K	E	D	P	I	N
EPI_ISL_350443	A/chicken/Guangxi/8-25 NNXH007-O/2018|H9N2	H9N2	T	-	T	D	G	N	G	N	P	D	T	P	L	L	M	G	PSRSSRGLF	Yes(62-64)	K	V	K	E	D	P	I	N
EPI_ISL_350357	A/chicken/Guangdong/7-20 DGCP043-O/2017|H9N2	H9N2	T	T	T	N	G	N	G	N	P	-	-	P	L	L	M	G	PSRSSRGLF	Yes(62-64)	K	V	K	K	?	P	?	N
EPI_ISL_350303	A/chicken/Fujian/3-15 FZHX0011-C/2018|H9N2	H9N2	T	A	T	N	N	A	G	N	P	T	A	P	L	L	M	G	PSRSSRGLF	Yes(62-64)	K	V	K	V	D	P	I	N
EPI_ISL_350286	A/chicken/Fujian/3-15 FZHX0012-O/2018|H9N2	H9N2	T	A	T	N	N	A	G	N	P	T	A	P	L	L	M	G	PSRSSRGLF	Yes(62-64)	K	V	K	V	D	P	I	N
EPI_ISL_350307	A/chicken/Fujian/3-15 FZHX0016-C/2018|H9N2	H9N2	T	A	T	N	N	A	G	N	P	T	A	P	L	L	M	G	PSRSSRGLF	Yes(62-64)	K	V	K	V	D	P	I	N
EPI_ISL_349267	A/duck/Hunan/09-27 YYGKZ97-O/2016|H9N2	H9N2	T	A	T	N	G	D	G	N	P	E	T	P	L	L	M	G	PSRSSRGLF	Yes(62-64)	K	V	K	E	D	P	I	N
EPI_ISL_349265	A/duck/Hunan/09-27 YYGKZ81-O/2016|H9N2	H9N2	T	A	T	N	G	D	G	N	P	E	T	P	L	L	M	G	PSRSSRGLF	Yes(62-64)	K	V	K	E	D	P	V	N
EPI_ISL_349264	A/chicken/Hunan/09-27 YYGKZ67-C/2016|H9N2	H9N2	T	A	T	N	G	D	G	N	P	E	T	P	L	L	M	G	PSRSSRGLF	Yes(62-64)	K	V	K	E	D	P	V	N
EPI_ISL_349159	A/chicken/Jiangxi/10-25 NCNP49A2-O/2016|H9N2	H9N2	T	A	T	N	G	E	G	N	P	T	T	P	L	L	M	G	PSRSSRGLF	Yes(62-64)	K	V	K	E	D	P	I	N
EPI_ISL_349076	A/chicken/Hunan/3-24 YYGK154M2-C/2017|H9N2	H9N2	T	A	T	N	G	E	G	N	P	D	T	P	L	L	M	G	PSRSSRGLF	Yes(62-64)	K	V	K	E	D	P	V	N
EPI_ISL_349086	A/duck/Hunan/03-24 YYGK189M2-C/2017|H9N2	H9N2	T	A	T	N	G	E	G	N	P	D	T	P	L	L	M	G	PSRSSRGLF	Yes(62-64)	K	V	K	E	D	P	I	N
EPI_ISL_348924	A/chicken/Hunan/6-27 YYGK60S2-OC/2017|H9N2	H9N2	T	A	T	N	G	E	G	N	P	D	T	P	L	L	M	G	PSRSSRGLF	Yes(62-64)	K	V	K	E	D	P	V	N
EPI_ISL_349176	A/duck/Hunan/10-27 YYGK55B2-O/2016|H9N2	H9N2	T	A	T	N	G	E	G	N	P	D	T	P	L	L	M	G	PSRSSRGLF	Yes(62-64)	K	V	K	E	D	P	I	N
EPI_ISL_349191	A/chicken/Hunan/10-27 YYGK6B2-C/2016|H9N2	H9N2	T	A	T	N	G	E	G	N	P	D	T	P	L	L	M	G	PSRSSRGLF	Yes(62-64)	K	V	K	V	D	P	I	N
EPI_ISL_349166	A/duck/Jiangxi/09-22 NCNP51B2-O/2016|H9N2	H9N2	T	A	T	N	G	E	G	N	P	D	T	P	L	L	M	G	PSRSSRGLF	Yes(62-64)	K	V	K	V	D	P	I	N
EPI_ISL_349157	A/chicken/Hunan/07-25 YYGK48U2-OC/2017|H9N2	H9N2	T	A	T	N	G	E	G	N	P	D	T	P	L	L	M	G	PSRSSRGLF	Yes(62-64)	K	V	K	V	D	P	I	N
EPI_ISL_349121	A/chicken/Hunan/07-25 YYGK2U2-OC/2017|H9N2	H9N2	T	A	T	N	G	E	G	N	P	D	T	P	L	L	M	G	PSRSSRGLF	Yes(62-64)	K	V	K	V	D	P	I	N
EPI_ISL_349070	A/chicken/Hunan/07-25 YYGK11U2-OC/2017|H9N2	H9N2	T	A	T	N	G	E	G	N	P	D	T	P	L	L	M	G	PSRSSRGLF	Yes(62-64)	K	V	K	V	D	P	I	N
EPI_ISL_349137	A/chicken/Hunan/01-12 YYGK39H3-OC/2018|H9N2	H9N2	T	A	T	N	G	E	G	N	P	D	T	P	L	L	M	G	PSRSSRGLF	Yes(62-64)	K	V	K	E	D	P	I	N
EPI_ISL_349112	A/chicken/Hunan/01-12 YYGK27H3-OC/2018|H9N2	H9N2	T	A	T	N	G	E	G	N	P	D	T	P	L	L	M	G	PSRSSRGLF	Yes(62-64)	K	V	K	E	D	P	I	N
EPI_ISL_349183	A/duck/Hunan/1-12 YYGK63H3-OC/2018|H9N2	H9N2	T	A	T	N	G	E	G	N	P	D	T	P	L	L	M	G	PSRSSRGLF	Yes(62-64)	K	V	K	E	D	P	I	N
EPI_ISL_349251	A/chicken/Hunan/7-21 YYGKy4-O/2016|H9N2	H9N2	T	A	T	N	G	E	G	N	P	D	T	P	L	L	M	G	PSRSSRGLF	Yes(62-64)	K	V	K	E	D	P	I	N
EPI_ISL_349012	A/chicken/Hunan/1-17 YYGKK113-OC/2017|H9N2	H9N2	T	A	T	N	G	E	G	N	P	D	T	P	L	L	M	G	PSRSSRGLF	Yes(62-64)	K	V	K	E	D	P	I	N
EPI_ISL_348862	A/chicken/Hunan/12-27 YYGK36J2-C/2016|H9N2	H9N2	T	A	T	N	G	E	G	N	P	D	T	P	L	L	M	G	PSRSSRGLF	Yes(62-64)	K	V	K	E	D	P	I	N
EPI_ISL_348857	A/chicken/Hunan/12-27 YYGK34J2-C/2016|H9N2	H9N2	T	A	T	N	G	E	G	N	P	D	T	P	L	L	M	G	PSRSSRGLF	Yes(62-64)	K	V	K	E	D	P	I	N
EPI_ISL_348827	A/chicken/Hunan/12-27 YYGK1J2-O/2016|H9N2	H9N2	T	A	T	N	G	E	G	N	P	D	T	P	L	L	M	G	PSRSSRGLF	Yes(62-64)	K	V	K	E	D	P	I	N
EPI_ISL_348809	A/chicken/Hunan/12-27 YYGK10J2-C/2016|H9N2	H9N2	T	A	T	N	G	E	G	N	P	D	T	P	L	L	M	G	PSRSSRGLF	Yes(62-64)	K	V	K	E	D	P	I	N
EPI_ISL_348996	A/chicken/Hunan/12-27 YYGK9J2-O/2016|H9N2	H9N2	T	A	T	N	G	E	G	N	P	D	T	P	L	L	M	G	PSRSSRGLF	Yes(62-64)	K	V	K	E	D	P	I	N
EPI_ISL_348961	A/chicken/Hunan/12-27 YYGK7J2-O/2016|H9N2	H9N2	T	A	T	N	G	E	G	N	P	D	T	P	L	L	M	G	PSRSSRGLF	Yes(62-64)	K	V	K	E	D	P	I	N
EPI_ISL_348909	A/duck/Hunan/12-27 YYGK56J2-C/2016|H9N2	H9N2	T	A	T	N	G	E	G	N	P	D	T	P	L	L	M	G	PSRSSRGLF	Yes(62-64)	K	V	K	E	D	P	I	N
EPI_ISL_349252	A/chicken/Hunan/7-21 YYGKy5-O/2016|H9N2	H9N2	T	A	T	N	G	E	G	N	P	D	T	P	L	L	M	G	PSRSSRGLF	Yes(62-64)	K	V	K	E	D	P	I	N
EPI_ISL_349253	A/chicken/Hunan/7-21 YYGKy7-O/2016|H9N2	H9N2	T	A	T	N	G	E	G	N	P	D	T	P	L	L	M	G	PSRSSRGLF	Yes(62-64)	K	V	K	E	D	P	I	N
EPI_ISL_352975	A/duck/Jiangxi/5-28 NCNP17N3-OC/2018-Mixed|H9N2	H9N2	T	-	T	N	G	N	G	N	P	D	T	P	L	L	M	G	PSRSSRGLF	Yes(62-64)	K	V	K	?	D	P	I	N
EPI_ISL_350296	A/chicken/Fujian/3-15 FZHX0025-O/2018|H9N2	H9N2	T	A	T	N	N	A	G	N	P	T	A	P	L	L	M	G	PSRSSRGLF	Yes(62-64)	K	V	K	E	D	P	I	N
EPI_ISL_350444	A/chicken/Guangxi/8-25 NNXH008-O/2018-Mixed|H9N2	H9N2	T	T	T	-	G	N	G	N	P	D	T	P	L	L	M	G	?SRSSRGLF	Yes(62-64)	K	V	K	E	D	P	I	N
EPI_ISL_349134	A/chicken/Hunan/12-27 YYGK38G3-OC/2017|H9N2	H9N2	T	A	T	N	G	E	G	N	P	D	T	P	R	L	M	G	PSRSSRGLF	Yes(62-64)	K	V	K	E	D	P	I	N
EPI_ISL_348687	A/chicken/Henan/01-01 LYGL010-C/2017|H9N2	H9N2	T	A	T	N	G	E	G	N	P	D	T	P	L	L	M	G	PSRSSRGLF	Yes(62-64)	K	V	K	E	D	P	I	N
EPI_ISL_349393	A/chicken/Guizhou/6-30 ZYLJJ005-O/2018|H9N2	H9N2	T	A	T	D	G	N	G	N	P	E	T	P	L	L	M	G	PSRSSRGLF	Yes(62-64)	K	V	K	V	D	P	I	N
EPI_ISL_348729	A/chicken/Ningxia/11-28 XXYN021-C/2016|H9N2	H9N2	T	A	T	N	G	D	G	N	P	T	T	P	L	L	M	G	PSRSSRGLF	Yes(62-64)	K	V	K	E	D	P	I	N
EPI_ISL_349280	A/goose/Hunan/11-30 YYGK92E3-OC/2017-Mixed|H9N2	H9N2	T	A	T	N	G	E	G	N	P	D	T	P	L	L	M	G	PSRSSRGLF	Yes(62-64)	K	V	K	V	D	P	I	N
EPI_ISL_352956	A/chicken/Jiangxi/3-23 NCDZT63M3-OC/2018-Mixed|H9N2	H9N2	T	A	T	D	G	N	G	N	P	D	T	P	L	L	M	G	PSRSSRGLF	Yes(62-64)	K	V	K	E	D	P	V	N
EPI_ISL_348995	A/chicken/Jiangxi/11-29 NCDZT9H2-O/2016|H9N2	H9N2	T	A	T	N	G	D	G	N	P	D	T	P	L	L	M	G	PSRSSRGLF	Yes(62-64)	K	V	K	E	D	P	I	N
EPI_ISL_349262	A/chicken/Hunan/09-27 YYGKZ49-O/2016|H9N2	H9N2	T	A	T	N	G	E	G	N	P	T	T	P	L	L	M	G	PSRSSRGLF	Yes(62-64)	K	V	K	E	D	P	I	N
EPI_ISL_348730	A/chicken/Ningxia/12-01 XXYN012-O/2016|H9N2	H9N2	T	A	T	N	G	D	G	N	P	T	T	P	L	-	-	G	PSRSSRGLF	Yes(62-64)	K	V	K	E	D	P	I	N
EPI_ISL_352329	A/chicken/Jiangxi/3-14 NCDZT79U1-O/2016-Mixed-H9N2|H9N2	H9N2	T	A	T	N	G	D	G	N	P	T	K	P	L	L	M	G	PSRSSRGLF	Yes(62-64)	/	/	/	/	/	/	/	/
EPI_ISL_353023	A/chicken/Jiangxi/11-27 NCDZT28C4-OC/2018-Mixed|H9N2	H9N2	T	T	T	N	G	N	G	N	P	Y	T	P	L	L	M	G	PSRSSRGLF	Yes(62-64)	K	V	K	E	D	P	I	N
EPI_ISL_349449	A/chicken/Jiangxi/10-31 NCDGL024-O/2018|H9N2	H9N2	T	T	N	N	G	N	G	N	P	D	T	P	L	L	M	G	PSRSSRGLF	Yes(62-64)	K	V	K	E	D	P	I	N
EPI_ISL_353029	A/chicken/Jiangxi/12-17 NCDZT35D4-O/2018-Mixed|H9N2	H9N2	T	-	T	N	G	N	G	N	P	D	T	P	L	L	M	G	PSRSSRGLF	Yes(62-64)	K	V	K	E	D	P	I	N
EPI_ISL_350281	A/chicken/Fujian/1-25 FZHX0003-O/2018|H9N2	H9N2	T	A	T	N	N	A	G	N	P	T	T	P	L	L	M	G	PSRSSRGLF	Yes(62-64)	K	V	K	E	D	P	I	N
EPI_ISL_351446	A/chicken/Fujian/03-15 FZHX0025-C/2018|H9N2	H9N2	T	A	T	N	N	A	G	N	P	T	A	P	L	L	M	G	PSRSSRGLF	Yes(62-64)	K	V	K	V	D	P	I	N
EPI_ISL_351616	A/goose/Fujian/3-15 FZHX0006-O/2018-Mixed|H9N2	H9N2	T	A	T	N	N	A	G	N	P	-	-	P	L	L	M	G	PSRSSRGLF	Yes(62-64)	K	V	K	E	D	P	I	N
EPI_ISL_350288	A/chicken/Fujian/3-15 FZHX0015-O/2018|H9N2	H9N2	T	A	T	N	N	A	G	N	P	T	A	P	L	L	M	G	PSRSSRGLF	Yes(62-64)	K	V	K	V	D	P	I	N
EPI_ISL_348754	A/chicken/Shanxi/12-01 TGYL020-O/2016|H9N2	H9N2	T	A	T	N	G	D	G	N	P	E	T	P	L	L	M	G	PSRSSRGLF	Yes(62-64)	K	V	K	E	D	P	I	N
EPI_ISL_348749	A/chicken/Shanxi/12-01 TGYL001-O/2016|H9N2	H9N2	T	A	T	N	G	D	G	N	P	E	T	P	L	L	M	G	PSRSSRGLF	Yes(62-64)	K	V	K	E	D	P	I	N
EPI_ISL_348738	A/chicken/Shandong/11-28 TAWM002-O/2016|H9N2	H9N2	T	A	T	N	G	D	G	N	P	E	T	P	L	L	M	G	PSRSSRGLF	Yes(62-64)	K	V	K	E	D	P	I	N
EPI_ISL_348777	A/duck/Henan/01-01 LYGL011-O/2017|H9N2	H9N2	T	A	T	N	G	K	G	N	P	D	T	P	L	L	M	G	PSRSSRGLF	Yes(62-64)	K	V	K	E	D	P	I	N
EPI_ISL_348776	A/duck/Henan/01-01 LYGL003-O/2017-Mixed|H9N2	H9N2	T	A	T	N	G	E	G	N	P	D	T	P	L	L	M	G	PSRSSRGLF	Yes(62-64)	K	V	K	E	D	P	V	N
EPI_ISL_350095	A/duck/Jiangxi/10-25 NCNP87A2-O/2016-Mixed|H9N2	H9N2	T	A	T	N	G	D	G	N	P	E	T	P	L	L	M	G	PSRSSRGLF	Yes(62-64)	K	V	K	E	D	P	I	S
EPI_ISL_349145	A/chicken/Jiangxi/10-25 NCNP42A2-C/2016|H9N2	H9N2	T	A	T	N	G	D	G	N	P	E	T	P	L	L	M	G	PSRSSRGLF	Yes(62-64)	K	V	K	E	D	P	I	N
EPI_ISL_349151	A/chicken/Jiangxi/10-25 NCNP44A2-C/2016|H9N2	H9N2	T	A	T	N	G	D	G	N	P	E	T	P	L	L	M	G	PSRSSRGLF	Yes(62-64)	K	V	K	E	D	P	I	N
EPI_ISL_349139	A/chicken/Jiangxi/10-25 NCNP40A2-C/2016|H9N2	H9N2	T	A	T	N	G	D	G	N	P	E	T	P	L	L	M	G	PSRSSRGLF	Yes(62-64)	K	V	K	E	D	P	I	N
EPI_ISL_349034	A/chicken/Jiangxi/12-22 NCDZT33I2-O/2016-Mixed|H9N2	H9N2	T	A	T	N	G	D	G	N	P	E	T	P	L	L	M	G	PSRSSRGLF	Yes(62-64)	K	V	K	E	D	P	I	N
EPI_ISL_348780	A/duck/Henan/12-23 LYGL001-C/2016|H9N2	H9N2	T	A	T	N	G	E	G	N	P	D	T	P	L	L	M	G	PSRSSRGLF	Yes(62-64)	K	V	K	E	D	P	I	N
EPI_ISL_348766	A/chicken/Shanxi/02-28 TGRL015-O/2018|H9N2	H9N2	T	A	T	N	G	E	G	N	P	D	T	P	L	L	M	G	PSRSSRGLF	Yes(62-64)	K	V	K	E	D	P	I	N
EPI_ISL_348739	A/chicken/Shanxi/01-01 TGYL011-C/2017|H9N2	H9N2	T	A	T	N	G	D	G	N	P	E	T	P	L	L	M	G	PSRSNRGLF	Yes(62-64)	K	V	K	E	D	P	I	N
EPI_ISL_349261	A/chicken/Hunan/09-27 YYGKZ37-O/2016|H9N2	H9N2	T	A	T	N	G	D	G	N	P	E	T	P	L	L	M	G	PSRSSRGLF	Yes(62-64)	K	V	K	E	D	P	I	N
EPI_ISL_352347	A/duck/Hunan/07-21 YYGK25Y1-O/2016-Mixed-H9N2|H9N2	H9N2	T	A	T	N	G	D	G	N	P	E	T	P	L	L	M	G	PSRSSRGLF	Yes(62-64)	/	/	/	/	/	/	/	/
EPI_ISL_348750	A/chicken/Shanxi/12-01 TGYL002-O/2016|H9N2	H9N2	T	A	T	N	G	D	G	N	P	E	T	P	L	L	M	G	PSRSSRGLF	Yes(62-64)	K	V	K	E	D	P	I	N
EPI_ISL_348781	A/duck/Henan/2-16 LYGL004-O/2017|H9N2	H9N2	T	A	T	N	G	E	G	N	P	D	T	P	L	L	M	G	PSRSSRGLF	Yes(62-64)	K	V	K	E	D	P	I	N
EPI_ISL_348712	A/chicken/Henan/02-16 LYGL013-O/2017|H9N2	H9N2	T	A	T	N	G	E	G	N	P	D	T	P	L	L	M	G	PSRSSRGLF	Yes(62-64)	K	V	K	E	D	P	I	S
EPI_ISL_348713	A/chicken/Henan/02-16 LYGL014-O/2017|H9N2	H9N2	T	A	T	N	G	E	G	N	P	D	T	P	L	L	M	G	PSRSSRGLF	Yes(62-64)	K	V	K	E	D	P	I	N
EPI_ISL_348714	A/chicken/Henan/02-16 LYGL015-O/2017|H9N2	H9N2	T	A	T	N	G	E	G	N	P	D	T	P	L	L	M	G	PSRSSRGLF	Yes(62-64)	K	V	K	E	D	P	I	N
EPI_ISL_348688	A/chicken/Henan/01-28 LYGL008-O/2017|H9N2	H9N2	T	A	T	N	G	E	G	N	P	D	T	P	L	L	M	G	PSRSSRGLF	Yes(62-64)	K	V	K	E	D	P	I	N
EPI_ISL_348690	A/chicken/Henan/01-28 LYGL011-C/2017|H9N2	H9N2	T	A	T	N	G	E	G	N	P	D	T	P	L	L	M	G	PSRSSRGLF	Yes(62-64)	K	V	K	E	D	P	I	N
EPI_ISL_348691	A/chicken/Henan/01-28 LYGL012-C/2017|H9N2	H9N2	T	A	T	N	G	E	G	N	P	D	T	P	L	L	M	G	PSRSSRGLF	Yes(62-64)	K	V	K	E	D	P	I	N
EPI_ISL_348692	A/chicken/Henan/01-28 LYGL012-O/2017|H9N2	H9N2	T	A	T	N	G	E	G	N	P	D	T	P	L	L	M	G	PSRSSRGLF	Yes(62-64)	K	V	K	E	D	P	I	N
EPI_ISL_348783	A/pigeon/Henan/01-01 LYGL002-O/2017|H9N2	H9N2	T	A	T	N	G	E	G	N	P	D	T	P	L	L	M	G	PSRSSRGLF	Yes(62-64)	K	V	K	E	D	P	I	N
EPI_ISL_348682	A/chicken/Henan/01-01 LYGL003-C/2017-Mixed|H9N2	H9N2	T	A	T	N	G	E	G	N	P	D	T	P	L	L	M	G	PSRSSRGLF	Yes(62-64)	K	V	K	E	D	P	I	N
EPI_ISL_348701	A/chicken/Henan/12-23 LYGL001-O/2016|H9N2	H9N2	T	A	T	N	G	E	G	N	P	D	T	P	L	L	M	G	PSRSSRGLF	Yes(62-64)	K	V	K	E	D	P	I	N
EPI_ISL_348702	A/chicken/Henan/12-23 LYGL003-O/2016|H9N2	H9N2	T	A	T	N	G	E	G	N	P	D	T	P	L	L	M	G	PSRSSRGLF	Yes(62-64)	K	V	K	E	D	P	I	N
EPI_ISL_348705	A/chicken/Henan/12-23 LYGL009-O/2016|H9N2	H9N2	T	A	T	N	G	E	G	N	P	D	T	P	L	L	M	G	PSRSSRGLF	Yes(62-64)	K	V	K	E	D	P	I	N
EPI_ISL_348751	A/chicken/Shanxi/12-01 TGYL010-C/2016|H9N2	H9N2	T	A	T	N	G	E	G	N	P	D	T	P	L	L	M	G	PSRSSRGLF	Yes(62-64)	K	V	K	E	D	P	I	N
EPI_ISL_348753	A/chicken/Shanxi/12-01 TGYL014-O/2016|H9N2	H9N2	T	A	T	N	G	E	G	N	P	D	T	P	L	L	M	G	PSRSSRGLF	Yes(62-64)	K	V	K	E	D	P	I	N
EPI_ISL_348697	A/chicken/Henan/11-28 LYGL009-O/2016|H9N2	H9N2	T	A	T	N	G	E	G	N	P	D	T	P	L	L	M	G	PSRSSRGLF	Yes(62-64)	K	V	K	E	D	P	I	N
EPI_ISL_348698	A/chicken/Henan/11-28 LYGL010-O/2016|H9N2	H9N2	T	A	T	N	G	E	G	N	P	D	T	P	L	L	M	G	PSRSSRGLF	Yes(62-64)	K	V	K	E	D	P	I	N
EPI_ISL_348699	A/chicken/Henan/11-28 LYGL011-C/2016|H9N2	H9N2	T	A	T	N	G	E	G	N	P	D	T	P	L	L	M	G	PSRSSRGLF	Yes(62-64)	K	V	K	E	D	P	I	N
EPI_ISL_348700	A/chicken/Henan/11-28 LYGL011-O/2016|H9N2	H9N2	T	A	T	N	G	E	G	N	P	D	T	P	L	L	M	G	PSRSSRGLF	Yes(62-64)	K	V	K	E	D	P	I	N
EPI_ISL_348694	A/chicken/Henan/10-28 LYGL010-C/2016|H9N2	H9N2	T	A	T	N	G	E	G	N	P	D	T	P	L	L	M	G	PSRSSRGLF	Yes(62-64)	K	V	K	E	D	P	I	N
EPI_ISL_348709	A/chicken/Henan/02-16 LYGL006-O/2017|H9N2	H9N2	T	A	T	N	G	E	G	N	P	D	T	P	L	L	M	G	PSRSSRGLF	Yes(62-64)	K	V	K	E	D	P	I	N
EPI_ISL_348784	A/pigeon/Henan/01-28 LYGL004-C/2017|H9N2	H9N2	T	A	T	N	G	E	G	N	P	D	T	P	L	L	M	G	PSRSSRGLF	Yes(62-64)	K	V	K	E	D	P	I	N
EPI_ISL_348683	A/chicken/Henan/01-01 LYGL005-C/2017|H9N2	H9N2	T	A	T	N	G	E	G	N	P	D	T	P	L	L	M	G	PSRSSRGLF	Yes(62-64)	K	V	K	E	D	P	V	N
EPI_ISL_348684	A/chicken/Henan/01-01 LYGL007-O/2017|H9N2	H9N2	T	A	T	N	G	E	G	N	P	D	T	P	L	L	M	G	PSRSSRGLF	Yes(62-64)	K	V	K	E	D	P	I	N
EPI_ISL_348707	A/chicken/Henan/02-16 LYGL002-O/2017|H9N2	H9N2	T	A	T	N	G	E	G	N	P	D	T	P	L	L	M	G	PSRSSRGLF	Yes(62-64)	K	V	K	E	D	P	I	N
EPI_ISL_348710	A/chicken/Henan/02-16 LYGL011-O/2017|H9N2	H9N2	T	A	T	N	G	E	G	N	P	D	T	P	L	L	M	G	PSRSSRGLF	Yes(62-64)	K	V	K	E	D	P	I	N
EPI_ISL_348703	A/chicken/Henan/12-23 LYGL004-O/2016|H9N2	H9N2	T	A	T	N	G	E	G	N	P	D	T	P	L	L	M	G	PSRSSRGLF	Yes(62-64)	K	V	K	E	D	P	I	N
EPI_ISL_348693	A/chicken/Henan/10-28 LYGL003-C/2016|H9N2	H9N2	T	A	T	N	G	E	G	N	P	D	T	P	L	L	M	G	PSRSSRGLF	Yes(62-64)	K	V	K	E	D	P	I	N
EPI_ISL_348711	A/chicken/Henan/02-16 LYGL012-O/2017|H9N2	H9N2	T	A	T	N	G	E	G	N	P	D	T	P	L	L	M	G	PSRSSRGLF	Yes(62-64)	K	V	K	E	D	P	I	S
EPI_ISL_348704	A/chicken/Henan/12-23 LYGL006-O/2016|H9N2	H9N2	T	A	T	N	G	E	G	N	P	D	T	P	L	L	M	G	PSRSSRGLF	Yes(62-64)	K	V	K	E	D	P	I	N
EPI_ISL_348778	A/duck/Henan/1-28 LYGL001-C/2017|H9N2	H9N2	T	A	T	N	G	E	G	N	P	D	T	P	L	L	M	G	PSRSSRGLF	Yes(62-64)	K	V	K	E	D	P	I	N
EPI_ISL_348706	A/chicken/Henan/12-23 LYGL012-O/2016|H9N2	H9N2	T	A	T	N	G	E	G	N	P	D	T	P	L	L	M	G	PSRSSRGLF	Yes(62-64)	K	V	K	E	D	P	I	N
EPI_ISL_348769	A/chicken/Shanxi/02-28 TGRL019-O/2018|H9N2	H9N2	T	A	T	N	G	E	G	N	P	D	T	P	L	L	M	G	PSRSSRGLF	Yes(62-64)	K	V	K	E	D	P	I	N
EPI_ISL_349365	A/chicken/Guizhou/03-31 ZYLJJ020-O/2018|H9N2	H9N2	T	A	T	N	G	E	G	N	P	D	T	P	L	L	M	G	PSRSSRGLF	Yes(62-64)	K	V	K	V	D	P	I	N
EPI_ISL_348689	A/chicken/Henan/01-28 LYGL010-O/2017|H9N2	H9N2	T	A	T	N	G	E	G	N	P	D	T	P	L	L	M	G	PSRSSRGLF	Yes(62-64)	K	V	K	E	D	P	I	N
EPI_ISL_348685	A/chicken/Henan/01-01 LYGL009-C/2017|H9N2	H9N2	T	A	T	N	G	E	G	N	P	D	T	P	L	L	M	G	PSRSSRGLF	Yes(62-64)	K	V	K	E	D	P	I	N
EPI_ISL_348779	A/duck/Henan/12-23 LYGL001-O/2016|H9N2	H9N2	T	A	T	N	G	E	G	N	P	D	T	P	L	L	M	G	PSRSSRGLF	Yes(62-64)	K	V	K	E	D	P	I	N
EPI_ISL_348715	A/chicken/Henan/02-28 LYGL003-O/2017|H9N2	H9N2	T	A	T	N	G	E	G	N	P	D	T	P	L	L	M	G	PSRSSRGLF	Yes(62-64)	K	V	K	E	D	P	I	N
EPI_ISL_349099	A/chicken/Hunan/10-27 YYGK22B2-C/2016|H9N2	H9N2	T	A	T	N	G	D	G	N	P	E	T	P	L	L	M	G	PSRSSRGLF	Yes(62-64)	K	V	K	E	D	P	I	N
EPI_ISL_349023	A/environment/Hunan/8-25 YYGKZ12-E/2016|H9N2	H9N2	T	A	T	N	G	D	G	N	P	E	T	P	L	L	M	G	PSRSSRGLF	Yes(62-64)	K	V	K	E	D	P	I	N
EPI_ISL_349367	A/chicken/Guizhou/12-20 ZYLJJ011-O/2017|H9N2	H9N2	T	A	T	N	G	E	G	N	P	D	T	P	L	L	M	G	PSRSSRGLF	Yes(62-64)	K	V	K	E	D	P	I	N
EPI_ISL_350451	A/chicken/Shanxi/11-30 TGRL013-O/2017|H9N2	H9N2	T	A	T	N	G	E	G	N	P	N	T	P	L	L	M	G	PSRSSRGLF	Yes(62-64)	K	V	K	E	D	P	I	N
EPI_ISL_348747	A/chicken/Shanxi/11-30 TGRL018-O/2017|H9N2	H9N2	T	A	T	N	G	E	G	N	P	N	T	P	L	L	M	G	PSRSSRGLF	Yes(62-64)	K	V	K	V	D	P	I	N
EPI_ISL_350449	A/chicken/Shanxi/11-30 TGRL011-O/2017|H9N2	H9N2	T	A	T	N	G	E	G	N	P	N	T	P	L	L	M	G	PSRSSRGLF	Yes(62-64)	K	V	K	E	D	P	I	N
EPI_ISL_350450	A/chicken/Shanxi/11-30 TGRL012-O/2017|H9N2	H9N2	T	A	T	N	G	E	G	N	P	N	T	P	L	L	M	G	PSRSSRGLF	Yes(62-64)	K	V	K	E	D	P	I	N
EPI_ISL_348681	A/chicken/Henan/01-01 LYGL002-O/2017|H9N2	H9N2	T	A	T	N	G	E	G	N	P	D	T	P	L	L	M	G	PSRSSRGLF	Yes(62-64)	K	V	K	E	D	P	I	N
EPI_ISL_348686	A/chicken/Henan/01-01 LYGL009-O/2017|H9N2	H9N2	T	A	T	N	G	D	G	N	P	T	T	P	L	L	M	G	PSRSSRGLF	Yes(62-64)	K	V	K	E	D	P	I	N
EPI_ISL_350453	A/chicken/Shanxi/11-30 TGRL014-O/2017|H9N2	H9N2	T	A	T	N	G	E	G	N	P	N	-	P	L	L	M	G	PSRSSRGLF	Yes(62-64)	K	V	K	E	D	P	I	N
EPI_ISL_351636	A/chicken/Hainan/10-29 HKPL002-O/2017|H9N2	H9N2	T	A	T	N	G	D	G	N	P	T	T	P	L	L	M	G	PSRSSRGLF	/	K	V	K	E	D	P	I	N
EPI_ISL_349569	A/chicken/Hainan/10-29 HKPL006-O/2017|H9N2	H9N2	T	A	T	N	G	D	G	N	P	T	T	P	L	L	M	G	PSRSSRGLF	Yes(62-64)	K	V	K	E	D	P	I	N
EPI_ISL_350180	A/environment/Yunnan/9-27 DQXBL004-E/2016|H9N2	H9N2	T	A	T	D	G	E	G	N	P	A	T	P	L	L	M	G	PSRSSRGLF	Yes(62-64)	K	V	K	E	D	P	I	N
EPI_ISL_352247	A/chicken/Shandong/12-26 TAWL014-O/2018-Mixed-H9N2|H9N2	H9N2	T	A	T	D	G	N	G	N	P	E	T	P	L	L	M	G	PSRSSRGLF	Yes(62-64)	/	/	/	/	/	/	/	/
EPI_ISL_349256	A/chicken/Hunan/7-21 YYGKy9-O/2016|H9N2	H9N2	T	A	T	D	N	A	E	N	P	T	V	P	L	L	M	G	PSRSSRGLF	Yes(62-64)	K	V	K	E	D	P	I	N
EPI_ISL_350468	A/chicken/Shanxi/7-28 TGRL025-O/2017|H9N2	H9N2	-	-	-	-	-	-	-	-	-	-	-	-	-	-	-	-	PSRSSRGLF	Yes(62-64)	-	-	-	-	D	-	-	N
EPI_ISL_350369	A/chicken/Jiangxi/2-16 SRGFYK072-C/2017|H9N2	H9N2	T	A	T	N	G	E	G	N	P	A	T	P	L	L	M	G	PSRSSRGLF	Yes(62-64)	K	V	K	E	D	P	I	N
EPI_ISL_350372	A/environment/Jiangxi/2-16 SRGFYK083-E/2017-Mixed|H9N2	H9N2	T	A	T	N	G	E	G	N	P	A	T	P	L	L	M	G	PSRSSRGLF	Yes(62-64)	K	V	K	E	D	P	I	N
EPI_ISL_348851	A/chicken/Hunan/12-27 YYGK31J2-O/2016|H9N2	H9N2	T	A	T	N	G	E	G	N	P	T	T	P	L	L	M	G	PSRSSRGLF	Yes(62-64)	K	V	K	E	D	P	I	N
EPI_ISL_350249	A/chicken/Fujian/6-22 FZHX0664-C/2017|H9N2	H9N2	T	A	T	N	G	E	G	N	P	T	T	P	L	L	M	G	PSRSSRGLF	Yes(62-64)	K	V	K	E	D	P	I	N
EPI_ISL_351490	A/chicken/Fujian/6-22 FZHX0631-O/2017|H9N2	H9N2	T	A	T	N	G	E	G	N	P	T	T	P	L	L	M	G	PSRSSRGLF	Yes(62-64)	K	V	K	E	D	P	I	N
EPI_ISL_351487	A/chicken/Fujian/6-22 FZHX0627-O/2017|H9N2	H9N2	T	A	T	N	G	E	G	N	P	T	T	P	L	L	M	G	PSRSSRGLF	Yes(62-64)	K	V	K	E	D	P	I	N
EPI_ISL_350250	A/duck/Fujian/5-25 FZHX0668-O/2017|H9N2	H9N2	T	A	T	N	G	E	G	N	P	T	K	P	L	L	M	G	PSRSSRGLF	Yes(62-64)	K	V	K	E	D	P	I	N
EPI_ISL_349032	A/chicken/Jiangxi/1-11 NCDZT32G2-OC/2017-Mixed|H9N2	H9N2	T	A	T	N	G	E	G	N	P	T	T	P	L	L	M	G	PSRSSRGLF	Yes(62-64)	K	V	K	E	D	P	I	N
EPI_ISL_349002	A/chicken/Jiangxi/1-11 NCDZT25F2-OC/2017|H9N2	H9N2	T	A	T	N	G	E	G	N	P	T	T	P	L	L	M	G	PSRSSRGLF	Yes(62-64)	K	V	K	E	D	P	I	N
EPI_ISL_352312	A/chicken/Jiangxi/1-11 NCDZT28G2-OC/2017-Mixed-H9N2|H9N2	H9N2	T	A	T	N	G	E	G	N	P	T	T	P	L	L	M	G	PSRSSRGLF	Yes(62-64)	/	/	/	/	/	/	/	/
EPI_ISL_349004	A/chicken/Jiangxi/1-11 NCJD3G2-OC/2017|H9N2	H9N2	T	A	T	N	G	E	G	N	P	T	T	P	L	L	M	G	PSRSSRGLF	Yes(62-64)	K	V	K	E	D	P	I	N
EPI_ISL_349037	A/chicken/Jiangxi/1-11 NCDZT39F2-OC/2017-Mixed|H9N2	H9N2	T	A	T	N	G	K	G	N	P	T	T	P	L	L	M	G	PSRSSRGLF	Yes(62-64)	K	V	K	E	D	P	I	N
EPI_ISL_349005	A/chicken/Jiangxi/1-11 NCDZT40F2-OC/2017|H9N2	H9N2	T	A	T	N	G	E	G	N	P	T	T	P	L	L	M	G	PSRSSRGLF	Yes(62-64)	K	V	K	E	D	P	I	N
EPI_ISL_349030	A/chicken/Jiangxi/1-11 NCDZT30F2-OC/2017-Mixed|H9N2	H9N2	T	A	T	N	G	E	G	N	P	T	T	P	L	L	M	G	PSRSSRGLF	Yes(62-64)	K	V	K	E	D	P	I	N
EPI_ISL_349008	A/chicken/Jiangxi/1-12 NCDZT83G2-OC/2017|H9N2	H9N2	T	A	T	N	G	E	G	N	P	T	T	P	L	L	M	G	PSRSSRGLF	Yes(62-64)	K	V	K	E	D	P	I	N
EPI_ISL_349038	A/chicken/Jiangxi/1-12 NCDZT39G2-OC/2017-Mixed|H9N2	H9N2	T	A	T	N	G	E	G	N	P	T	T	P	L	L	M	G	PSRSSRGLF	Yes(62-64)	K	V	K	E	D	P	I	N
EPI_ISL_349033	A/chicken/Jiangxi/1-12 NCDZT33G2-OC/2017-Mixed|H9N2	H9N2	T	A	T	N	G	E	G	N	P	T	T	P	L	L	M	G	PSRSSRGLF	Yes(62-64)	K	V	K	E	D	P	I	N
EPI_ISL_350166	A/environment/Jiangxi/2-06 SRWYDM007-E/2017|H9N2	H9N2	T	A	T	N	G	E	G	N	P	T	T	P	L	L	M	G	PSRSSRGLF	Yes(62-64)	K	V	K	E	D	P	I	N
EPI_ISL_349019	A/duck/Hunan/1-17 YYGKK95-OC/2017|H9N2	H9N2	T	A	T	N	G	E	G	N	P	T	T	P	L	L	M	G	PSRSSRGLF	Yes(62-64)	K	V	K	E	D	P	I	N
EPI_ISL_349014	A/chicken/Hunan/1-17 YYGKK140-OC/2017|H9N2	H9N2	T	A	T	N	G	E	G	N	P	T	T	P	L	L	M	G	PSRSSRGLF	Yes(62-64)	K	V	K	E	D	P	I	N
EPI_ISL_349013	A/chicken/Hunan/1-17 YYGKK133-OC/2017|H9N2	H9N2	T	A	T	N	G	E	G	N	P	T	T	P	L	L	M	G	PSRSSRGLF	Yes(62-64)	K	V	K	E	D	P	I	N
EPI_ISL_349061	A/duck/Hunan/1-17 YYGKK90-OC/2017-Mixed|H9N2	H9N2	T	A	T	N	G	E	G	N	P	T	T	P	L	L	M	G	PSRSSRGLF	Yes(62-64)	K	V	K	E	D	P	I	N
EPI_ISL_349059	A/environment/Hunan/1-17 YYGKK66-E/2017-Mixed|H9N2	H9N2	T	A	T	N	G	E	G	N	P	T	T	P	L	L	M	G	PSRSSRGLF	Yes(62-64)	K	V	K	E	D	P	I	N
EPI_ISL_349055	A/environment/Hunan/1-17 YYGKK57-E/2017-Mixed|H9N2	H9N2	T	A	T	N	G	E	G	N	P	T	T	P	L	L	M	G	PSRSSRGLF	Yes(62-64)	K	V	K	E	D	P	I	N
EPI_ISL_349054	A/environment/Hunan/1-17 YYGKK49-E/2017-Mixed|H9N2	H9N2	T	A	T	N	G	E	G	N	P	T	T	P	L	L	M	G	PSRSSRGLF	Yes(62-64)	K	V	K	E	D	P	I	N
EPI_ISL_349053	A/environment/Hunan/1-17 YYGKK40-E/2017-Mixed|H9N2	H9N2	T	A	T	N	G	E	G	N	P	T	T	P	L	L	M	G	PSRSSRGLF	Yes(62-64)	K	V	K	E	D	P	I	N
EPI_ISL_352342	A/environment/Hunan/1-17 YYGKK68-E/2017-Mixed-H9N2|H9N2	H9N2	T	A	T	N	G	E	G	N	P	T	T	P	L	L	M	G	PSRSSRGLF	Yes(62-64)	/	/	/	/	/	/	/	/
EPI_ISL_351223	A/chicken/Xinjiang/09-19 WLMQXL002-O/2018-Mixed|H9N2	H9N2	T	A	T	-	-	G	G	N	P	D	T	P	L	-	M	G	PSRSSRGLF	Yes(62-64)	K	V	K	V	D	P	I	N
EPI_ISL_348988	A/duck/Jiangxi/4-30 NCNP95N2-OC/2017|H9N2	H9N2	T	A	T	N	G	N	G	N	P	D	T	P	L	L	M	G	PSRSSRGLF	Yes(62-64)	K	V	K	E	D	P	I	N
EPI_ISL_348911	A/chicken/Jiangxi/4-30 NCDZT57N2-OC/2017|H9N2	H9N2	T	A	T	N	G	N	G	N	P	D	T	P	L	L	M	G	PSRSSRGLF	Yes(62-64)	K	V	K	E	D	P	I	N
EPI_ISL_348892	A/chicken/Jiangxi/4-30 NCDZT50N2-OC/2017|H9N2	H9N2	T	A	T	N	D	N	G	N	P	D	T	P	L	L	M	G	PSRSSRGLF	Yes(62-64)	K	V	K	E	D	P	I	N
EPI_ISL_348906	A/chicken/Jiangxi/4-30 NCDZT55N2-OC/2017|H9N2	H9N2	T	A	T	N	D	N	G	N	P	D	T	P	L	L	M	G	PSRSSRGLF	Yes(62-64)	K	V	K	E	D	P	I	N
EPI_ISL_348886	A/chicken/Jiangxi/4-30 NCDZT48N2-OC/2017|H9N2	H9N2	T	A	T	N	D	N	G	N	P	D	T	P	L	L	M	G	PSRSSRGLF	Yes(62-64)	K	V	K	E	D	P	I	N
EPI_ISL_348925	A/chicken/Jiangxi/4-30 NCDZT61N2-OC/2017|H9N2	H9N2	T	A	T	N	D	N	G	N	P	D	T	P	L	L	M	G	PSRSSRGLF	Yes(62-64)	K	V	K	E	D	P	I	N
EPI_ISL_348914	A/chicken/Jiangxi/4-30 NCDZT58N2-OC/2017|H9N2	H9N2	T	A	T	N	D	N	G	N	P	D	T	P	L	L	M	G	PSRSSRGLF	Yes(62-64)	K	V	K	E	D	P	I	N
EPI_ISL_349109	A/chicken/Hunan/08-25 YYGK25V2-OC/2017|H9N2	H9N2	T	A	T	D	G	N	G	N	P	E	T	P	L	L	M	G	PSRSSRGLF	Yes(62-64)	K	V	K	E	D	P	I	N
EPI_ISL_349111	A/chicken/Hunan/10-27 YYGK26V2-OC/2017|H9N2	H9N2	T	A	T	D	G	N	G	N	P	E	T	P	L	L	M	G	PSRSSRGLF	Yes(62-64)	K	V	K	E	D	P	I	N
EPI_ISL_349168	A/chicken/Hunan/08-25 YYGK51V2-OC/2017|H9N2	H9N2	T	A	T	D	G	N	G	N	P	E	T	P	L	L	M	G	PSRSSRGLF	Yes(62-64)	K	V	K	E	D	P	I	N
EPI_ISL_349073	A/chicken/Hunan/12-27 YYGK13G3-OC/2017|H9N2	H9N2	T	A	T	N	G	E	G	N	P	D	T	P	L	L	M	G	PSRSSRGLF	Yes(62-64)	K	V	K	E	D	P	I	N
EPI_ISL_348895	A/chicken/Jiangxi/4-30 NCDZT51N2-OC/2017|H9N2	H9N2	T	A	T	D	G	N	G	N	P	D	T	P	L	L	M	G	PSRSSRGLF	Yes(62-64)	K	V	K	E	D	P	I	N
EPI_ISL_348986	A/duck/Jiangxi/4-30 NCNP94N2-OC/2017|H9N2	H9N2	T	A	T	D	G	N	G	N	P	D	T	P	L	L	M	G	PSRSSRGLF	Yes(62-64)	K	V	K	E	D	P	I	N
EPI_ISL_348938	A/duck/Jiangxi/4-30 NCNP66N2-OC/2017|H9N2	H9N2	T	A	T	D	G	N	G	N	P	D	T	P	L	L	M	G	PSRSSRGLF	Yes(62-64)	K	V	K	E	D	P	I	N
EPI_ISL_348997	A/chicken/Jiangxi/4-30 NCNP9N2-OC/2017|H9N2	H9N2	T	A	T	D	G	N	G	N	P	D	T	P	L	L	M	G	PSRSSRGLF	Yes(62-64)	K	V	K	E	D	P	I	N
EPI_ISL_349236	A/duck/Jiangxi/09-21 NCNP91Z2-OC/2017|H9N2	H9N2	T	A	T	D	G	N	G	N	P	D	T	P	L	L	M	G	PSRSSRGLF	Yes(62-64)	K	V	K	V	D	P	I	N
EPI_ISL_349066	A/chicken/Jiangxi/09-21 NCNP10Z2-OC/2017|H9N2	H9N2	T	A	T	D	G	N	G	N	P	D	T	P	L	L	M	G	PSRSSRGLF	Yes(62-64)	K	V	K	V	D	P	I	N
EPI_ISL_349229	A/duck/Jiangxi/09-21 NCNP87Z2-OC/2017|H9N2	H9N2	T	A	T	D	G	N	G	N	P	D	T	P	L	L	M	G	PSRSSRGLF	Yes(62-64)	K	V	K	V	D	P	I	N
EPI_ISL_349245	A/duck/Jiangxi/09-21 NCNP98Z2-OC/2017|H9N2	H9N2	T	A	T	D	G	N	G	N	P	D	T	P	L	L	M	G	PSRSSRGLF	Yes(62-64)	K	V	K	V	D	P	I	N
EPI_ISL_349246	A/chicken/Jiangxi/10-30 NCNP9B3-OC/2017|H9N2	H9N2	T	A	T	D	G	N	G	N	P	D	T	P	L	L	M	G	PSRSSRGLF	Yes(62-64)	K	V	K	V	D	P	I	N
EPI_ISL_349064	A/chicken/Jiangxi/07-24 NCNP10T2-OC/2017|H9N2	H9N2	T	A	T	D	G	N	G	N	P	D	T	P	L	L	M	G	PSRSSRGLF	Yes(62-64)	K	V	K	V	D	P	I	N
EPI_ISL_348869	A/chicken/Jiangxi/12-22 NCDZT38I2-C/2016|H9N2	H9N2	T	A	T	D	G	N	G	N	P	D	T	P	L	L	M	G	PSRSSRGLF	Yes(62-64)	K	V	K	E	D	P	I	N
EPI_ISL_352307	A/chicken/Jiangxi/1-11 NCNP12E2-OC/2017-Mixed-H9N2|H9N2	H9N2	T	A	T	D	G	N	G	N	P	D	T	P	L	L	M	G	PSRSSRGLF	Yes(62-64)	/	/	/	/	/	/	/	/
EPI_ISL_349258	A/environment/Jiangxi/08-26 NCDZTY94-E/2016|H9N2	H9N2	T	A	T	D	G	N	G	N	P	Y	T	P	L	L	M	G	PSRSSRGLF	Yes(62-64)	K	V	K	E	D	P	I	N
EPI_ISL_349003	A/chicken/Jiangxi/1-11 NCNP2E2-OC/2017|H9N2	H9N2	T	A	T	D	G	N	G	N	P	D	T	P	L	L	M	G	PSRSSRGLF	Yes(62-64)	K	V	K	E	D	P	I	N
EPI_ISL_349044	A/chicken/Jiangxi/2-22 NCNP63K2-O/2017-Mixed|H9N2	H9N2	T	A	T	D	G	N	G	N	P	D	T	P	L	L	M	G	PSRSSRGLF	Yes(62-64)	K	V	K	E	D	P	I	N
EPI_ISL_349024	A/chicken/Jiangxi/1-11 NCNP11E2-OC/2017-Mixed|H9N2	H9N2	T	A	T	D	G	N	G	N	P	D	T	P	L	L	M	G	PSRSSRGLF	Yes(62-64)	K	V	K	E	D	P	I	N
EPI_ISL_349071	A/chicken/Jiangxi/08-26 NCDZT11Y3-C/2016|H9N2	H9N2	T	A	T	D	G	N	G	N	P	D	T	P	L	L	M	G	PSRSSRGLF	Yes(62-64)	K	V	K	E	D	P	I	N
EPI_ISL_349122	A/chicken/Jiangxi/11-18 NCDZT2Y2-O/2016|H9N2	H9N2	T	A	T	D	G	N	G	N	P	D	T	P	L	L	M	G	PSRSSRGLF	Yes(62-64)	K	V	K	E	D	P	I	N
EPI_ISL_349255	A/chicken/Jiangxi/07-29 NCDZTY78-O/2016|H9N2	H9N2	T	A	T	D	G	N	G	N	P	D	T	P	L	L	M	G	PSRSSRGLF	Yes(62-64)	K	V	K	E	D	P	I	N
EPI_ISL_349254	A/chicken/Jiangxi/8-26 NCDZTY76-O/2016|H9N2	H9N2	T	A	T	D	G	N	G	N	P	D	T	P	L	L	M	G	PSRSSRGLF	Yes(62-64)	K	V	K	E	D	P	I	N
EPI_ISL_349259	A/environment/Jiangxi/8-30 NCDZTZ11-E/2016|H9N2	H9N2	T	A	T	D	G	N	G	N	P	D	T	P	L	L	M	G	PSRSSRGLF	Yes(62-64)	K	V	K	E	D	P	I	N
EPI_ISL_349257	A/environment/Jiangxi/08-26 NCDZTY92-E/2016|H9N2	H9N2	T	A	T	D	G	N	G	N	P	D	T	P	L	L	M	G	PSRSSRGLF	Yes(62-64)	K	V	K	E	D	P	I	N
EPI_ISL_349143	A/duck/Jiangxi/09-22 NCDZT41C2-O/2016|H9N2	H9N2	T	A	T	D	G	N	G	N	P	D	T	P	L	L	M	G	PSRSSRGLF	Yes(62-64)	K	V	K	E	D	P	I	N
EPI_ISL_348866	A/chicken/Jiangxi/11-29 NCNP37H2-O/2016|H9N2	H9N2	T	A	T	D	G	N	G	N	P	D	T	P	L	L	M	G	PSRSSRGLF	Yes(62-64)	K	V	K	E	D	P	I	N
EPI_ISL_349090	A/chicken/Jiangxi/09-22 NCNP19C2-O/2016|H9N2	H9N2	T	A	T	D	G	N	G	N	P	D	T	P	L	L	M	G	PSRSSRGLF	Yes(62-64)	K	V	K	E	D	P	I	N
EPI_ISL_349170	A/duck/Jiangxi/09-22 NCNP52C2-O/2016|H9N2	H9N2	T	A	T	D	G	N	G	N	P	D	T	P	L	L	M	G	PSRSSRGLF	Yes(62-64)	K	V	K	E	D	P	I	N
EPI_ISL_349167	A/duck/Jiangxi/9-22 NCNP51C2-O/2016|H9N2	H9N2	T	A	T	D	G	N	G	N	P	D	T	P	L	L	M	G	PSRSSRGLF	Yes(62-64)	K	V	K	E	D	P	I	N
EPI_ISL_349079	A/chicken/Jiangxi/09-22 NCNP16C2-O/2016|H9N2	H9N2	T	A	T	D	G	N	G	N	P	D	T	P	L	L	M	G	PSRSSRGLF	Yes(62-64)	K	V	K	E	D	P	I	N
EPI_ISL_348828	A/chicken/Jiangxi/11-29 NCDZT20H2-C/2016|H9N2	H9N2	T	A	T	D	G	N	G	N	P	D	T	P	L	L	M	G	PSRSSRGLF	Yes(62-64)	K	V	K	E	D	P	I	N
EPI_ISL_353857	A/environment/Shanxi/2-22 TGRL005-E/2019-Mixed|H9N2	H9N2	T	A	T	D	G	N	G	N	P	E	T	P	L	L	M	G	PSRSSRGLF	Yes(62-64)	R	V	R	E	D	P	I	N
EPI_ISL_353856	A/environment/Shanxi/2-22 TGRL004-E/2019-Mixed|H9N2	H9N2	T	A	T	D	G	N	G	N	P	E	T	P	L	L	M	G	PSRSSRGLF	Yes(62-64)	R	V	R	E	D	P	I	N
EPI_ISL_353859	A/chicken/Shandong/2-25 TAWL003-O/2019-Mixed|H9N2	H9N2	T	A	T	D	G	N	G	N	P	E	T	P	L	L	M	G	PSRSSRGLF	Yes(62-64)	R	V	R	E	D	P	I	N
EPI_ISL_353858	A/chicken/Shandong/2-25 TAWL001-O/2019-Mixed|H9N2	H9N2	T	A	T	D	G	N	G	N	P	E	T	P	L	L	M	G	PSRSSRGLF	Yes(62-64)	R	V	R	E	D	P	I	N
EPI_ISL_353855	A/environment/Shanxi/2-22 TGRL003-E/2019-Mixed|H9N2	H9N2	T	A	T	D	G	N	G	N	P	E	T	P	L	L	M	G	PSRSSRGLF	Yes(62-64)	R	V	R	E	D	P	I	N
EPI_ISL_353851	A/environment/Henan/2-27 XXHM003-E/2019-Mixed|H9N2	H9N2	T	A	T	D	G	N	G	N	P	E	T	P	L	L	M	G	PSRSSRGLF	Yes(62-64)	R	V	R	E	D	P	I	N
EPI_ISL_353854	A/chicken/Shanxi/2-22 TGRL001-O/2019-Mixed|H9N2	H9N2	T	A	T	D	G	N	G	N	P	E	T	P	L	L	M	G	PSRSSRGLF	Yes(62-64)	R	V	R	E	D	P	I	N
EPI_ISL_353852	A/environment/Henan/2-27 XXHM004-E/2019-Mixed|H9N2	H9N2	T	A	T	D	G	N	G	N	P	E	T	P	L	L	M	G	PSRSSRGLF	Yes(62-64)	R	V	R	E	D	P	I	N
EPI_ISL_353853	A/environment/Henan/2-27 XXHM005-E/2019-Mixed|H9N2	H9N2	T	A	T	D	G	N	G	N	P	E	T	P	L	L	M	G	PSRSSRGLF	Yes(62-64)	R	V	R	E	D	P	I	N
EPI_ISL_352569	A/chicken/Shanxi/01-23 TGRL016-C/2019|H9N2	H9N2	T	A	T	D	G	N	G	N	P	E	T	P	L	L	M	G	PSRSSRGLF	Yes(62-64)	R	V	R	E	D	P	I	N
EPI_ISL_352581	A/chicken/Shandong/01-26 TAWL015-O/2019|H9N2	H9N2	T	A	T	D	G	N	G	N	P	E	T	P	L	L	M	G	PSRSSRGLF	Yes(62-64)	R	V	R	E	D	P	I	N
EPI_ISL_352563	A/chicken/Shanxi/01-23 TGRL020-O/2019|H9N2	H9N2	T	A	T	D	G	N	G	N	P	E	T	P	L	L	M	G	PSRSSRGLF	Yes(62-64)	?	V	?	?	D	P	?	N
EPI_ISL_352568	A/chicken/Shanxi/01-23 TGRL015-C/2019|H9N2	H9N2	T	A	T	D	G	N	G	N	P	E	T	P	L	L	M	G	PSRSSRGLF	Yes(62-64)	?	V	?	E	D	P	?	N
EPI_ISL_352567	A/chicken/Shanxi/01-23 TGRL013-C/2019|H9N2	H9N2	T	A	T	D	G	N	G	N	P	E	T	P	L	L	M	G	PSRSSRGLF	Yes(62-64)	?	V	?	E	D	P	?	N
EPI_ISL_352564	A/chicken/Shanxi/01-23 TGRL021-O/2019|H9N2	H9N2	T	A	T	D	G	N	G	N	P	E	T	P	L	L	M	G	PSRSSRGLF	Yes(62-64)	?	V	?	?	D	P	?	N
EPI_ISL_348732	A/environment/Shandong/11-28 TAWL002-E/2018-Mixed|H9N2	H9N2	T	A	T	D	G	N	G	N	P	E	T	P	L	L	M	G	PSRSSRGLF	Yes(62-64)	K	V	K	E	D	P	I	N
EPI_ISL_349645	A/chicken/Shandong/12-26 TAWL022-O/2018|H9N2	H9N2	T	A	T	D	G	N	G	N	P	E	T	P	L	L	M	G	PSRSSRGLF	Yes(62-64)	K	V	K	E	D	P	I	N
EPI_ISL_349646	A/chicken/Shandong/12-26 TAWL023-O/2018-Mixed|H9N2	H9N2	T	A	T	D	G	N	G	N	P	E	T	P	L	L	M	G	PSRSSRGLF	Yes(62-64)	K	V	K	E	D	P	I	N
EPI_ISL_348733	A/chicken/Shandong/11-28 TAWL019-O/2018-Mixed|H9N2	H9N2	T	A	T	D	G	N	G	N	P	E	T	P	L	L	M	G	PSRSSRGLF	Yes(62-64)	K	V	K	E	D	P	I	N
EPI_ISL_348736	A/chicken/Shandong/11-28 TAWL024-O/2018-Mixed|H9N2	H9N2	T	A	T	D	G	N	G	N	P	E	T	P	L	L	M	G	PSRSSRGLF	Yes(62-64)	K	V	K	E	D	P	I	N
EPI_ISL_348734	A/chicken/Shandong/11-28 TAWL021-O/2018-Mixed|H9N2	H9N2	T	A	T	D	G	N	G	N	P	E	T	P	L	L	M	G	PSRSSRGLF	Yes(62-64)	K	V	K	E	D	P	I	N
EPI_ISL_348735	A/chicken/Shandong/11-28 TAWL022-O/2018-Mixed|H9N2	H9N2	T	A	T	D	G	N	G	N	P	E	T	P	L	L	M	G	PSRSSRGLF	Yes(62-64)	K	V	K	E	D	P	I	N
EPI_ISL_349199	A/chicken/Jiangxi/2-28 NCDZT72K3-OC/2018|H9N2	H9N2	T	A	T	D	G	N	G	N	P	E	T	P	L	L	M	G	PSKSSRGLF	Yes(62-64)	K	V	K	E	D	P	I	N
EPI_ISL_352598	A/chicken/Shandong/01-26 TAWL002-O/2019-Mixed-H9N2|H9N2	H9N2	T	A	T	D	G	N	G	N	P	E	T	P	L	L	M	G	PSRSSRGLF	Yes(62-64)	/	/	/	/	/	/	/	/
EPI_ISL_349007	A/environment/Jiangxi/2-22 NCNP70K2-E/2017|H9N2	H9N2	T	A	T	D	G	N	G	N	P	D	T	P	L	L	M	G	PSRSSRGLF	Yes(62-64)	K	V	K	E	D	P	I	N
EPI_ISL_352571	A/environment/Shanxi/01-23 TGRL004-E/2019-Mixed|H9N2	H9N2	T	A	T	D	G	N	G	N	P	E	T	P	L	L	M	G	PSRSSRGLF	Yes(62-64)	K	V	K	E	D	P	I	N
EPI_ISL_352574	A/chicken/Shandong/01-26 TAWL003-O/2019-Mixed|H9N2	H9N2	T	A	T	D	G	N	G	N	P	E	T	P	L	L	M	G	PSRSSRGLF	Yes(62-64)	K	V	K	E	D	P	I	N
EPI_ISL_349650	A/environment/Shandong/12-26 TAWL002-E/2018-Mixed|H9N2	H9N2	T	A	T	D	G	N	G	N	P	E	T	P	L	L	M	G	PSRSSRGLF	Yes(62-64)	K	V	K	E	D	P	I	N
EPI_ISL_353818	A/environment/Shandong/1-26 TAWL005-E/2019-Mixed|H9N2	H9N2	T	A	T	D	G	N	G	N	P	E	T	P	L	L	M	G	PSRSSRGLF	Yes(62-64)	K	V	K	E	D	P	I	N
EPI_ISL_353817	A/environment/Shandong/1-26 TAWL004-E/2019|H9N2	H9N2	T	A	T	D	G	N	G	N	P	E	T	P	L	L	M	G	PSRSSRGLF	Yes(62-64)	K	V	K	E	D	P	I	N
EPI_ISL_353816	A/environment/Shandong/1-26 TAWL002-E/2019-Mixed|H9N2	H9N2	T	A	T	D	G	N	G	N	P	E	T	P	L	L	M	G	PSRSSRGLF	Yes(62-64)	K	V	K	E	D	P	I	N
EPI_ISL_349653	A/environment/Shandong/12-26 TAWL005-E/2018|H9N2	H9N2	T	A	T	D	G	N	G	N	P	E	T	P	L	L	M	G	PSRSSRGLF	Yes(62-64)	K	V	K	E	D	P	I	N
EPI_ISL_349652	A/environment/Shandong/12-26 TAWL004-E/2018|H9N2	H9N2	T	A	T	D	G	N	G	N	P	E	T	P	L	L	M	G	PSRSSRGLF	Yes(62-64)	K	V	K	E	D	P	I	N
EPI_ISL_349651	A/environment/Shandong/12-26 TAWL001-E/2018-Mixed|H9N2	H9N2	T	A	T	D	G	N	G	N	P	E	T	P	L	L	M	G	PSRSSRGLF	Yes(62-64)	K	V	K	E	D	P	I	N
EPI_ISL_349648	A/chicken/Shandong/12-26 TAWL020-C/2018|H9N2	H9N2	T	A	T	D	G	N	G	N	P	E	T	P	L	L	M	G	PSRSSRGLF	Yes(62-64)	K	V	K	E	D	P	I	N
EPI_ISL_349644	A/chicken/Shandong/12-26 TAWL021-O/2018|H9N2	H9N2	T	A	T	D	G	N	G	N	P	E	T	P	L	L	M	G	PSRSSRGLF	Yes(62-64)	K	V	K	E	D	P	I	N
EPI_ISL_349640	A/chicken/Shandong/12-26 TAWL016-O/2018|H9N2	H9N2	T	A	T	D	G	N	G	N	P	E	T	P	L	L	M	G	PSRSSRGLF	Yes(62-64)	K	V	K	E	D	P	I	N
EPI_ISL_349639	A/chicken/Shandong/12-26 TAWL015-O/2018-Mixed|H9N2	H9N2	T	A	T	D	G	N	G	N	P	E	T	P	L	L	M	G	PSRSSRGLF	Yes(62-64)	K	V	K	E	D	P	I	N
EPI_ISL_349637	A/chicken/Shandong/12-26 TAWL007-O/2018-Mixed|H9N2	H9N2	T	A	T	D	G	N	G	N	P	E	T	P	L	L	M	G	PSRSSRGLF	Yes(62-64)	K	V	K	E	D	P	I	N
EPI_ISL_352580	A/chicken/Shandong/01-26 TAWL012-O/2019|H9N2	H9N2	T	A	T	D	G	N	G	N	P	E	T	P	L	L	M	G	PSRSSRGLF	Yes(62-64)	K	V	K	E	D	P	I	N
EPI_ISL_352579	A/chicken/Shandong/01-26 TAWL011-O/2019-Mixed|H9N2	H9N2	T	A	T	D	G	N	G	N	P	E	T	P	L	L	M	G	PSRSSRGLF	Yes(62-64)	K	V	K	E	D	P	I	N
EPI_ISL_352576	A/chicken/Shandong/01-26 TAWL007-O/2019|H9N2	H9N2	T	A	T	D	G	N	G	N	P	E	T	P	L	L	M	G	PSRSSRGLF	Yes(62-64)	K	V	K	E	D	P	I	N
EPI_ISL_352509	A/chicken/Shandong/10-23 TAWL014-C/2018|H9N2	H9N2	T	A	T	D	G	N	G	N	P	E	T	P	L	L	M	G	PSRSSRGL?	/	K	?	K	E	D	P	I	N
EPI_ISL_352463	A/chicken/Shandong/9-30 TAWL008-O/2018|H9N2	H9N2	T	A	T	D	G	N	G	N	P	E	T	P	L	L	M	G	PSRSSRGLF	Yes(62-64)	K	V	K	V	D	P	I	N
EPI_ISL_352462	A/chicken/Shandong/9-30 TAWL005-O/2018|H9N2	H9N2	T	A	T	D	G	N	G	N	P	E	T	P	L	L	M	G	PSRSSRGLF	Yes(62-64)	K	V	K	V	D	P	I	N
EPI_ISL_352461	A/chicken/Shandong/9-30 TAWL004-O/2018|H9N2	H9N2	T	A	T	D	G	N	G	N	P	E	T	P	L	L	M	G	PSRSSRGLF	Yes(62-64)	K	V	K	V	D	P	I	N
EPI_ISL_352507	A/chicken/Shandong/10-23 TAWL002-C/2018|H9N2	H9N2	T	A	T	D	G	N	G	N	P	E	T	P	L	L	M	G	PSRSSRGLF	Yes(62-64)	K	A	K	E	D	P	I	N
EPI_ISL_352506	A/chicken/Shandong/10-23 TAWL025-O/2018|H9N2	H9N2	T	A	T	D	G	N	G	N	P	E	T	P	L	L	M	G	PSRSSRGLF	Yes(62-64)	K	A	K	E	D	P	I	N
EPI_ISL_352505	A/chicken/Shandong/10-23 TAWL020-O/2018|H9N2	H9N2	T	A	T	D	G	N	G	N	P	E	T	P	L	L	M	G	PSRSSRGLF	Yes(62-64)	K	A	K	E	D	P	I	N
EPI_ISL_352504	A/chicken/Shandong/10-23 TAWL017-O/2018|H9N2	H9N2	T	A	T	D	G	N	G	N	P	E	T	P	L	L	M	G	PSRSSRGLF	Yes(62-64)	K	V	K	E	D	P	I	N
EPI_ISL_350356	A/chicken/Guangdong/7-20 DGCP045-O/2017|H9N2	H9N2	T	A	T	D	G	N	G	N	P	E	T	P	L	L	M	G	PSRSSRGLF	Yes(62-64)	K	V	K	E	D	P	V	N
EPI_ISL_349016	A/chicken/Hunan/1-17 YYGKK191-OC/2017|H9N2	H9N2	T	A	T	D	G	N	G	N	P	E	T	P	L	L	M	G	PSRSSRGLF	Yes(62-64)	K	V	K	E	D	P	I	N
EPI_ISL_349010	A/environment/Jiangxi/2-22 NCNP96K2-E/2017|H9N2	H9N2	T	A	T	D	G	N	G	N	P	E	T	P	L	L	M	G	PSRSSRGLF	Yes(62-64)	K	V	K	E	D	P	I	N
EPI_ISL_348840	A/environment/Jiangxi/2-21 NCDZT26K2-E/2017|H9N2	H9N2	T	A	T	D	G	N	G	N	P	E	T	P	L	L	M	G	PSRSSRGLF	Yes(62-64)	K	V	K	E	D	P	I	N
EPI_ISL_349009	A/environment/Jiangxi/2-22 NCNP89K2-E/2017|H9N2	H9N2	T	A	T	D	G	N	G	N	P	E	T	P	L	L	M	G	PSRSSRGLF	Yes(62-64)	K	V	K	E	D	P	I	N
EPI_ISL_348957	A/environment/Jiangxi/2-22 NCNP76K2-E/2017|H9N2	H9N2	T	A	T	D	G	N	G	N	P	E	T	P	L	L	M	G	PSRSSRGLF	Yes(62-64)	K	V	K	E	D	P	I	N
EPI_ISL_348953	A/environment/Jiangxi/2-22 NCNP73K2-E/2017-Mixed|H9N2	H9N2	T	A	T	D	G	N	G	N	P	E	T	P	L	L	M	G	PSRSSRGLF	Yes(62-64)	K	V	K	E	D	P	I	N
EPI_ISL_352330	A/environment/Jiangxi/2-22 NCNP80K2-E/2017-Mixed-H9N2|H9N2	H9N2	T	A	T	D	G	N	G	N	P	E	T	P	L	L	M	G	PSRSSRGLF	Yes(62-64)	/	/	/	/	/	/	/	/
EPI_ISL_352503	A/chicken/Shandong/10-23 TAWL012-O/2018|H9N2	H9N2	T	A	T	D	G	N	G	N	P	E	T	P	L	L	M	G	PSRSSRGLF	Yes(62-64)	K	A	K	E	D	P	I	N
EPI_ISL_349649	A/chicken/Shandong/12-26 TAWL019-C/2018-Mixed|H9N2	H9N2	T	A	T	D	G	N	G	N	P	E	T	P	L	L	M	G	PSRSSRGLF	Yes(62-64)	K	V	K	E	D	P	I	N
EPI_ISL_349643	A/chicken/Shandong/12-26 TAWL020-O/2018|H9N2	H9N2	T	A	T	D	G	N	G	N	P	E	T	P	L	L	M	G	PSRSSRGLF	Yes(62-64)	K	?	K	E	D	P	I	N
EPI_ISL_349642	A/chicken/Shandong/12-26 TAWL018-O/2018|H9N2	H9N2	T	A	T	D	G	N	G	N	P	E	T	P	L	L	M	G	PSRSSRGLF	Yes(62-64)	K	V	K	E	D	P	I	N
EPI_ISL_349641	A/chicken/Shandong/12-26 TAWL017-O/2018|H9N2	H9N2	T	A	T	D	G	N	G	N	P	E	T	P	L	L	M	G	PSRSSRGLF	Yes(62-64)	K	V	K	E	D	P	I	N
EPI_ISL_351208	A/chicken/Xinjiang/12-24 WLMQXL014-O/2018-Mixed|H9N2	H9N2	T	A	T	D	G	N	G	N	P	D	T	P	L	L	M	G	PSRSSRGLF	Yes(62-64)	K	V	K	V	D	P	I	N
EPI_ISL_351210	A/chicken/Xinjiang/12-24 WLMQXL024-O/2018-Mixed|H9N2	H9N2	T	A	T	D	G	N	G	N	P	D	T	P	L	L	M	G	PSRSSRGLF	Yes(62-64)	K	V	K	V	D	P	I	N
EPI_ISL_351220	A/chicken/Xinjiang/10-13 WLMQXL018-O/2018-Mixed|H9N2	H9N2	T	A	T	D	G	N	G	N	P	D	T	P	L	L	M	G	PSRSSRGLF	Yes(62-64)	K	V	K	V	D	?	?	N
EPI_ISL_351221	A/duck/Xinjiang/10-13 WLMQXL005-O/2018-Mixed|H9N2	H9N2	T	A	T	D	G	N	G	N	P	D	T	P	L	L	M	G	PSRSSRGLF	Yes(62-64)	K	V	K	V	D	P	I	N
EPI_ISL_351209	A/chicken/Xinjiang/12-24 WLMQXL023-O/2018-Mixed|H9N2	H9N2	T	A	T	D	G	N	G	N	P	D	T	P	L	L	M	G	PSRSSRGLF	Yes(62-64)	K	V	K	V	D	P	I	N
EPI_ISL_349128	A/chicken/Hunan/12-27 YYGK32G3-OC/2017|H9N2	H9N2	T	A	T	D	G	N	G	N	P	D	T	P	L	L	M	G	PSRSSRGLF	Yes(62-64)	K	V	K	E	D	P	I	N
EPI_ISL_349232	A/duck/Hunan/12-27 YYGK89G3-OC/2017|H9N2	H9N2	T	A	T	D	G	N	G	N	P	D	T	P	L	L	M	G	PSRSSRGLF	Yes(62-64)	K	V	K	E	D	P	I	N
EPI_ISL_349239	A/duck/Hunan/12-27 YYGK94G3-OC/2017|H9N2	H9N2	T	A	T	D	G	N	G	N	P	D	T	P	L	L	M	G	PSRSSRGLF	Yes(62-64)	K	V	K	E	D	P	I	N
EPI_ISL_349279	A/duck/Hunan/12-27 YYGK83G3-OC/2017-Mixed|H9N2	H9N2	T	A	T	D	G	N	G	N	P	D	T	P	L	L	M	G	PSRSSRGLF	Yes(62-64)	K	V	K	E	D	P	I	N
EPI_ISL_349231	A/duck/Hunan/12-27 YYGK88G3-OC/2017|H9N2	H9N2	T	A	T	N	G	N	G	N	P	D	T	P	L	L	M	G	PSRSSRGLF	Yes(62-64)	K	V	K	E	D	P	I	N
EPI_ISL_351219	A/chicken/Xinjiang/10-13 WLMQXL014-O/2018-Mixed|H9N2	H9N2	T	A	T	D	G	N	G	N	P	D	T	P	L	L	M	G	PSRSSRGLF	Yes(62-64)	K	V	K	V	D	P	I	N
EPI_ISL_350147	A/environment/Xinjiang/3-18 WLMQXL001-E/2017|H9N2	H9N2	T	A	T	D	G	N	G	N	P	D	T	P	L	L	M	G	PSRSSRGLF	Yes(62-64)	K	V	K	E	D	P	I	N
EPI_ISL_350146	A/environment/Jilin/3-08 CCHL001-E/2017|H9N2	H9N2	T	A	T	D	G	N	G	N	P	D	T	P	L	L	M	G	PSRSSRGLF	Yes(62-64)	K	V	K	E	D	P	I	N
EPI_ISL_350152	A/chicken/Xinjiang/11-29 WLMQXL025-O/2017-Mixed|H9N2	H9N2	T	A	T	D	G	N	G	N	P	-	T	P	L	L	M	G	PSRSSRGLF	Yes(62-64)	K	V	K	V	D	P	I	N
EPI_ISL_350150	A/chicken/Xinjiang/11-29 WLMQXL003-O/2017|H9N2	H9N2	T	A	T	D	G	N	G	N	P	-	T	P	L	L	M	G	PSRSSRGLF	Yes(62-64)	K	V	K	V	D	P	I	N
EPI_ISL_350148	A/chicken/Xinjiang/11-29 WLMQXL002-C/2017|H9N2	H9N2	T	A	T	D	G	N	G	N	P	-	T	P	L	L	M	G	PSRSSRGLF	Yes(62-64)	K	V	K	V	D	P	I	N
EPI_ISL_350151	A/chicken/Xinjiang/11-29 WLMQXL014-O/2017|H9N2	H9N2	T	A	T	D	G	N	G	N	P	D	T	P	L	L	M	G	PSRSSRGLF	Yes(62-64)	K	V	K	V	D	P	I	N
EPI_ISL_350127	A/duck/Xinjiang/11-29 WLMQXL003-C/2017|H9N2	H9N2	T	A	T	D	G	N	G	N	P	D	T	P	L	L	M	G	PSRSSRGLF	Yes(62-64)	K	V	K	V	D	P	I	N
EPI_ISL_350139	A/chicken/Xinjiang/10-29 WLMQXL012-O/2017|H9N2	H9N2	T	A	T	D	G	N	G	N	P	D	T	P	L	L	M	G	PSRSSRGLF	Yes(62-64)	K	V	K	E	D	P	I	N
EPI_ISL_350125	A/chicken/Xinjiang/10-29 WLMQXL011-C/2017|H9N2	H9N2	T	A	T	D	G	N	G	N	P	D	T	P	L	L	M	G	PSRSSRGLF	Yes(62-64)	K	V	K	E	D	P	I	N
EPI_ISL_350136	A/chicken/Xinjiang/10-29 WLMQXL003-C/2017-Mixed|H9N2	H9N2	T	A	T	D	G	N	G	N	P	D	T	P	L	L	M	G	PSRSSRGLF	Yes(62-64)	K	V	K	E	D	P	I	N
EPI_ISL_350138	A/chicken/Xinjiang/10-29 WLMQXL007-O/2017|H9N2	H9N2	T	A	T	D	G	N	G	N	P	D	T	P	L	L	M	G	PSRSSRGLF	Yes(62-64)	K	V	K	?	D	P	I	N
EPI_ISL_350126	A/duck/Xinjiang/11-29 WLMQXL003-O/2017|H9N2	H9N2	T	A	T	D	G	N	G	N	P	D	T	P	L	L	M	G	PSRSSRGLF	Yes(62-64)	K	V	K	E	D	P	V	N
EPI_ISL_350135	A/chicken/Xinjiang/10-29 WLMQXL003-O/2017-Mixed|H9N2	H9N2	T	A	T	D	G	N	G	N	P	D	T	P	L	L	M	G	PSRSSRGLF	Yes(62-64)	K	V	K	?	D	P	I	N
EPI_ISL_350140	A/chicken/Xinjiang/10-29 WLMQXL012-C/2017|H9N2	H9N2	T	A	T	D	G	N	G	N	P	D	T	P	L	L	M	G	PSRSSRGLF	Yes(62-64)	K	V	K	E	D	P	I	N
EPI_ISL_350141	A/chicken/Xinjiang/10-29 WLMQXL015-O/2017|H9N2	H9N2	T	A	T	D	G	N	G	N	P	D	T	P	L	L	M	G	PSRSSRGLF	Yes(62-64)	K	V	K	E	D	P	I	N
EPI_ISL_350144	A/chicken/Xinjiang/10-29 WLMQXL020-C/2017-Mixed|H9N2	H9N2	T	A	T	D	G	N	G	N	P	D	T	P	L	L	M	G	PSRSSRGLF	Yes(62-64)	K	V	K	E	D	P	I	N
EPI_ISL_350143	A/chicken/Xinjiang/10-29 WLMQXL020-O/2017|H9N2	H9N2	T	A	T	D	G	N	G	N	P	D	T	P	L	L	M	G	PSRSSRGLF	Yes(62-64)	K	V	K	E	D	P	I	N
EPI_ISL_351480	A/chicken/Fujian/6-22 FZHX0620-O/2017|H9N2	H9N2	T	A	T	D	G	N	G	N	P	D	T	P	L	L	M	G	PSRSSRGLF	Yes(62-64)	K	V	K	E	D	P	I	N
EPI_ISL_353878	A/environment/Anhui/2-22 YHZGS005-E/2019-Mixed-H9N2|H9N2	H9N2	T	A	T	D	G	N	G	N	P	T	A	P	L	L	M	G	PSRS?RGLF	Yes(62-64)	/	/	/	/	/	/	/	/
EPI_ISL_349632	A/environment/Henan/12-27 XXHM001-E/2018|H9N2	H9N2	T	A	T	D	G	N	G	N	P	D	T	P	L	L	M	G	PSRS?RGLF	Yes(62-64)	K	V	K	E	D	P	I	N
EPI_ISL_349634	A/environment/Henan/12-27 XXHM003-E/2018|H9N2	H9N2	T	A	T	D	G	N	G	N	P	D	T	P	L	L	M	G	PSRS?RGLF	Yes(62-64)	K	V	K	E	D	P	I	N
EPI_ISL_352512	A/chicken/Shandong/10-23 TAWL016-C/2018|H9N2	H9N2	T	A	T	D	G	N	G	N	P	D	T	P	L	L	M	G	PSRSS?GLF	/	K	V	K	E	D	P	I	N
EPI_ISL_352482	A/chicken/Henan/11-01 XXHM016-O/2018|H9N2	H9N2	T	A	T	D	G	N	G	N	P	D	T	P	L	L	M	G	PSRSSRGLF	Yes(62-64)	K	V	K	E	D	P	I	N
EPI_ISL_348723	A/chicken/Henan/11-01 XXHM013-C/2018-Mixed|H9N2	H9N2	T	A	T	D	G	N	G	N	P	D	T	P	L	L	M	G	PSRSSRGLF	Yes(62-64)	K	V	K	E	D	P	I	N
EPI_ISL_352484	A/chicken/Henan/10-31 XXHM001-C/2018|H9N2	H9N2	T	A	T	D	G	N	G	N	P	D	T	P	L	L	M	G	PSRSSRGLF	Yes(62-64)	K	V	K	E	D	P	I	N
EPI_ISL_352481	A/chicken/Henan/11-01 XXHM013-O/2018|H9N2	H9N2	T	A	T	D	G	N	G	N	P	D	T	P	L	L	M	G	PSRSSRGLF	Yes(62-64)	K	V	K	E	D	P	I	N
EPI_ISL_352476	A/chicken/Henan/10-31 XXHM001-O/2018|H9N2	H9N2	T	A	T	D	G	N	G	N	P	D	T	P	L	L	M	G	PSRSSRGLF	Yes(62-64)	K	V	K	E	D	P	I	N
EPI_ISL_348722	A/chicken/Henan/11-29 XXHM017-O/2018-Mixed|H9N2	H9N2	T	A	T	D	G	N	G	N	P	D	T	P	L	L	M	G	PSRS?RGLF	Yes(62-64)	K	V	K	E	D	P	I	N
EPI_ISL_352437	A/chicken/Shanxi/8-28 TGRL018-C/2018-Mixed|H9N2	H9N2	T	A	T	D	G	N	G	N	P	D	T	P	L	L	M	G	PSRS?RGLF	Yes(62-64)	K	V	K	E	D	P	I	N
EPI_ISL_349631	A/chicken/Henan/12-27 XXHM023-C/2018|H9N2	H9N2	T	A	T	D	G	N	G	N	P	G	T	P	L	L	M	G	PSRSSRGLF	Yes(62-64)	K	V	K	E	D	P	I	N
EPI_ISL_349628	A/chicken/Henan/12-27 XXHM015-C/2018|H9N2	H9N2	T	A	T	D	G	N	G	N	P	G	T	P	L	L	M	G	PSRSSRGLF	Yes(62-64)	K	V	K	E	D	P	I	N
EPI_ISL_352486	A/chicken/Shanxi/10-30 TGRL001-O/2018|H9N2	H9N2	T	A	T	D	G	N	G	N	P	D	T	P	L	L	M	G	PSRSSRGLF	Yes(62-64)	K	V	K	E	D	P	I	N
EPI_ISL_349629	A/chicken/Henan/12-27 XXHM016-C/2018-Mixed|H9N2	H9N2	T	A	T	-	G	N	G	N	P	-	T	P	L	L	M	G	PSRSSRGLF	Yes(62-64)	K	V	K	E	D	P	I	N
EPI_ISL_349621	A/chicken/Henan/12-27 XXHM017-O/2018|H9N2	H9N2	T	A	T	D	G	N	G	N	P	D	T	P	L	L	M	G	PSRSSRGLF	Yes(62-64)	K	V	K	E	D	P	I	N
EPI_ISL_352428	A/chicken/Henan/8-28 XXHM004-C/2018-Mixed|H9N2	H9N2	T	A	T	D	G	N	G	N	P	D	T	P	L	L	M	G	PSRSSRGLF	Yes(62-64)	K	V	K	E	D	P	I	N
EPI_ISL_352426	A/chicken/Henan/8-28 XXHM007-O/2018-Mixed|H9N2	H9N2	T	A	T	D	G	N	G	N	P	D	T	P	L	L	M	G	PSRSSRGLF	Yes(62-64)	K	?	K	E	D	P	I	N
EPI_ISL_352425	A/chicken/Henan/8-28 XXHM003-O/2018-Mixed|H9N2	H9N2	T	A	T	D	G	N	G	N	P	D	T	P	L	L	M	G	PSRSSRGLF	Yes(62-64)	K	V	K	E	D	P	I	N
EPI_ISL_352474	A/chicken/Henan/09-30 XXHM018-C/2018|H9N2	H9N2	T	A	T	D	G	N	G	N	P	D	T	P	L	L	M	G	PSRSSRGLF	Yes(62-64)	K	V	K	E	D	P	I	N
EPI_ISL_348724	A/chicken/Henan/11-01 XXHM015-C/2018-Mixed|H9N2	H9N2	T	A	T	D	G	N	G	N	P	D	T	P	L	L	M	G	PSRSSRGLF	Yes(62-64)	K	V	K	E	D	P	I	N
EPI_ISL_352485	A/chicken/Henan/10-31 XXHM002-C/2018|H9N2	H9N2	T	A	T	D	G	N	G	N	P	D	T	P	L	L	M	G	PSRSSRGLF	Yes(62-64)	K	V	K	E	D	P	I	N
EPI_ISL_352478	A/chicken/Henan/11-01 XXHM003-O/2018|H9N2	H9N2	T	A	T	D	G	N	G	N	P	D	T	P	L	L	M	G	PSRSSRGLF	Yes(62-64)	K	V	K	E	D	P	I	N
EPI_ISL_352477	A/chicken/Henan/10-31 XXHM002-O/2018|H9N2	H9N2	T	A	T	D	G	N	G	N	P	D	T	P	L	L	M	G	PSRSSRGLF	Yes(62-64)	K	V	K	E	D	P	I	N
EPI_ISL_349626	A/chicken/Henan/12-27 XXHM006-C/2018|H9N2	H9N2	T	A	T	D	G	N	G	N	P	D	T	P	L	L	M	G	PSRSSRGLF	Yes(62-64)	K	V	K	E	D	P	I	N
EPI_ISL_349613	A/chicken/Henan/12-27 XXHM005-O/2018|H9N2	H9N2	T	A	T	D	G	N	G	N	P	D	T	P	L	L	M	G	PSRSSRGLF	Yes(62-64)	K	V	K	E	D	P	I	N
EPI_ISL_348720	A/chicken/Henan/10-29 XXHM014-C/2018-Mixed|H9N2	H9N2	T	A	T	D	G	N	G	N	P	D	T	P	L	L	M	G	PSRSSRGLF	Yes(62-64)	K	V	K	E	D	P	I	N
EPI_ISL_349636	A/environment/Henan/12-27 XXHM005-E/2018|H9N2	H9N2	T	A	T	D	G	N	G	N	P	D	T	P	L	L	M	G	PSRSSRGLF	Yes(62-64)	K	V	K	E	D	P	I	N
EPI_ISL_349627	A/chicken/Henan/12-27 XXHM013-C/2018|H9N2	H9N2	T	A	T	D	G	N	G	N	P	D	T	P	L	L	M	G	PSRSSRGLF	Yes(62-64)	K	V	K	E	D	P	I	N
EPI_ISL_349625	A/chicken/Henan/12-27 XXHM004-C/2018|H9N2	H9N2	T	A	T	D	G	N	G	N	P	D	T	P	L	L	M	G	PSRSSRGLF	Yes(62-64)	K	V	K	E	D	P	I	N
EPI_ISL_349624	A/chicken/Henan/12-27 XXHM020-O/2018|H9N2	H9N2	T	A	T	D	G	N	G	N	P	D	T	P	L	L	M	G	PSRSSRGLF	Yes(62-64)	K	V	K	E	D	P	I	N
EPI_ISL_349619	A/chicken/Henan/12-27 XXHM015-O/2018|H9N2	H9N2	T	A	T	D	G	N	G	N	P	D	T	P	L	L	M	G	PSRSSRGLF	Yes(62-64)	K	V	K	E	D	P	I	N
EPI_ISL_349617	A/chicken/Henan/12-27 XXHM012-O/2018-Mixed|H9N2	H9N2	T	A	T	D	G	N	G	N	P	D	T	P	L	L	M	G	PSRSSRGLF	Yes(62-64)	K	V	K	E	D	P	I	N
EPI_ISL_349616	A/chicken/Henan/12-27 XXHM008-O/2018|H9N2	H9N2	T	A	T	D	G	N	G	N	P	D	T	P	L	L	M	G	PSRSSRGLF	Yes(62-64)	K	V	K	E	D	P	I	N
EPI_ISL_349614	A/chicken/Henan/12-27 XXHM006-O/2018|H9N2	H9N2	T	A	T	D	G	N	G	N	P	D	T	P	L	L	M	G	PSRSSRGLF	Yes(62-64)	K	V	K	E	D	P	I	N
EPI_ISL_349612	A/chicken/Henan/12-27 XXHM003-O/2018|H9N2	H9N2	T	A	T	D	G	N	G	N	P	D	T	P	L	L	M	G	PSRSSRGLF	Yes(62-64)	K	V	K	E	D	P	I	N
EPI_ISL_349610	A/chicken/Henan/12-27 XXHM001-O/2018|H9N2	H9N2	T	A	T	D	G	N	G	N	P	D	T	P	L	L	M	G	PSRSSRGLF	Yes(62-64)	K	V	K	E	D	P	I	N
EPI_ISL_349635	A/environment/Henan/12-27 XXHM004-E/2018|H9N2	H9N2	T	A	T	D	G	N	G	N	P	D	T	P	L	L	M	G	PSRSSRGLF	Yes(62-64)	K	V	K	E	D	P	I	N
EPI_ISL_349630	A/chicken/Henan/12-27 XXHM017-C/2018|H9N2	H9N2	T	A	T	D	G	N	G	N	P	D	T	P	L	L	M	G	PSRSSRGLF	Yes(62-64)	K	V	K	E	D	P	I	N
EPI_ISL_349622	A/chicken/Henan/12-27 XXHM018-O/2018|H9N2	H9N2	T	A	T	D	G	N	G	N	P	D	T	P	L	L	M	G	PSRSSRGLF	Yes(62-64)	K	V	K	E	D	P	I	N
EPI_ISL_349620	A/chicken/Henan/12-27 XXHM016-O/2018|H9N2	H9N2	T	A	T	D	G	N	G	N	P	D	T	P	L	L	M	G	PSRSSRGLF	Yes(62-64)	K	V	K	E	D	P	I	N
EPI_ISL_350417	A/chicken/Zhejiang/6-09 HZBX009-O/2018-Mixed|H9N2	H9N2	T	A	T	D	G	N	G	N	P	D	T	P	L	L	M	G	PSRS?RGL?	Yes(62-64)	K	?	K	E	D	?	I	N
EPI_ISL_350435	A/chicken/Zhejiang/7-23 HZBX015-O/2018|H9N2	H9N2	T	A	T	D	G	N	G	N	P	D	T	P	L	L	M	G	PSRS?RGL?	Yes(62-64)	K	V	K	E	D	?	I	N
EPI_ISL_350260	A/duck/Fujian/6-22 FZHX0689-C/2017|H9N2	H9N2	T	A	T	D	G	N	G	N	P	D	T	P	L	L	M	G	PSRSSRGLF	Yes(62-64)	K	V	K	E	D	P	I	N
EPI_ISL_350247	A/chicken/Fujian/6-22 FZHX0660-C/2017|H9N2	H9N2	T	A	T	D	G	N	G	N	P	D	T	P	L	L	M	G	PSRSSRGLF	Yes(62-64)	K	V	K	E	D	P	I	N
EPI_ISL_351507	A/chicken/Fujian/8-24 FZHX0021-O/2017|H9N2	H9N2	T	A	N	D	G	N	G	N	P	D	T	P	L	L	M	G	PSRSSRGLF	Yes(62-64)	K	V	K	E	D	P	I	S
EPI_ISL_351514	A/chicken/Fujian/8-24 FZHX0032-O/2017|H9N2	H9N2	T	A	N	D	G	N	G	N	P	D	T	P	L	L	M	G	PSRSSRGLF	Yes(62-64)	K	V	K	E	D	P	I	S
EPI_ISL_351513	A/chicken/Fujian/8-24 FZHX0029-O/2017|H9N2	H9N2	T	A	N	D	G	N	G	N	P	D	T	P	L	L	M	G	PSRSSRGLF	Yes(62-64)	K	V	K	E	D	P	I	N
EPI_ISL_350425	A/chicken/Zhejiang/6-09 HZBX017-O/2018-Mixed|H9N2	H9N2	T	A	T	D	G	N	G	N	P	D	T	P	L	L	M	G	PSRSSRGLF	Yes(62-64)	K	?	K	E	D	?	I	N
EPI_ISL_351289	A/duck/Zhejiang/08-25 HZBX003-C/2018-Mixed|H9N2	H9N2	T	A	T	D	G	N	G	N	P	D	T	P	L	L	M	G	PSRSSRGLF	Yes(62-64)	K	V	K	E	D	P	I	N
EPI_ISL_350420	A/chicken/Zhejiang/6-09 HZBX012-O/2018-Mixed|H9N2	H9N2	T	A	T	D	G	N	G	N	P	D	T	P	L	L	M	G	PSRSSRGLF	Yes(62-64)	K	V	K	E	D	P	I	N
EPI_ISL_351284	A/duck/Zhejiang/08-25 HZBX006-O/2018|H9N2	H9N2	T	A	T	D	G	N	G	N	P	D	T	P	L	L	M	G	PSRSSRGLF	Yes(62-64)	K	V	K	E	D	P	I	N
EPI_ISL_351285	A/duck/Zhejiang/08-25 HZBX010-O/2018-Mixed|H9N2	H9N2	T	A	T	D	G	N	G	N	P	D	T	P	L	L	M	G	PSRSSRGLF	Yes(62-64)	K	V	K	E	D	P	I	N
EPI_ISL_350439	A/chicken/Zhejiang/7-23 HZBX007-C/2018|H9N2	H9N2	T	A	T	D	G	N	G	N	P	D	T	P	L	L	M	G	PSRSSRGLF	Yes(62-64)	K	V	K	E	D	P	I	N
EPI_ISL_351280	A/duck/Zhejiang/08-25 HZBX002-O/2018|H9N2	H9N2	T	A	T	D	G	N	G	N	P	D	T	P	L	L	M	G	PSRSSRGLF	Yes(62-64)	K	V	K	E	D	P	I	N
EPI_ISL_351288	A/duck/Zhejiang/08-25 HZBX013-O/2018-Mixed|H9N2	H9N2	T	A	T	D	G	N	G	N	P	D	T	P	L	L	M	G	PSRSSRGLF	Yes(62-64)	K	V	K	E	D	P	I	N
EPI_ISL_350416	A/chicken/Zhejiang/6-09 HZBX008-O/2018-Mixed|H9N2	H9N2	T	A	T	D	G	N	G	N	P	D	T	P	L	L	M	G	PSRSSRGLF	Yes(62-64)	K	V	K	E	D	P	I	N
EPI_ISL_350414	A/chicken/Zhejiang/6-09 HZBX005-O/2018-Mixed|H9N2	H9N2	T	A	T	D	G	N	G	N	P	D	T	P	L	L	M	G	PSRSSRGLF	Yes(62-64)	K	V	K	E	D	P	I	N
EPI_ISL_350438	A/chicken/Zhejiang/7-23 HZBX003-C/2018|H9N2	H9N2	T	A	T	D	G	N	G	N	P	D	T	P	L	L	M	G	PSRSSRGLF	Yes(62-64)	K	V	K	E	D	P	I	N
EPI_ISL_351281	A/duck/Zhejiang/08-25 HZBX003-O/2018-Mixed|H9N2	H9N2	T	A	T	D	G	N	G	N	P	D	T	P	L	L	M	G	PSRSSRGLF	Yes(62-64)	K	V	K	E	D	P	I	N
EPI_ISL_350415	A/chicken/Zhejiang/6-09 HZBX006-O/2018-Mixed|H9N2	H9N2	T	A	T	D	G	N	G	N	P	D	T	P	L	L	M	G	PSRSSRGLF	Yes(62-64)	K	V	K	E	D	P	I	N
EPI_ISL_350432	A/chicken/Zhejiang/7-23 HZBX009-O/2018|H9N2	H9N2	T	A	T	D	G	N	G	N	P	D	T	P	L	L	M	G	PSRSSRGLF	Yes(62-64)	K	V	K	E	D	P	I	N
EPI_ISL_350431	A/chicken/Zhejiang/7-23 HZBX007-O/2018|H9N2	H9N2	T	A	T	D	G	N	G	N	P	D	T	P	L	L	M	G	PSRSSRGLF	Yes(62-64)	K	V	K	E	D	P	I	N
EPI_ISL_351286	A/duck/Zhejiang/08-25 HZBX011-O/2018|H9N2	H9N2	T	A	T	D	G	N	G	N	P	D	T	P	L	L	M	G	PSRSSRGLF	Yes(62-64)	K	V	K	E	D	P	I	N
EPI_ISL_350430	A/chicken/Zhejiang/7-23 HZBX005-O/2018|H9N2	H9N2	T	A	T	D	G	N	G	N	P	D	T	P	L	L	M	G	PSRSSRGLF	Yes(62-64)	K	V	K	E	D	P	I	N
EPI_ISL_350379	A/duck/Zhejiang/4-29 HZBX008-O/2018-Mixed|H9N2	H9N2	T	A	T	D	G	N	G	N	P	D	T	P	L	L	M	G	PSRSSRGLF	NO	K	V	K	E	D	P	V	S
EPI_ISL_351282	A/duck/Zhejiang/08-25 HZBX004-O/2018-Mixed|H9N2	H9N2	T	A	T	D	G	N	G	N	P	D	T	P	L	L	M	G	PSRSSRGLF	Yes(62-64)	K	V	K	E	D	?	I	N
EPI_ISL_350423	A/chicken/Zhejiang/6-09 HZBX015-O/2018-Mixed|H9N2	H9N2	T	A	T	D	G	N	G	N	P	D	T	P	L	L	M	G	PSRSSRGLF	Yes(62-64)	K	V	K	E	D	P	I	N
EPI_ISL_350421	A/chicken/Zhejiang/6-09 HZBX013-O/2018-Mixed|H9N2	H9N2	T	A	T	D	G	N	G	N	P	D	T	P	L	L	M	G	PSRSSRGLF	Yes(62-64)	K	V	K	E	D	P	I	N
EPI_ISL_350427	A/chicken/Zhejiang/7-23 HZBX001-O/2018|H9N2	H9N2	T	A	T	D	G	N	G	N	P	D	T	P	L	L	M	G	PSRSSRGLF	Yes(62-64)	K	V	K	E	D	P	I	N
EPI_ISL_350426	A/chicken/Zhejiang/6-09 HZBX003-C/2018-Mixed|H9N2	H9N2	T	A	T	D	G	N	G	N	P	D	T	P	L	L	M	G	PSRSSRGLF	Yes(62-64)	K	V	K	E	D	P	I	N
EPI_ISL_350413	A/chicken/Zhejiang/6-09 HZBX003-O/2018-Mixed|H9N2	H9N2	T	A	T	D	G	N	G	N	P	D	T	P	L	L	M	G	PSRSSRGLF	Yes(62-64)	K	V	K	E	D	P	I	N
EPI_ISL_350440	A/chicken/Qinghai/9-05 XNXG005-O/2018|H9N2	H9N2	T	A	T	D	G	N	G	N	P	D	T	P	L	L	M	G	PSRSSRGLF	Yes(62-64)	K	V	K	E	D	P	I	N
EPI_ISL_350422	A/chicken/Zhejiang/6-09 HZBX014-O/2018-Mixed|H9N2	H9N2	T	A	T	D	G	N	G	N	P	D	T	P	L	L	M	G	PSRSSRGLF	Yes(62-64)	K	V	K	E	D	P	I	N
EPI_ISL_350419	A/chicken/Zhejiang/6-09 HZBX011-O/2018-Mixed|H9N2	H9N2	T	A	T	D	G	N	G	N	P	D	T	P	L	L	M	G	PSRSSRGLF	Yes(62-64)	K	V	K	E	D	P	I	N
EPI_ISL_350418	A/chicken/Zhejiang/6-09 HZBX010-O/2018-Mixed|H9N2	H9N2	T	A	T	D	G	N	G	N	P	D	T	P	L	L	M	G	PSRSSRGLF	Yes(62-64)	K	V	K	E	D	P	I	N
EPI_ISL_350437	A/chicken/Zhejiang/7-23 HZBX017-O/2018|H9N2	H9N2	T	A	T	D	G	N	G	N	P	D	T	P	L	L	M	G	PSRSSRGLF	Yes(62-64)	K	V	K	E	D	P	I	N
EPI_ISL_350436	A/chicken/Zhejiang/7-23 HZBX016-O/2018|H9N2	H9N2	T	A	T	D	G	N	G	N	P	D	T	P	L	L	M	G	PSRSSRGLF	Yes(62-64)	K	V	K	E	D	P	I	N
EPI_ISL_350433	A/chicken/Zhejiang/7-23 HZBX013-O/2018|H9N2	H9N2	T	A	T	D	G	N	G	N	P	D	T	P	L	L	M	G	PSRSSRGLF	Yes(62-64)	K	V	K	E	D	?	I	N
EPI_ISL_350428	A/chicken/Zhejiang/7-23 HZBX002-O/2018|H9N2	H9N2	T	A	T	D	G	N	G	N	P	D	T	P	L	L	M	G	PSRSSRGLF	Yes(62-64)	K	V	K	E	D	P	I	N
EPI_ISL_351287	A/duck/Zhejiang/08-25 HZBX012-O/2018|H9N2	H9N2	T	A	T	D	G	N	G	N	P	D	T	P	L	L	M	G	PSRSSRGLF	Yes(62-64)	K	V	K	E	D	P	I	N
EPI_ISL_351283	A/duck/Zhejiang/08-25 HZBX005-O/2018|H9N2	H9N2	T	A	T	D	G	N	G	N	P	D	T	P	L	L	M	G	PSRSSRGLF	Yes(62-64)	K	V	K	E	D	P	I	N
EPI_ISL_351279	A/duck/Zhejiang/08-25 HZBX001-O/2018-Mixed|H9N2	H9N2	T	A	T	D	G	N	G	N	P	D	T	P	L	L	M	G	PSRSSRGLF	Yes(62-64)	K	V	K	E	D	P	I	N
EPI_ISL_351470	A/chicken/Fujian/5-25 FZHX0641-C/2017|H9N2	H9N2	T	A	T	D	G	N	G	N	P	D	T	P	L	L	M	G	PSRSSRGLF	Yes(62-64)	K	V	K	E	D	P	I	N
EPI_ISL_351512	A/chicken/Fujian/8-24 FZHX0027-O/2017|H9N2	H9N2	T	A	T	D	G	N	G	N	P	D	T	P	L	L	M	G	PSKSSRGLF	Yes(62-64)	K	V	K	E	D	P	I	N
EPI_ISL_351510	A/chicken/Fujian/8-24 FZHX0025-O/2017|H9N2	H9N2	T	A	T	D	G	N	G	N	P	D	T	P	L	L	M	G	PSKSSRGLF	Yes(62-64)	K	V	K	E	D	P	I	N
EPI_ISL_351508	A/chicken/Fujian/8-24 FZHX0023-C/2017|H9N2	H9N2	T	A	T	D	G	N	G	N	P	D	T	P	L	L	M	G	PSKSSRGLF	Yes(62-64)	K	V	K	E	D	P	I	N
EPI_ISL_351511	A/chicken/Fujian/8-24 FZHX0026-O/2017|H9N2	H9N2	T	A	T	D	G	N	G	N	P	D	T	P	L	L	M	G	PSKSSRGLF	Yes(62-64)	K	V	K	E	D	P	I	N
EPI_ISL_351509	A/chicken/Fujian/8-24 FZHX0024-O/2017|H9N2	H9N2	T	A	T	D	G	N	G	N	P	D	T	P	L	L	M	G	PSKSSRGLF	Yes(62-64)	K	V	K	E	D	P	I	N
EPI_ISL_351533	A/chicken/Fujian/9-25 FZHX0024-C/2017|H9N2	H9N2	T	A	T	D	G	N	G	N	P	D	T	P	L	L	M	G	PSKSSRGLF	Yes(62-64)	K	V	K	E	D	P	I	N
EPI_ISL_351629	A/pigeon/Fujian/9-25 FZHX0002-C/2017|H9N2	H9N2	T	A	T	D	G	N	G	N	P	D	T	P	L	L	M	G	PSKSSRGLF	Yes(62-64)	K	V	K	E	D	P	I	N
EPI_ISL_351593	A/duck/Fujian/7-20 FZHX0052-O/2017|H9N2	H9N2	T	A	T	D	G	N	G	N	P	D	T	P	L	L	M	G	PSKSSRGLF	Yes(62-64)	K	V	K	E	D	P	I	N
EPI_ISL_351592	A/duck/Fujian/7-20 FZHX0052-C/2017|H9N2	H9N2	T	A	T	D	G	N	G	N	P	D	T	P	L	L	M	G	PSKSSRGLF	Yes(62-64)	K	V	K	E	D	P	I	N
EPI_ISL_351504	A/chicken/Fujian/8-24 FZHX0018-C/2017|H9N2	H9N2	T	A	T	D	G	N	G	N	P	D	T	P	L	L	M	G	PSKSSRGLF	Yes(62-64)	K	V	K	E	D	P	I	N
EPI_ISL_351535	A/chicken/Fujian/9-25 FZHX0036-C/2017|H9N2	H9N2	T	A	T	D	G	N	G	N	P	D	T	P	L	L	M	G	PSKSSRGLF	Yes(62-64)	K	V	K	E	D	P	I	N
EPI_ISL_351500	A/chicken/Fujian/8-24 FZHX0012-C/2017|H9N2	H9N2	T	A	T	D	G	N	G	N	P	D	T	P	L	L	M	G	PSKSSRGLF	Yes(62-64)	K	V	K	E	D	P	I	N
EPI_ISL_351501	A/chicken/Fujian/8-24 FZHX0014-C/2017|H9N2	H9N2	T	A	T	D	G	N	G	N	P	D	T	P	L	L	M	G	PSKSSRGLF	Yes(62-64)	K	V	K	E	D	P	I	N
EPI_ISL_351498	A/chicken/Fujian/7-20 FZHX0014-O/2017|H9N2	H9N2	T	A	T	D	G	N	G	N	P	D	T	P	L	L	M	G	PSKSSRGLF	Yes(62-64)	K	V	K	E	D	P	I	N
EPI_ISL_351531	A/chicken/Fujian/9-25 FZHX0004-O/2017|H9N2	H9N2	T	A	T	D	G	N	G	N	P	D	T	P	L	L	M	G	PSKSSRGLF	Yes(62-64)	K	V	K	E	D	P	I	N
EPI_ISL_351502	A/chicken/Fujian/8-24 FZHX0016-O/2017|H9N2	H9N2	T	A	T	D	G	N	G	N	P	D	T	P	L	L	M	G	PSKSSRGLF	Yes(62-64)	K	V	K	E	D	P	I	N
EPI_ISL_351503	A/chicken/Fujian/8-24 FZHX0017-O/2017|H9N2	H9N2	T	A	T	D	G	N	G	N	P	D	T	P	L	L	M	G	PSKSSRGLF	Yes(62-64)	K	V	K	E	D	P	I	N
EPI_ISL_351505	A/chicken/Fujian/8-24 FZHX0018-O/2017|H9N2	H9N2	T	A	T	D	G	N	G	N	P	D	T	P	L	L	M	G	PSKSSRGLF	Yes(62-64)	K	V	K	E	D	P	I	N
EPI_ISL_351506	A/chicken/Fujian/8-24 FZHX0019-O/2017|H9N2	H9N2	T	A	T	D	G	N	G	N	P	D	T	P	L	L	M	G	PSKSSRGLF	Yes(62-64)	K	V	K	E	D	P	I	N
EPI_ISL_351532	A/chicken/Fujian/9-25 FZHX0022-C/2017|H9N2	H9N2	T	A	T	D	G	N	G	N	P	D	T	P	L	L	M	G	PSKSSRGLF	Yes(62-64)	K	V	K	E	D	-	I	N
EPI_ISL_352236	A/goose/Fujian/10-26 FZHX0005-O/2017-Mixed-H9N2|H9N2	H9N2	T	A	T	D	G	N	G	N	P	D	T	P	L	L	M	G	PSKSSRGLF	Yes(62-64)	/	/	/	/	/	/	/	/
EPI_ISL_351435	A/chicken/Fujian/10-26 FZHX0003-O/2017|H9N2	H9N2	T	A	T	D	G	N	G	N	P	D	T	P	L	L	M	G	PSKSSRGLF	Yes(62-64)	K	V	K	E	D	P	I	N
EPI_ISL_351595	A/duck/Fujian/9-25 FZHX0013-C/2017|H9N2	H9N2	T	A	T	D	G	N	G	N	P	D	T	P	L	L	M	G	PSKSSRGLF	Yes(62-64)	K	V	K	E	D	-	?	S
EPI_ISL_351496	A/chicken/Fujian/7-20 FZHX0012-O/2017|H9N2	H9N2	T	A	T	D	G	N	G	N	P	D	T	P	L	L	M	G	PSKSSRGLF	Yes(62-64)	K	V	K	E	D	P	I	N
EPI_ISL_351594	A/duck/Fujian/9-25 FZHX0010-C/2017|H9N2	H9N2	T	A	T	D	G	N	G	N	P	D	T	P	L	L	M	G	PSKSSRGLF	Yes(62-64)	K	V	K	E	D	-	V	N
EPI_ISL_352235	A/chicken/Fujian/11-23 FZHX0005-O/2017-Mixed-H9N2|H9N2	H9N2	T	A	T	D	G	N	G	N	P	D	T	P	L	L	M	G	PSKSSRGLF	Yes(62-64)	/	/	/	/	/	/	/	/
EPI_ISL_351630	A/pigeon/Fujian/9-25 FZHX0006-C/2017|H9N2	H9N2	T	A	T	D	G	N	G	N	P	D	T	P	L	L	M	G	PSKSSRGLF	Yes(62-64)	K	V	K	E	D	-	-	N
EPI_ISL_351499	A/chicken/Fujian/7-20 FZHX0015-O/2017|H9N2	H9N2	T	A	T	D	G	N	G	N	P	D	T	P	L	L	M	G	PSKSSRGLF	Yes(62-64)	K	V	K	E	D	P	I	N
EPI_ISL_351515	A/chicken/Fujian/8-24 FZHX0036-O/2017|H9N2	H9N2	T	A	T	D	G	N	G	N	P	D	T	P	L	L	M	G	PSKSSRGLF	Yes(62-64)	K	V	K	E	D	P	I	N
EPI_ISL_351534	A/chicken/Fujian/9-25 FZHX0027-C/2017|H9N2	H9N2	T	A	T	D	G	N	G	N	P	D	T	P	L	L	M	G	PSKSSRGLF	Yes(62-64)	K	V	K	E	D	P	I	N
EPI_ISL_351497	A/chicken/Fujian/7-20 FZHX0013-O/2017|H9N2	H9N2	T	A	T	D	G	N	G	N	P	D	T	P	L	L	M	G	PSKSSRGLF	Yes(62-64)	K	V	K	E	D	P	I	N
EPI_ISL_351598	A/duck/Fujian/9-25 FZHX0032-C/2017|H9N2	H9N2	T	A	T	D	G	N	G	N	P	D	T	P	L	L	M	G	PSKSSRGLF	Yes(62-64)	K	V	K	E	D	-	-	N
EPI_ISL_350248	A/chicken/Fujian/6-22 FZHX0661-C/2017|H9N2	H9N2	T	A	T	D	G	N	G	N	P	D	T	G	L	L	M	G	PSRSSRGLF	Yes(62-64)	K	V	K	E	D	P	I	N
EPI_ISL_351455	A/chicken/Fujian/04-21 FZHX0635-C/2017|H9N2	H9N2	T	A	T	D	G	N	G	N	P	D	T	P	L	L	M	G	PSRSSRGLF	Yes(62-64)	K	V	K	E	D	P	I	N
EPI_ISL_351451	A/chicken/Fujian/04-21 FZHX0604-O/2017|H9N2	H9N2	T	A	T	D	G	N	G	N	P	D	T	P	L	L	M	G	PSRSSRGLF	Yes(62-64)	K	V	K	E	D	P	I	N
EPI_ISL_351473	A/chicken/Fujian/5-25 FZHX0647-C/2017|H9N2	H9N2	T	A	T	D	G	N	G	N	P	D	T	P	L	L	M	G	PSRSSRGLF	Yes(62-64)	K	V	K	E	D	P	I	N
EPI_ISL_351485	A/chicken/Fujian/6-22 FZHX0625-O/2017|H9N2	H9N2	T	A	T	D	G	N	G	N	P	D	T	P	L	L	M	G	PSRSSRGLF	Yes(62-64)	K	V	K	E	D	P	I	N
EPI_ISL_351488	A/chicken/Fujian/6-22 FZHX0628-O/2017|H9N2	H9N2	T	A	T	D	G	N	G	N	P	D	T	P	L	L	M	G	PSRSSRGLF	Yes(62-64)	K	V	K	E	D	P	I	N
EPI_ISL_351585	A/duck/Fujian/6-22 FZHX06123-O/2017|H9N2	H9N2	T	A	T	D	G	N	G	N	P	D	T	P	L	L	M	G	PSRSSRGLF	Yes(62-64)	K	V	K	E	D	P	V	N
EPI_ISL_350236	A/duck/Fujian/4-21 FZHX06135-C/2017|H9N2	H9N2	T	A	T	D	G	N	G	N	P	D	T	P	L	L	M	G	PSRSSRGLF	Yes(62-64)	K	V	K	E	D	P	I	N
EPI_ISL_350235	A/duck/Fujian/4-21 FZHX06134-C/2017|H9N2	H9N2	T	A	T	D	G	N	G	N	P	D	T	P	L	L	M	G	PSRSSRGLF	Yes(62-64)	K	V	K	E	D	P	I	N
EPI_ISL_350228	A/duck/Fujian/4-21 FZHX06103-O/2017|H9N2	H9N2	T	A	T	D	G	N	G	N	P	D	T	P	L	L	M	G	PSRSSRGLF	Yes(62-64)	K	V	K	E	D	P	I	N
EPI_ISL_350227	A/duck/Fujian/4-21 FZHX06102-O/2017|H9N2	H9N2	T	A	T	D	G	N	G	N	P	D	T	P	L	L	M	G	PSRSSRGLF	Yes(62-64)	K	V	K	E	D	P	I	N
EPI_ISL_350226	A/duck/Fujian/4-21 FZHX06101-O/2017|H9N2	H9N2	T	A	T	D	G	N	G	N	P	D	T	P	L	L	M	G	PSRSSRGLF	Yes(62-64)	K	V	K	E	D	P	I	N
EPI_ISL_351459	A/chicken/Fujian/4-21 FZHX0639-C/2017|H9N2	H9N2	T	A	T	D	G	N	G	N	P	D	T	P	L	L	M	G	PSRSSRGLF	Yes(62-64)	K	V	K	E	D	P	I	N
EPI_ISL_351458	A/chicken/Fujian/04-21 FZHX0638-C/2017|H9N2	H9N2	T	A	T	D	G	N	G	N	P	D	T	P	L	L	M	G	PSRSSRGLF	Yes(62-64)	K	V	K	E	D	P	I	N
EPI_ISL_351457	A/chicken/Fujian/04-21 FZHX0637-C/2017|H9N2	H9N2	T	A	T	D	G	N	G	N	P	D	T	P	L	L	M	G	PSRSSRGLF	Yes(62-64)	K	V	K	E	D	P	I	N
EPI_ISL_351454	A/chicken/Fujian/04-21 FZHX0607-O/2017|H9N2	H9N2	T	A	T	D	G	N	G	N	P	D	T	P	L	L	M	G	PSRSSRGLF	Yes(62-64)	K	V	K	E	D	P	I	N
EPI_ISL_351453	A/chicken/Fujian/04-21 FZHX0606-O/2017|H9N2	H9N2	T	A	T	D	G	N	G	N	P	D	T	P	L	L	M	G	PSRSSRGLF	Yes(62-64)	K	V	K	E	D	P	I	N
EPI_ISL_351452	A/chicken/Fujian/04-21 FZHX0605-O/2017|H9N2	H9N2	T	A	T	D	G	N	G	N	P	D	T	P	L	L	M	G	PSRSSRGLF	Yes(62-64)	K	V	K	E	D	P	I	N
EPI_ISL_351450	A/chicken/Fujian/04-21 FZHX0603-O/2017|H9N2	H9N2	T	A	T	D	G	N	G	N	P	D	T	P	L	L	M	G	PSRSSRGLF	Yes(62-64)	K	V	K	E	D	P	I	N
EPI_ISL_350231	A/duck/Fujian/5-25 FZHX06109-O/2017-Mixed|H9N2	H9N2	T	A	T	D	G	N	G	N	P	D	T	P	L	L	M	G	PSRSSRGLF	Yes(62-64)	K	V	K	E	D	P	I	N
EPI_ISL_350230	A/duck/Fujian/5-25 FZHX06106-O/2017|H9N2	H9N2	T	A	T	D	G	N	G	N	P	D	T	P	L	L	M	G	PSRSSRGLF	Yes(62-64)	K	V	K	E	D	P	I	N
EPI_ISL_350229	A/duck/Fujian/5-25 FZHX06105-O/2017-Mixed|H9N2	H9N2	T	A	T	D	G	N	G	N	P	D	T	P	L	L	M	G	PSRSSRGLF	Yes(62-64)	K	A	K	E	D	P	I	N
EPI_ISL_350258	A/duck/Fujian/5-25 FZHX0687-C/2017|H9N2	H9N2	T	A	T	D	G	N	G	N	P	D	T	P	L	L	M	G	PSRSSRGLF	Yes(62-64)	K	V	K	E	D	P	I	N
EPI_ISL_350257	A/duck/Fujian/5-25 FZHX0686-C/2017|H9N2	H9N2	T	A	T	D	G	N	G	N	P	D	T	P	L	L	M	G	PSRSSRGLF	Yes(62-64)	K	V	K	E	D	P	I	N
EPI_ISL_350239	A/duck/Fujian/5-25 FZHX06140-C/2017|H9N2	H9N2	T	A	T	D	G	N	G	N	P	D	T	P	L	L	M	G	PSRSSRGLF	Yes(62-64)	K	V	K	E	D	P	I	N
EPI_ISL_350238	A/duck/Fujian/5-25 FZHX06138-C/2017|H9N2	H9N2	T	A	T	D	G	N	G	N	P	D	T	P	L	L	M	G	PSRSSRGLF	Yes(62-64)	K	V	K	E	D	P	I	N
EPI_ISL_350237	A/duck/Fujian/5-25 FZHX06136-C/2017|H9N2	H9N2	T	A	T	D	G	N	G	N	P	D	T	P	L	L	M	G	PSRSSRGLF	Yes(62-64)	K	V	K	E	D	P	I	N
EPI_ISL_351475	A/chicken/Fujian/5-25 FZHX0651-C/2017|H9N2	H9N2	T	A	T	D	G	N	G	N	P	D	T	P	L	L	M	G	PSRSSRGLF	Yes(62-64)	K	V	K	E	D	P	I	N
EPI_ISL_351474	A/chicken/Fujian/5-25 FZHX0648-C/2017|H9N2	H9N2	T	A	T	D	G	N	G	N	P	D	T	P	L	L	M	G	PSRSSRGLF	Yes(62-64)	K	V	K	E	D	P	I	N
EPI_ISL_351472	A/chicken/Fujian/5-25 FZHX0646-C/2017|H9N2	H9N2	T	A	T	D	G	N	G	N	P	D	T	P	L	L	M	G	PSRSSRGLF	Yes(62-64)	K	V	K	E	D	P	I	N
EPI_ISL_351471	A/chicken/Fujian/5-25 FZHX0642-C/2017|H9N2	H9N2	T	A	T	D	G	N	G	N	P	D	T	P	L	L	M	G	PSRSSRGLF	Yes(62-64)	K	V	K	E	D	P	I	N
EPI_ISL_351469	A/chicken/Fujian/5-25 FZHX0640-C/2017|H9N2	H9N2	T	A	T	D	G	N	G	N	P	D	T	P	L	L	M	G	PSRSSRGLF	Yes(62-64)	K	V	K	E	D	P	I	N
EPI_ISL_351468	A/chicken/Fujian/5-25 FZHX0615-O/2017|H9N2	H9N2	T	A	T	D	G	N	G	N	P	D	T	P	L	L	M	G	PSRSSRGLF	Yes(62-64)	K	V	K	E	D	P	I	N
EPI_ISL_351467	A/chicken/Fujian/5-25 FZHX0614-O/2017|H9N2	H9N2	T	A	T	D	G	N	G	N	P	D	T	P	L	L	M	G	PSRSSRGLF	Yes(62-64)	K	V	K	E	D	P	I	N
EPI_ISL_351466	A/chicken/Fujian/5-25 FZHX0613-O/2017|H9N2	H9N2	T	A	T	D	G	N	G	N	P	D	T	P	L	L	M	G	PSRSSRGLF	Yes(62-64)	K	V	K	E	D	P	I	N
EPI_ISL_351465	A/chicken/Fujian/5-25 FZHX0612-O/2017-Mixed|H9N2	H9N2	T	A	T	D	G	N	G	N	P	D	T	P	L	L	M	G	PSRSSRGLF	Yes(62-64)	K	V	K	E	D	P	I	N
EPI_ISL_351464	A/chicken/Fujian/5-25 FZHX0611-O/2017|H9N2	H9N2	T	A	T	D	G	N	G	N	P	D	T	P	L	L	M	G	PSRSSRGLF	Yes(62-64)	K	V	K	E	D	P	I	N
EPI_ISL_351463	A/chicken/Fujian/5-25 FZHX0610-O/2017|H9N2	H9N2	T	A	T	D	G	N	G	N	P	D	T	P	L	L	M	G	PSRSSRGLF	Yes(62-64)	K	V	K	E	D	P	I	N
EPI_ISL_351462	A/chicken/Fujian/5-25 FZHX0609-O/2017-Mixed|H9N2	H9N2	T	A	T	D	G	N	G	N	P	D	T	P	L	L	M	G	PSRSSRGLF	Yes(62-64)	K	V	K	E	D	P	I	N
EPI_ISL_351461	A/chicken/Fujian/5-25 FZHX0608-O/2017|H9N2	H9N2	T	A	T	D	G	N	G	N	P	D	T	P	L	L	M	G	PSRSSRGLF	Yes(62-64)	K	V	K	E	D	P	I	N
EPI_ISL_350234	A/duck/Fujian/6-22 FZHX06119-O/2017|H9N2	H9N2	T	A	T	D	G	N	G	N	P	D	T	P	L	L	M	G	PSRSSRGLF	Yes(62-64)	K	V	K	E	D	P	V	N
EPI_ISL_350262	A/duck/Fujian/6-22 FZHX0693-C/2017|H9N2	H9N2	T	A	T	D	G	N	G	N	P	D	T	P	L	L	M	G	PSRSSRGLF	Yes(62-64)	K	V	K	E	D	P	I	N
EPI_ISL_350261	A/duck/Fujian/6-22 FZHX0691-C/2017|H9N2	H9N2	T	A	T	D	G	N	G	N	P	D	T	P	L	L	M	G	PSRSSRGLF	Yes(62-64)	K	V	K	E	D	P	V	N
EPI_ISL_350259	A/duck/Fujian/6-22 FZHX0688-C/2017|H9N2	H9N2	T	A	T	D	G	N	G	N	P	D	T	P	L	L	M	G	PSRSSRGLF	Yes(62-64)	K	V	K	E	D	P	I	N
EPI_ISL_350255	A/duck/Fujian/6-22 FZHX0677-O/2017|H9N2	H9N2	T	A	T	D	G	N	G	N	P	D	T	P	L	L	M	G	PSRSSRGLF	Yes(62-64)	K	V	K	E	D	P	I	N
EPI_ISL_350254	A/duck/Fujian/6-22 FZHX0676-O/2017|H9N2	H9N2	T	A	T	D	G	N	G	N	P	D	T	P	L	L	M	G	PSRSSRGLF	Yes(62-64)	K	V	K	E	D	P	I	N
EPI_ISL_350253	A/duck/Fujian/6-22 FZHX0675-O/2017|H9N2	H9N2	T	A	T	D	G	N	G	N	P	D	T	P	L	L	M	G	PSRSSRGLF	Yes(62-64)	K	V	K	E	D	P	I	N
EPI_ISL_350246	A/chicken/Fujian/6-22 FZHX0659-C/2017|H9N2	H9N2	T	A	T	D	G	N	G	N	P	D	T	P	L	L	M	G	PSRSSRGLF	Yes(62-64)	K	V	K	E	D	P	I	N
EPI_ISL_350245	A/chicken/Fujian/6-22 FZHX0658-C/2017-Mixed|H9N2	H9N2	T	A	T	D	G	N	G	N	P	D	T	P	L	L	M	G	PSRSSRGLF	Yes(62-64)	K	V	K	E	D	P	I	N
EPI_ISL_350244	A/duck/Fujian/6-22 FZHX06165-C/2017|H9N2	H9N2	T	A	T	D	G	N	G	N	P	D	T	P	L	L	M	G	PSRSSRGLF	Yes(62-64)	K	V	K	E	D	P	I	N
EPI_ISL_350243	A/duck/Fujian/6-22 FZHX06160-C/2017|H9N2	H9N2	T	A	T	D	G	N	G	N	P	D	T	P	L	L	M	G	PSRSSRGLF	Yes(62-64)	K	V	K	E	D	P	I	N
EPI_ISL_350242	A/duck/Fujian/6-22 FZHX06157-C/2017-Mixed|H9N2	H9N2	T	A	T	D	G	N	G	N	P	D	T	P	L	L	M	G	PSRSSRGLF	Yes(62-64)	K	V	K	E	D	P	I	N
EPI_ISL_350241	A/duck/Fujian/6-22 FZHX06148-C/2017|H9N2	H9N2	T	A	T	D	G	N	G	N	P	D	T	P	L	L	M	G	PSRSSRGLF	Yes(62-64)	K	V	K	E	D	P	I	N
EPI_ISL_350240	A/duck/Fujian/6-22 FZHX06144-C/2017|H9N2	H9N2	T	A	T	D	G	N	G	N	P	D	T	P	L	L	M	G	PSRSSRGLF	Yes(62-64)	K	V	K	E	D	P	I	N
EPI_ISL_351495	A/chicken/Fujian/6-22 FZHX0663-C/2017|H9N2	H9N2	T	A	T	D	G	N	G	N	P	D	T	P	L	L	M	G	PSRSSRGLF	Yes(62-64)	K	V	K	E	D	P	I	N
EPI_ISL_351494	A/chicken/Fujian/6-22 FZHX0657-C/2017-Mixed|H9N2	H9N2	T	A	T	D	G	N	G	N	P	D	T	P	L	L	M	G	PSRSSRGLF	Yes(62-64)	K	V	K	E	D	P	I	N
EPI_ISL_351493	A/chicken/Fujian/6-22 FZHX0655-C/2017|H9N2	H9N2	T	A	T	D	G	N	G	N	P	D	T	P	L	L	M	G	PSRSSRGLF	Yes(62-64)	K	V	K	E	D	P	I	N
EPI_ISL_351492	A/chicken/Fujian/6-22 FZHX0652-C/2017|H9N2	H9N2	T	A	T	D	G	N	G	N	P	D	T	P	L	L	M	G	PSRSSRGLF	Yes(62-64)	K	V	K	E	D	P	I	N
EPI_ISL_351491	A/chicken/Fujian/6-22 FZHX0632-O/2017|H9N2	H9N2	T	A	T	D	G	N	G	N	P	D	T	P	L	L	M	G	PSRSSRGLF	Yes(62-64)	K	V	K	E	D	P	I	N
EPI_ISL_351486	A/chicken/Fujian/6-22 FZHX0626-O/2017|H9N2	H9N2	T	A	T	D	G	N	G	N	P	D	T	P	L	L	M	G	PSRSSRGLF	Yes(62-64)	K	V	K	E	D	P	I	N
EPI_ISL_351484	A/chicken/Fujian/6-22 FZHX0624-O/2017|H9N2	H9N2	T	A	T	D	G	N	G	N	P	D	T	P	L	L	M	G	PSRSSRGLF	Yes(62-64)	K	V	K	E	D	P	I	N
EPI_ISL_351483	A/chicken/Fujian/6-22 FZHX0623-O/2017|H9N2	H9N2	T	A	T	D	G	N	G	N	P	D	T	P	L	L	M	G	PSRSSRGLF	Yes(62-64)	K	V	K	E	D	P	I	N
EPI_ISL_351482	A/chicken/Fujian/6-22 FZHX0622-O/2017|H9N2	H9N2	T	A	T	D	G	N	G	N	P	D	T	P	L	L	M	G	PSRSSRGLF	Yes(62-64)	K	V	K	E	D	P	I	N
EPI_ISL_351481	A/chicken/Fujian/6-22 FZHX0621-O/2017|H9N2	H9N2	T	A	T	D	G	N	G	N	P	D	T	P	L	L	M	G	PSRSSRGLF	Yes(62-64)	K	V	K	E	D	P	I	N
EPI_ISL_351479	A/chicken/Fujian/6-22 FZHX0619-O/2017|H9N2	H9N2	T	A	T	D	G	N	G	N	P	D	T	P	L	L	M	G	PSRSSRGLF	Yes(62-64)	K	V	K	E	D	P	I	N
EPI_ISL_351478	A/chicken/Fujian/6-22 FZHX0618-O/2017|H9N2	H9N2	T	A	T	D	G	N	G	N	P	D	T	P	L	L	M	G	PSRSSRGLF	Yes(62-64)	K	V	K	E	D	P	I	N
EPI_ISL_351477	A/chicken/Fujian/6-22 FZHX0617-O/2017|H9N2	H9N2	T	A	T	D	G	N	G	N	P	D	T	P	L	L	M	G	PSRSSRGLF	Yes(62-64)	K	V	K	E	D	P	I	N
EPI_ISL_351476	A/chicken/Fujian/6-22 FZHX0616-O/2017|H9N2	H9N2	T	A	T	D	G	N	G	N	P	D	T	P	L	L	M	G	PSRSSRGLF	Yes(62-64)	K	V	K	E	D	P	I	N
EPI_ISL_351586	A/duck/Fujian/6-22 FZHX0670-O/2017-Mixed|H9N2	H9N2	T	A	T	D	G	N	G	N	P	D	T	P	L	L	M	G	PSRSSRGLF	Yes(62-64)	K	V	K	E	D	P	I	N
EPI_ISL_352513	A/chicken/Shandong/10-23 TAWL017-C/2018|H9N2	H9N2	-	-	-	-	-	-	-	-	-	-	-	-	-	-	-	-	PSRSSRGL?	Yes(62-64)	-	-	-	-	?	-	-	N
EPI_ISL_351456	A/chicken/Fujian/04-21 FZHX0636-C/2017|H9N2	H9N2	T	A	T	H	P	N	P	N	P	D	T	P	L	L	M	G	PSRSSRGLF	Yes(62-64)	K	V	K	E	D	P	I	N
EPI_ISL_352822	A/chicken/Yunnan/09-20 DQBHZ002-C/2018-Mixed-H9N2|H9N2	H9N2	T	A	T	D	G	N	G	N	P	-	T	P	L	-	M	G	PSRSSR?LF	Yes(62-64)	/	/	/	/	/	/	/	/
EPI_ISL_351276	A/chicken/Yunnan/03-21 DQXBL001-C/2018-Mixed|H9N2	H9N2	T	A	T	N	G	V	G	N	P	D	T	P	L	L	M	G	PSRSSRGLF	Yes(62-64)	K	V	K	E	D	P	I	N
EPI_ISL_351278	A/chicken/Yunnan/03-21 DQWGH037-C/2018-Mixed|H9N2	H9N2	T	A	T	N	G	V	G	N	P	D	T	P	L	L	M	G	PSRSSRGLF	Yes(62-64)	K	V	K	E	D	P	I	N
EPI_ISL_351244	A/environment/Yunnan/12-22 DQBHZ001-E/2018|H9N2	H9N2	T	A	T	N	G	V	G	N	P	D	T	P	L	L	M	G	PSRSSRGLF	Yes(62-64)	K	V	K	E	D	P	I	N
EPI_ISL_351246	A/environment/Yunnan/11-22 DQWGH001-E/2018-Mixed|H9N2	H9N2	T	A	T	N	G	V	G	N	P	D	T	P	L	L	M	G	PSRSSRGLF	Yes(62-64)	K	V	K	E	D	P	I	N
EPI_ISL_351245	A/chicken/Yunnan/11-22 DQWGH002-O/2018-Mixed|H9N2	H9N2	T	A	T	N	G	V	G	N	P	D	T	P	L	L	M	G	PSRSSRGLF	Yes(62-64)	K	V	K	E	D	P	I	N
EPI_ISL_349396	A/chicken/Guizhou/6-30 ZYLJJ014-O/2018|H9N2	H9N2	T	A	T	N	G	V	G	N	P	D	T	P	L	L	M	G	PSRSSRGLF	Yes(62-64)	K	V	K	E	D	P	I	N
EPI_ISL_350131	A/chicken/Yunnan/4-26 DQXBL001-O/2017|H9N2	H9N2	T	A	T	N	G	V	G	N	P	D	T	P	L	L	M	G	PSRSSRGLF	Yes(62-64)	K	V	K	E	D	P	I	N
EPI_ISL_349397	A/chicken/Guizhou/7-27 ZYLJJ006-O/2018|H9N2	H9N2	T	A	T	N	G	V	G	N	P	D	T	P	L	L	M	G	PSRSSRGLF	Yes(62-64)	K	V	K	E	D	P	I	N
EPI_ISL_350404	A/environment/Yunnan/3-15 DQBHZ011-E/2018-Mixed|H9N2	H9N2	T	A	T	D	G	N	G	N	P	T	T	P	L	L	M	G	PSRSSRGLF	Yes(62-64)	K	V	K	E	D	P	I	N
EPI_ISL_350405	A/environment/Yunnan/3-15 DQSPZ013-E/2018-Mixed|H9N2	H9N2	T	A	T	D	-	N	-	N	P	-	T	P	L	L	M	G	PSR??RGLF	Yes(62-64)	K	V	K	E	D	P	I	N
EPI_ISL_350403	A/environment/Yunnan/3-15 DQBHZ008-E/2018-Mixed|H9N2	H9N2	T	A	T	D	G	N	G	N	P	T	T	P	L	L	M	G	PSRSNRGLF	Yes(62-64)	K	V	K	E	D	P	I	N
EPI_ISL_350401	A/environment/Yunnan/3-15 DQBHZ002-E/2018-Mixed|H9N2	H9N2	T	A	T	D	G	N	G	N	P	T	T	P	L	L	M	G	PSRSNRGLF	Yes(62-64)	K	V	K	E	D	P	I	N
EPI_ISL_351237	A/chicken/Yunnan/10-16 DQSPZ002-O/2018|H9N2	H9N2	T	A	T	D	G	N	G	N	P	T	T	P	L	L	M	G	PSRSSRGLF	Yes(62-64)	K	V	K	E	D	P	I	N
EPI_ISL_351528	A/chicken/Fujian/9-24 FZHX0088-C/2018-Mixed|H9N2	H9N2	T	A	T	D	G	N	G	N	P	T	T	P	L	L	M	G	PSRSSRGLF	Yes(62-64)	K	V	K	E	D	P	I	N
EPI_ISL_350314	A/chicken/Fujian/3-15 FZHX0028-C/2018|H9N2	H9N2	T	A	T	D	G	N	G	N	P	T	T	P	L	L	M	G	PSRSSRGLF	Yes(62-64)	K	V	K	E	D	P	I	N
EPI_ISL_350300	A/chicken/Fujian/3-15 FZHX0030-O/2018|H9N2	H9N2	T	A	T	D	G	N	G	N	P	T	T	P	L	L	M	G	PSRSSRGLF	Yes(62-64)	K	V	K	E	D	P	I	N
EPI_ISL_352857	A/duck/Fujian/11-26 FZHX0195-O/2018-Mixed-H9N2|H9N2	H9N2	T	A	T	D	G	N	G	N	P	T	T	P	L	L	M	G	PSRSSRGLF	NO	/	/	/	/	/	/	/	/
EPI_ISL_351527	A/chicken/Fujian/9-24 FZHX0087-C/2018-Mixed|H9N2	H9N2	T	A	T	D	G	N	G	N	P	T	T	P	L	L	M	G	PSRSSRGLF	Yes(62-64)	K	V	K	E	D	P	I	N
EPI_ISL_351526	A/chicken/Fujian/9-24 FZHX0080-C/2018|H9N2	H9N2	T	A	T	D	G	N	G	N	P	T	T	P	L	L	M	G	PSRSSRGLF	Yes(62-64)	K	V	K	E	D	P	I	N
EPI_ISL_351525	A/chicken/Fujian/9-24 FZHX0076-O/2018-Mixed|H9N2	H9N2	T	A	T	D	G	N	G	N	P	T	T	P	L	L	M	G	PSRSSRGLF	Yes(62-64)	K	V	K	E	D	P	I	N
EPI_ISL_351524	A/chicken/Fujian/9-24 FZHX0075-O/2018-Mixed|H9N2	H9N2	T	A	T	D	G	N	G	N	P	T	T	P	L	L	M	G	PSRSSRGLF	Yes(62-64)	K	V	K	E	D	P	I	N
EPI_ISL_351523	A/chicken/Fujian/9-24 FZHX0073-C/2018|H9N2	H9N2	T	A	T	D	G	N	G	N	P	T	T	P	L	L	M	G	PSRSSRGLF	Yes(62-64)	K	V	K	E	D	P	I	N
EPI_ISL_351522	A/chicken/Fujian/9-24 FZHX0072-O/2018|H9N2	H9N2	T	A	T	D	G	N	G	N	P	T	T	P	L	L	M	G	PSRSSRGLF	Yes(62-64)	K	V	K	E	D	P	I	N
EPI_ISL_351521	A/chicken/Fujian/9-24 FZHX0071-O/2018-Mixed|H9N2	H9N2	T	A	T	D	G	N	G	N	P	T	T	P	L	L	M	G	PSRSSRGLF	Yes(62-64)	K	V	K	E	D	P	I	N
EPI_ISL_351520	A/chicken/Fujian/9-24 FZHX0070-O/2018|H9N2	H9N2	T	A	T	D	G	N	G	N	P	T	T	P	L	L	M	G	PSRSSRGLF	Yes(62-64)	K	V	K	E	D	P	I	N
EPI_ISL_351518	A/chicken/Fujian/9-24 FZHX0067-O/2018-Mixed|H9N2	H9N2	T	A	T	D	G	N	G	N	P	T	T	P	L	L	M	G	PSRSSRGLF	Yes(62-64)	K	V	K	E	D	P	I	N
EPI_ISL_351517	A/chicken/Fujian/9-24 FZHX0066-C/2018-Mixed|H9N2	H9N2	T	A	T	D	G	N	G	N	P	T	T	P	L	L	M	G	PSRSSRGLF	Yes(62-64)	K	V	K	E	D	P	I	N
EPI_ISL_351580	A/duck/Fujian/11-26 FZHX0197-C/2018-Mixed|H9N2	H9N2	T	A	T	D	G	N	G	N	P	T	T	P	L	L	M	G	PSRSSRGLF	Yes(62-64)	K	V	K	E	D	P	I	N
EPI_ISL_350298	A/chicken/Fujian/3-15 FZHX0029-O/2018|H9N2	H9N2	T	A	T	D	G	N	G	N	P	T	T	P	L	L	M	G	PSRSSRGLF	Yes(62-64)	K	V	K	E	D	P	I	N
EPI_ISL_350313	A/chicken/Fujian/3-15 FZHX0027-C/2018|H9N2	H9N2	T	A	T	D	G	N	G	N	P	T	T	P	L	L	M	G	PSRSSRGLF	Yes(62-64)	K	V	K	E	D	P	I	N
EPI_ISL_350297	A/chicken/Fujian/3-15 FZHX0027-O/2018|H9N2	H9N2	T	A	T	D	G	N	G	N	P	T	T	P	L	L	M	G	PSRSSRGLF	Yes(62-64)	K	V	K	E	D	P	I	N
EPI_ISL_350295	A/chicken/Fujian/3-15 FZHX0024-O/2018|H9N2	H9N2	T	A	T	D	G	N	G	N	P	T	T	P	L	L	M	G	PSRSSRGLF	Yes(62-64)	K	V	K	E	D	P	I	N
EPI_ISL_350294	A/chicken/Fujian/3-15 FZHX0022-O/2018|H9N2	H9N2	T	A	T	D	G	N	G	N	P	T	T	P	L	L	M	G	PSRSSRGLF	Yes(62-64)	K	V	K	E	D	P	I	N
EPI_ISL_351449	A/chicken/Fujian/03-15 FZHX0030-C/2018|H9N2	H9N2	T	A	T	D	G	N	G	N	P	T	T	P	L	L	M	G	PSRSSRGLF	Yes(62-64)	K	V	K	E	D	P	I	N
EPI_ISL_351448	A/chicken/Fujian/03-15 FZHX0026-O/2018|H9N2	H9N2	T	A	T	D	G	N	G	N	P	T	T	P	L	L	M	G	PSRSSRGLF	Yes(62-64)	K	V	K	E	D	P	I	N
EPI_ISL_351635	A/chicken/Guizhou/12-22 ZYLJJ007-O/2018-Mixed|H9N2	H9N2	T	A	T	D	G	N	E	N	P	T	T	P	L	L	M	G	PSKSSRGLF	/	K	V	K	E	D	P	I	N
EPI_ISL_351430	A/chicken/Fujian/10-23 FZHX0103-O/2018|H9N2	H9N2	T	A	T	D	G	N	G	N	P	T	T	P	L	L	M	G	PSRSSRGLF	Yes(62-64)	K	V	K	V	D	P	I	N
EPI_ISL_349512	A/chicken/Hainan/10-31 001-C/2018-Mixed|H9N2	H9N2	T	A	T	D	G	N	G	N	P	T	T	P	L	L	M	G	PSRSSRGLF	Yes(62-64)	K	V	K	E	D	P	I	N
EPI_ISL_349227	A/chicken/Jiangxi/2-28 NCDZT87K3-OC/2018|H9N2	H9N2	T	A	T	D	G	N	G	N	P	T	T	P	L	L	M	G	PSRSNRGLF	Yes(62-64)	K	V	K	E	D	P	I	N
EPI_ISL_349205	A/chicken/Jiangxi/2-28 NCDZT74K3-OC/2018|H9N2	H9N2	T	A	T	D	G	N	G	N	P	T	T	P	L	L	M	G	PSRSNRGLF	Yes(62-64)	K	V	K	E	D	P	I	N
EPI_ISL_349240	A/chicken/Jiangxi/2-28 NCDZT94K3-OC/2018|H9N2	H9N2	T	A	T	D	G	N	G	N	P	T	T	P	L	L	M	G	PSRSNRGLF	Yes(62-64)	K	V	K	E	D	P	I	N
EPI_ISL_349429	A/chicken/Guangdong/8-22 HLYM009-C/2018|H9N2	H9N2	T	A	T	D	G	N	G	N	P	T	T	P	L	L	M	G	PSRSSRGLF	Yes(62-64)	K	V	K	E	D	P	I	N
EPI_ISL_349537	A/chicken/Guangdong/10-17 SZBJ016-C/2018|H9N2	H9N2	T	A	T	D	G	N	G	N	P	T	T	P	L	L	M	G	PSRSSRGLF	Yes(62-64)	K	V	K	E	D	P	I	N
EPI_ISL_349534	A/chicken/Guangdong/9-12 SZBJ015-O/2018|H9N2	H9N2	T	A	T	D	G	N	G	N	P	T	T	P	L	L	M	G	PSRSSRGLF	Yes(62-64)	K	V	K	E	D	P	I	N
EPI_ISL_349423	A/chicken/Guangdong/8-22 HLYM001-O/2018|H9N2	H9N2	T	A	T	D	G	N	G	N	P	T	T	P	L	L	M	G	PSRSSRGLF	Yes(62-64)	K	V	K	E	D	P	I	N
EPI_ISL_349532	A/chicken/Guangdong/9-12 SZBJ013-O/2018|H9N2	H9N2	T	A	T	D	G	N	G	N	P	T	T	P	L	L	M	G	PSRSSRGLF	Yes(62-64)	K	V	K	E	D	P	I	N
EPI_ISL_349531	A/chicken/Guangdong/9-12 SZBJ012-O/2018|H9N2	H9N2	T	A	T	D	G	N	G	N	P	T	T	P	L	L	M	G	PSRSSRGLF	Yes(62-64)	K	V	K	E	D	P	I	N
EPI_ISL_349530	A/chicken/Guangdong/9-12 SZBJ008-O/2018|H9N2	H9N2	T	A	T	D	G	N	G	N	P	T	T	P	L	L	M	G	PSRSSRGLF	Yes(62-64)	K	V	K	E	D	P	I	N
EPI_ISL_349536	A/chicken/Guangdong/10-17 SZBJ016-O/2018|H9N2	H9N2	T	A	T	D	G	N	G	N	P	T	T	P	L	L	M	G	PSRSSRGLF	Yes(62-64)	K	V	K	E	D	P	I	N
EPI_ISL_349542	A/chicken/Guangdong/01-18 SZBJ011-C/2017-Mixed|H9N2	H9N2	T	A	T	D	G	N	G	N	P	T	T	P	L	L	M	G	PSRSSRGLF	Yes(62-64)	K	V	K	E	D	P	I	N
EPI_ISL_349420	A/pigeon/Guizhou/11-30 ZYLJJ015-C/2016|H9N2	H9N2	T	A	T	D	G	N	G	N	P	T	T	P	L	L	M	G	PSRSSRGLF	Yes(62-64)	K	V	K	E	D	P	I	N
EPI_ISL_349355	A/chicken/Guangdong/1-18 SZBJ010-C/2017|H9N2	H9N2	T	A	T	D	G	N	G	N	P	T	T	P	L	L	M	G	PSRSSRGLF	Yes(62-64)	K	V	K	E	D	P	I	N
EPI_ISL_349354	A/chicken/Guangdong/1-18 SZBJ008-O/2017|H9N2	H9N2	T	A	T	D	G	N	G	N	P	T	T	P	L	L	M	G	PSRSSRGLF	Yes(62-64)	K	V	K	E	D	P	I	N
EPI_ISL_349541	A/chicken/Guangdong/01-18 SZBJ010-C/2017-Mixed|H9N2	H9N2	T	A	T	D	G	N	G	N	P	T	T	P	L	L	M	G	PSRSSRGLF	Yes(62-64)	K	V	K	E	D	P	I	N
EPI_ISL_349539	A/chicken/Guangdong/01-18 SZBJ014-O/2017-Mixed|H9N2	H9N2	T	A	T	D	G	N	G	N	P	T	T	P	L	L	M	G	PSRSSRGLF	Yes(62-64)	K	V	K	E	D	P	I	N
EPI_ISL_349422	A/pigeon/Guizhou/11-30 ZYLJJ022-O/2016|H9N2	H9N2	T	A	T	D	G	N	G	N	P	T	T	P	L	L	M	G	PSRSSRGLF	Yes(62-64)	K	V	K	E	D	P	I	N
EPI_ISL_349421	A/pigeon/Guizhou/11-30 ZYLJJ021-C/2016|H9N2	H9N2	T	A	T	D	G	N	G	N	P	T	T	P	L	L	M	G	PSRSSRGLF	Yes(62-64)	K	V	K	E	D	P	I	N
EPI_ISL_349419	A/pigeon/Guizhou/11-30 ZYLJJ015-O/2016|H9N2	H9N2	T	A	T	D	G	N	G	N	P	T	T	P	L	L	M	G	PSRSSRGLF	Yes(62-64)	K	V	K	E	D	P	I	N
EPI_ISL_349538	A/chicken/Guangdong/01-18 SZBJ011-O/2017-Mixed|H9N2	H9N2	T	A	T	D	G	N	G	N	P	T	T	P	L	L	M	G	PSRSSRGLF	Yes(62-64)	K	V	K	E	D	P	I	N
EPI_ISL_351668	A/chicken/Guangdong/1-18 SZBJ012-O/2017-Mixed|H9N2	H9N2	T	A	T	D	G	N	G	N	P	T	T	P	L	L	M	G	PSRSSRGLF	Yes(62-64)	K	V	K	E	D	P	I	N
EPI_ISL_349540	A/chicken/Guangdong/01-18 SZBJ005-C/2017-Mixed|H9N2	H9N2	T	A	T	D	G	N	G	N	P	T	T	P	L	L	M	G	PSRSSRGLF	Yes(62-64)	K	V	K	E	D	P	I	N
EPI_ISL_351232	A/chicken/Yunnan/10-16 DQRT001-O/2018|H9N2	H9N2	T	A	T	D	G	N	G	N	P	T	T	P	L	L	M	G	PSRSSRGLF	Yes(62-64)	K	V	K	E	D	P	I	N
EPI_ISL_351236	A/chicken/Yunnan/10-16 DQSPZ001-O/2018-Mixed|H9N2	H9N2	T	A	T	D	G	N	G	N	P	T	T	P	L	L	M	G	PSRSSRGLF	Yes(62-64)	K	V	K	E	D	P	I	N
EPI_ISL_351247	A/chicken/Yunnan/11-22 DQWGH005-O/2018-Mixed|H9N2	H9N2	T	A	T	D	G	N	G	N	P	T	T	P	L	L	M	G	PSRSSRGLF	Yes(62-64)	K	V	K	E	D	P	I	N
EPI_ISL_351249	A/chicken/Yunnan/10-16 DQXBL002-O/2018|H9N2	H9N2	T	A	T	D	G	N	G	N	P	T	T	P	L	L	M	G	PSRSSRGLF	Yes(62-64)	K	V	K	E	D	P	I	N
EPI_ISL_350402	A/environment/Yunnan/3-15 DQBHZ006-E/2018-Mixed|H9N2	H9N2	T	A	T	D	G	N	G	N	P	T	T	P	L	L	M	G	PSRSSRGLF	Yes(62-64)	K	V	K	E	D	P	I	N
EPI_ISL_349352	A/chicken/Guangdong/10-21 SZBJ005-O/2016|H9N2	H9N2	T	A	T	D	G	N	G	N	P	T	T	P	L	L	M	G	PSRSSRGLF	Yes(62-64)	K	V	K	E	D	P	I	N
EPI_ISL_349589	A/chicken/Guangdong/10-21 SZBJ004-O/2016|H9N2	H9N2	T	A	T	D	G	N	G	N	P	T	T	P	L	L	M	G	PSRSSRGLF	Yes(62-64)	K	V	K	E	D	P	V	N
EPI_ISL_349590	A/chicken/Guangdong/12-29 SZBJ007-O/2016|H9N2	H9N2	T	A	T	D	G	N	G	N	P	T	T	P	L	L	M	G	PSRSSRGLF	Yes(62-64)	K	V	K	E	D	P	I	N
EPI_ISL_349344	A/chicken/Guangdong/10-21 SZBJ007-O/2016|H9N2	H9N2	T	A	T	D	G	N	G	N	P	T	T	P	L	L	M	G	PSRSSRGLF	Yes(62-64)	K	V	K	E	D	P	I	N
EPI_ISL_349351	A/chicken/Guangdong/10-21 SZBJ003-O/2016|H9N2	H9N2	T	A	T	D	G	N	G	N	P	T	T	P	L	L	M	G	PSRSSRGLF	Yes(62-64)	K	V	K	E	D	P	I	N
EPI_ISL_350184	A/chicken/Yunnan/12-19 DQRT003-O/2016|H9N2	H9N2	T	A	T	D	G	N	G	N	P	T	T	P	L	L	M	G	PSRSSRGLF	Yes(62-64)	K	V	K	E	D	P	I	N
EPI_ISL_350183	A/chicken/Yunnan/11-29 DQXY004-O/2016|H9N2	H9N2	T	A	T	D	G	N	G	N	P	T	T	P	L	L	M	G	PSRSSRGLF	Yes(62-64)	K	V	K	E	D	P	I	N
EPI_ISL_350185	A/chicken/Yunnan/12-19 DQDE006-O/2016-Mixed|H9N2	H9N2	T	A	T	D	G	N	G	N	P	T	T	P	L	L	M	G	PSRSSRGLF	Yes(62-64)	K	V	K	E	D	P	I	N
EPI_ISL_350463	A/environment/Shandong/8-28 TAWM001-E/2017|H9N2	H9N2	-	-	-	-	-	-	-	-	-	-	-	P	L	L	M	G	---------	Yes(58-68)	-	-	-	-	?	-	-	N
EPI_ISL_349395	A/chicken/Guizhou/6-30 ZYLJJ013-O/2018|H9N2	H9N2	T	A	T	N	G	E	G	N	P	N	T	P	L	L	M	G	PSKSSRGLF	Yes(62-64)	K	V	K	E	D	P	I	N
EPI_ISL_351634	A/chicken/Guizhou/11-22 ZYLJJ009-O/2018-Mixed|H9N2	H9N2	T	A	T	D	G	E	G	N	P	D	T	P	L	L	M	G	PSKSSRGLF	Yes(62-64)	K	V	K	V	D	/	/	N
EPI_ISL_349567	A/chicken/Guizhou/12-22 ZYLJJ002-C/2018-Mixed|H9N2	H9N2	T	A	T	N	G	E	G	N	P	D	T	P	L	L	M	G	PSKSSRGLF	Yes(62-64)	K	V	K	V	D	P	I	N
EPI_ISL_349394	A/chicken/Guizhou/6-30 ZYLJJ007-O/2018|H9N2	H9N2	T	A	T	N	G	E	G	N	P	D	T	P	L	L	M	G	PSKSSRGLF	Yes(62-64)	K	V	K	V	D	P	I	N
EPI_ISL_351673	A/chicken/Guizhou/8-26 ZYLJJ014-O/2018-Mixed|H9N2	H9N2	T	A	T	N	G	E	G	N	P	D	T	P	L	L	M	G	PSKSSRGLF	Yes(62-64)	K	V	K	V	D	P	I	N
EPI_ISL_349401	A/chicken/Guizhou/7-27 ZYLJJ011-O/2018|H9N2	H9N2	T	A	T	N	G	E	G	N	P	D	T	P	L	L	M	G	PSKSSRGLF	Yes(62-64)	K	V	K	V	D	P	I	N
EPI_ISL_349400	A/chicken/Guizhou/7-27 ZYLJJ010-O/2018|H9N2	H9N2	T	A	T	N	G	E	G	N	P	D	T	P	L	L	M	G	PSKSSRGLF	Yes(62-64)	K	V	K	V	D	P	I	N
EPI_ISL_349399	A/chicken/Guizhou/7-27 ZYLJJ009-O/2018|H9N2	H9N2	T	A	T	N	G	E	G	N	P	D	T	P	L	L	M	G	PSKSSRGLF	Yes(62-64)	K	V	K	V	D	P	I	N
EPI_ISL_349398	A/chicken/Guizhou/7-27 ZYLJJ008-O/2018|H9N2	H9N2	T	A	T	N	G	E	G	N	P	D	T	P	L	L	M	G	PSKSSRGLF	Yes(62-64)	K	V	K	V	D	P	I	N
EPI_ISL_349418	A/chicken/Guizhou/7-27 ZYLJJ013-O/2018|H9N2	H9N2	T	A	T	N	G	E	G	N	P	D	T	P	L	L	M	G	PSKSSRGLF	Yes(62-64)	K	V	K	V	D	P	I	N
EPI_ISL_349403	A/chicken/Guizhou/7-27 ZYLJJ015-O/2018|H9N2	H9N2	T	A	T	N	G	E	G	N	P	D	T	P	L	L	M	G	PSKSSRGLF	Yes(62-64)	K	V	K	V	D	P	I	N
EPI_ISL_349402	A/chicken/Guizhou/7-27 ZYLJJ014-O/2018|H9N2	H9N2	T	A	T	N	G	E	G	N	P	D	T	P	L	L	M	G	PSKSSRGLF	Yes(62-64)	K	V	K	V	D	P	I	N
EPI_ISL_349409	A/chicken/Guizhou/8-26 ZYLJJ015-O/2018|H9N2	H9N2	T	A	T	N	G	E	G	N	P	D	T	P	L	L	M	G	PSKSSRGLF	Yes(62-64)	K	V	K	V	D	P	I	N
EPI_ISL_349408	A/chicken/Guizhou/8-26 ZYLJJ005-O/2018|H9N2	H9N2	T	A	T	N	G	E	G	N	P	D	T	P	L	L	M	G	PSKSSRGLF	Yes(62-64)	K	V	K	V	D	P	I	N
EPI_ISL_349407	A/chicken/Guizhou/8-26 ZYLJJ002-O/2018|H9N2	H9N2	T	A	T	N	G	E	G	N	P	D	T	P	L	L	M	G	PSKSSRGLF	Yes(62-64)	K	V	K	V	D	P	I	N
EPI_ISL_350129	A/environment/Yunnan/12-19 DQWGH048-E/2016-Mixed|H9N2	H9N2	T	A	T	N	G	N	G	N	P	T	T	P	L	L	M	G	PSRSSRGIF	Yes(62-64)	K	V	K	E	D	P	I	N
EPI_ISL_350188	A/environment/Yunnan/3-20 DQSPZ027-E/2017|H9N2	H9N2	T	A	T	N	G	N	G	N	P	T	T	P	L	L	M	G	PSRSSRGIF	Yes(62-64)	K	V	K	E	D	P	I	N
EPI_ISL_349342	A/chicken/Guangdong/12-29 SZBJ009-O/2016|H9N2	H9N2	T	A	T	N	G	D	G	N	P	D	T	P	L	L	M	G	PSKSSRGLF	Yes(62-64)	K	V	K	V	D	P	I	N
EPI_ISL_349343	A/chicken/Guangdong/12-29 SZBJ010-O/2016|H9N2	H9N2	T	A	T	N	G	D	G	N	P	D	T	P	L	L	M	G	PSKSSRGLF	Yes(62-64)	K	V	K	V	D	P	I	N
EPI_ISL_350429	A/chicken/Zhejiang/7-23 HZBX004-O/2018|H9N2	H9N2	-	S	T	D	G	N	K	N	P	T	-	P	L	L	M	-	PSRSNRGLF	Yes(62-64)	K	V	K	E	D	P	I	N
EPI_ISL_353863	A/environment/Shandong/1-26 TAWL001-E/2019-Mixed-H9N2|H9N2	H9N2	T	A	T	D	G	N	G	N	P	E	T	P	L	L	M	G	PSRSSRGLF	Yes(62-64)	/	/	/	/	/	/	/	/
EPI_ISL_353877	A/environment/Anhui/2-22 YHZGS004-E/2019-Mixed-H9N2|H9N2	H9N2	T	A	T	N	N	A	E	N	P	T	A	P	L	L	M	G	PSRS?RGLF	Yes(62-64)	/	/	/	/	/	/	/	/
EPI_ISL_353120	A/chicken/Hunan/10-27 YYGK89B4-OC/2018-Mixed-H9N2|H9N2	H9N2	T	A	T	N	G	E	G	N	P	D	T	P	L	L	M	G	PSRSSRGLF	Yes(62-64)	/	/	/	/	/	/	/	/
EPI_ISL_351638	A/chicken/Hainan/1-14 HKPL001-O/2018|H9N2	H9N2	T	S	T	N	G	D	G	N	P	D	T	P	L	L	M	G	PSRSSRGLF	Yes(62-64)	K	V	K	E	D	P	I	N
EPI_ISL_349576	A/chicken/Hainan/1-14 HKPL004-O/2018|H9N2	H9N2	T	S	T	N	G	D	G	N	P	D	T	P	L	L	M	G	PSRSSRGLF	Yes(62-64)	K	V	K	E	D	P	I	N
EPI_ISL_352985	A/chicken/Jiangxi/7-25 NCDZT10U3-OC/2018|H9N2	H9N2	T	A	T	N	G	E	G	N	P	D	T	P	L	L	M	G	PSRSSRGLF	Yes(62-64)	K	V	K	E	D	P	I	N
EPI_ISL_352496	A/chicken/Anhui/10-29 YHZGS018-O/2018|H9N2	H9N2	T	A	T	N	G	E	G	N	P	D	T	P	L	-	M	G	PSRS?RGLF	Yes(62-64)	K	V	K	?	D	P	I	N
EPI_ISL_352983	A/chicken/Jiangxi/7-25 NCDZT3U3-OC/2018|H9N2	H9N2	T	A	T	N	G	E	G	N	P	D	T	P	L	L	M	G	PSRSSRGLF	Yes(62-64)	K	V	K	E	D	P	I	N
EPI_ISL_349568	A/chicken/Hainan/10-29 HKPL003-O/2017|H9N2	H9N2	T	A	T	N	G	D	G	N	P	T	T	P	L	L	M	G	PYRSSRGLF	Yes(62-64)	K	V	K	E	D	P	V	N
EPI_ISL_351460	A/chicken/Fujian/4-23 FZHX0601-O/2017|H9N2	H9N2	T	A	T	D	G	N	G	N	P	D	T	P	L	L	M	G	GCRCSRGVL	Yes(62-64)	K	V	K	E	D	P	I	N
EPI_ISL_350225	A/duck/Fujian/3-16 FZHX0321-O/2017|H9N2	H9N2	T	A	T	N	G	D	G	N	P	D	T	P	L	L	M	G	PSRSSRGLF	Yes(62-64)	K	V	K	E	D	P	I	N
EPI_ISL_350220	A/chicken/Fujian/1-17 FZHX0104-O/2017|H9N2	H9N2	T	A	T	N	G	D	G	N	P	D	T	P	L	L	M	G	PSRSSRGLF	Yes(62-64)	K	V	K	E	D	P	I	N
EPI_ISL_350214	A/chicken/Fujian/1-17 FZHX0113-C/2017|H9N2	H9N2	T	A	T	N	G	D	G	N	P	D	T	P	L	L	M	G	PSRSSRGLF	Yes(62-64)	K	V	K	E	D	P	I	N
EPI_ISL_350208	A/chicken/Fujian/1-17 FZHX0102-C/2017|H9N2	H9N2	T	A	T	N	G	D	G	N	P	D	T	P	L	L	M	G	PSRSSRGLF	Yes(62-64)	K	V	K	E	D	P	I	N
EPI_ISL_350206	A/chicken/Fujian/1-17 FZHX0101-C/2017|H9N2	H9N2	T	A	T	N	G	D	G	N	P	D	T	P	L	L	M	G	PSRSSRGLF	Yes(62-64)	K	V	K	E	D	P	I	N
EPI_ISL_350204	A/chicken/Fujian/1-17 FZHX0114-O/2017|H9N2	H9N2	T	A	T	N	G	D	G	N	P	D	T	P	L	L	M	G	PSRSSRGLF	Yes(62-64)	K	V	K	E	D	P	I	N
EPI_ISL_350224	A/duck/Fujian/3-16 FZHX0314-O/2017|H9N2	H9N2	T	A	T	N	G	D	G	N	P	D	T	P	L	L	M	G	PSRSSRGLF	Yes(62-64)	K	V	K	E	D	P	I	N
EPI_ISL_350201	A/chicken/Fujian/12-7 FZHX1213-O/2016|H9N2	H9N2	T	A	T	N	G	D	G	N	P	D	T	P	L	L	M	G	PSRSSRGLF	Yes(62-64)	K	V	K	E	D	P	I	N
EPI_ISL_350471	A/chicken/Shanxi/9-28 TGRL018-O/2017|H9N2	H9N2	T	A	-	-	-	-	-	-	-	-	-	P	L	L	M	G	---------	Yes(58-68)	-	V	-	E	D	-	-	N
EPI_ISL_349228	A/duck/Hunan/08-25 YYGK87V2-OC/2017|H9N2	H9N2	T	A	T	N	G	E	G	N	P	D	T	P	L	L	M	G	PSRSNRGLF	Yes(62-64)	K	V	K	V	D	P	I	N
EPI_ISL_352287	A/environment/Anhui/11-29 YHZGS001-E/2018-Mixed-H9N2|H9N2	H9N2	T	A	T	N	G	E	G	N	P	D	T	P	L	L	M	G	PSRSSRGLF	Yes(62-64)	/	/	/	/	/	/	/	/
EPI_ISL_348666	A/chicken/Anhui/11-29 YHZGS015-O/2018-Mixed|H9N2	H9N2	T	A	T	N	G	E	G	N	P	D	T	P	L	L	M	G	PSRSSRGLF	Yes(62-64)	K	V	K	?	D	P	I	N
EPI_ISL_348661	A/chicken/Anhui/11-29 YHZGS010-O/2018-Mixed|H9N2	H9N2	T	A	T	N	G	E	G	N	P	D	T	P	L	L	M	G	PSRSSRGLF	Yes(62-64)	K	V	K	?	D	P	I	N
EPI_ISL_348664	A/chicken/Anhui/11-29 YHZGS013-O/2018-Mixed|H9N2	H9N2	T	A	T	N	G	E	G	N	P	D	T	P	L	L	M	G	PSRSSRGLF	Yes(62-64)	K	V	K	?	D	P	I	N
EPI_ISL_348663	A/chicken/Anhui/11-29 YHZGS012-O/2018-Mixed|H9N2	H9N2	T	A	T	N	G	E	G	N	P	D	T	P	L	L	M	G	PSRSSRGLF	Yes(62-64)	K	V	K	V	D	P	I	N
EPI_ISL_348662	A/chicken/Anhui/11-29 YHZGS011-O/2018-Mixed|H9N2	H9N2	T	A	T	N	G	E	G	N	P	D	T	P	L	L	M	G	PSRSSRGLF	Yes(62-64)	K	V	K	V	D	P	I	N
EPI_ISL_352984	A/chicken/Jiangxi/7-25 NCDZT7U3-OC/2018|H9N2	H9N2	T	A	T	N	G	E	G	N	P	D	T	P	L	L	M	G	PSRSSRGLF	Yes(62-64)	K	V	K	E	D	P	I	N
EPI_ISL_352998	A/chicken/Jiangxi/8-28 NCDZT75X3-OC/2018|H9N2	H9N2	T	A	T	N	G	E	G	N	P	D	T	P	L	L	M	G	PSRSSRGLF	Yes(62-64)	K	V	K	E	D	P	I	N
EPI_ISL_352997	A/chicken/Jiangxi/8-28 NCDZT71X3-OC/2018|H9N2	H9N2	T	A	T	N	G	E	G	N	P	D	T	P	L	L	M	G	PSRSSRGLF	Yes(62-64)	K	V	K	E	D	P	I	N
EPI_ISL_353016	A/chicken/Jiangxi/9-22 NCDZT31Z3-OC/2018-Mixed|H9N2	H9N2	T	A	T	N	G	E	G	N	P	D	T	P	L	L	M	G	PSRSSRGLF	Yes(62-64)	K	V	K	E	D	P	I	N
EPI_ISL_352987	A/chicken/Jiangxi/7-25 NCDZT19U3-OC/2018-Mixed|H9N2	H9N2	T	A	T	N	G	E	G	N	P	D	T	P	L	L	M	G	PSRSSRGLF	Yes(62-64)	K	V	K	E	D	P	I	N
EPI_ISL_352994	A/chicken/Jiangxi/8-28 NCDZT58X3-OC/2018|H9N2	H9N2	T	A	T	N	G	E	G	N	P	D	T	P	L	L	M	G	PSRSSRGLF	Yes(62-64)	K	V	K	E	D	P	I	N
EPI_ISL_349082	A/chicken/Hunan/08-25 YYGK16V2-OC/2017|H9N2	H9N2	T	A	T	N	G	E	G	N	P	D	T	P	L	L	M	G	PSRSNRGLF	Yes(62-64)	K	V	K	V	D	P	I	N
EPI_ISL_349091	A/chicken/Hunan/10-31 YYGK1C3-OC/2017|H9N2	H9N2	T	A	T	N	G	E	G	N	P	G	T	P	L	L	M	G	PSRSNRGLF	Yes(62-64)	K	V	K	V	D	P	I	N
EPI_ISL_349119	A/chicken/Hunan/10-31 YYGK2C3-OC/2017|H9N2	H9N2	T	A	T	N	G	E	G	N	P	D	T	P	L	L	M	G	PSRSNRGLF	Yes(62-64)	K	V	K	V	D	P	I	N
EPI_ISL_349115	A/chicken/Hunan/08-25 YYGK28V2-OC/2017|H9N2	H9N2	T	A	T	N	G	E	G	N	P	D	T	P	L	L	M	G	PSRSNRGLF	Yes(62-64)	K	V	K	V	D	P	I	N
EPI_ISL_349216	A/duck/Hunan/08-25 YYGK80V2-OC/2017|H9N2	H9N2	T	A	T	N	G	E	G	N	P	D	T	P	L	L	M	G	PSRSNRGLF	Yes(62-64)	K	V	K	V	D	P	I	N
EPI_ISL_349243	A/duck/Hunan/10-31 YYGK98C3-OC/2017|H9N2	H9N2	T	A	T	N	G	E	G	N	P	D	T	P	L	L	M	G	PSRSSRGLF	Yes(62-64)	K	V	K	V	D	P	I	N
EPI_ISL_349215	A/duck/Hunan/11-30 YYGK80E3-OC/2017|H9N2	H9N2	T	A	T	N	G	E	G	N	P	D	T	P	L	L	M	G	PSRSSRGLF	Yes(62-64)	K	V	K	V	D	P	I	N
EPI_ISL_349106	A/chicken/Hunan/11-30 YYGK24E3-OC/2017|H9N2	H9N2	T	A	T	N	G	E	G	N	P	D	T	P	L	L	M	G	PSRSSRGLF	Yes(62-64)	K	V	K	V	D	P	I	N
EPI_ISL_351569	A/duck/Fujian/11-26 FZHX0143-O/2018-Mixed|H9N2	H9N2	T	A	T	N	G	E	G	N	P	E	T	P	L	L	M	G	PSRSSRGLF	Yes(62-64)	K	V	K	E	D	P	I	N
EPI_ISL_351549	A/duck/Fujian/10-23 FZHX0142-C/2018-Mixed|H9N2	H9N2	T	A	T	N	G	E	G	N	P	E	T	P	L	L	M	G	PSRSSRGLF	Yes(62-64)	K	V	K	E	D	P	I	N
EPI_ISL_351529	A/chicken/Fujian/9-24 FZHX0096-C/2018-Mixed|H9N2	H9N2	T	A	T	N	G	E	G	N	P	E	T	P	L	L	M	G	PSRSSRGLF	Yes(62-64)	K	V	K	E	?	P	I	N
EPI_ISL_351530	A/chicken/Fujian/9-24 FZHX0099-O/2018|H9N2	H9N2	T	A	T	N	G	E	G	N	P	E	T	P	L	L	M	G	PSRSSRGLF	Yes(62-64)	K	V	K	E	D	P	I	N
EPI_ISL_351434	A/chicken/Fujian/10-23 FZHX0108-C/2018|H9N2	H9N2	T	A	T	N	G	E	G	N	P	E	T	P	L	L	M	G	PSRSSRGLF	Yes(62-64)	K	V	K	E	D	P	I	N
EPI_ISL_351432	A/chicken/Fujian/10-23 FZHX0106-O/2018-Mixed|H9N2	H9N2	T	A	T	N	G	E	G	N	P	E	T	P	L	L	M	G	PSRSSRGLF	Yes(62-64)	K	V	K	E	D	P	I	N
EPI_ISL_349217	A/duck/Hunan/09-22 YYGK81A3-OC/2017|H9N2	H9N2	T	A	T	N	G	E	G	N	P	D	T	P	L	L	M	G	PSRSSRGLF	Yes(62-64)	K	V	K	V	D	P	I	N
EPI_ISL_349220	A/duck/Hunan/09-22 YYGK82A3-OC/2017|H9N2	H9N2	T	A	T	N	G	E	G	N	P	D	T	P	L	L	M	G	PSRSSRGLF	Yes(62-64)	K	V	K	V	D	P	I	N
EPI_ISL_349242	A/duck/Hunan/08-25 YYGK97V2-OC/2017|H9N2	H9N2	T	A	T	N	G	E	G	N	P	D	T	P	L	L	M	G	PSRSSRGLF	Yes(62-64)	K	V	K	E	D	P	I	N
EPI_ISL_349103	A/chicken/Hunan/10-31 YYGK23C3-OC/2017|H9N2	H9N2	T	A	T	N	G	E	G	N	P	D	T	P	L	L	M	G	PSRSSRGLF	Yes(62-64)	K	V	K	V	D	P	I	N
EPI_ISL_349233	A/chicken/Jiangxi/11-29 NCNP8D3-OC/2017|H9N2	H9N2	T	A	T	N	G	E	G	N	P	D	T	P	L	L	M	G	PSRSSRGLF	Yes(62-64)	K	V	K	V	D	P	I	N
EPI_ISL_352591	A/chicken/Shandong/01-26 TAWL014-C/2019|H9N2	H9N2	T	A	T	N	G	E	G	N	P	D	T	P	L	L	M	G	PSRSSRGLF	Yes(62-64)	K	V	K	V	D	P	I	N
EPI_ISL_349102	A/chicken/Hunan/08-25 YYGK22V2-OC/2017|H9N2	H9N2	T	A	T	N	G	E	G	N	P	D	T	P	L	L	M	G	PSRSSRGLF	Yes(62-64)	K	V	K	E	D	P	I	N
EPI_ISL_349135	A/chicken/Hunan/08-25 YYGK38V2-OC/2017|H9N2	H9N2	T	A	T	N	G	E	G	N	P	D	T	P	L	L	M	G	PSRSSRGLF	Yes(62-64)	K	V	K	E	D	P	I	N
EPI_ISL_349140	A/chicken/Hunan/2-06 YYGK40J3-OC/2018|H9N2	H9N2	T	A	T	N	G	E	G	N	P	D	T	P	L	L	M	G	PSRSSRGLF	Yes(62-64)	K	V	K	V	D	P	I	N
EPI_ISL_349213	A/chicken/Hunan/2-06 YYGK7J3-OC/2018|H9N2	H9N2	T	A	T	N	G	E	G	N	P	D	T	P	L	L	M	G	PSRSSRGLF	Yes(62-64)	K	V	K	V	D	P	I	N
EPI_ISL_349069	A/chicken/Hunan/02-06 YYGK11J3-OC/2018|H9N2	H9N2	T	A	T	N	G	E	G	N	P	D	T	P	L	L	M	G	PSRSSRGLF	Yes(62-64)	K	V	K	V	D	P	I	N
EPI_ISL_349192	A/chicken/Jiangxi/11-29 NCNP6D3-OC/2017|H9N2	H9N2	T	A	T	N	G	E	G	N	P	D	T	P	L	L	M	G	PSRSSRGLF	Yes(62-64)	K	V	K	V	D	P	I	N
EPI_ISL_353824	A/chicken/Shanxi/12-27 TGRL005-C/2018-Mixed|H9N2	H9N2	T	A	T	N	G	E	G	N	P	D	T	P	L	L	M	G	PSRSSRGLF	Yes(62-64)	K	V	K	V	D	P	I	N
EPI_ISL_353813	A/chicken/Shandong/1-26 TAWL023-C/2019-Mixed|H9N2	H9N2	T	A	T	N	G	E	G	N	P	D	T	P	L	L	M	G	PSRSSRGLF	Yes(62-64)	K	V	K	V	D	P	I	N
EPI_ISL_353812	A/chicken/Shandong/1-26 TAWL021-C/2019-Mixed|H9N2	H9N2	T	A	T	N	G	E	G	N	P	D	T	P	L	L	M	G	PSRSSRGLF	Yes(62-64)	K	V	K	V	D	P	I	N
EPI_ISL_352483	A/chicken/Henan/11-01 XXHM018-O/2018|H9N2	H9N2	T	A	T	N	G	E	G	N	P	D	T	P	L	L	M	G	PSRSSRGLF	Yes(62-64)	K	V	K	E	D	P	I	N
EPI_ISL_352480	A/chicken/Henan/11-01 XXHM009-O/2018|H9N2	H9N2	T	A	T	N	G	E	G	N	P	D	T	P	L	L	M	G	PSRSSRGLF	Yes(62-64)	K	V	K	E	D	P	I	N
EPI_ISL_352479	A/chicken/Henan/10-31 XXHM005-O/2018|H9N2	H9N2	T	A	T	N	G	E	G	N	P	D	T	P	L	L	M	G	PSRSSRGLF	Yes(62-64)	K	V	K	E	D	P	I	N
EPI_ISL_352578	A/chicken/Shandong/01-26 TAWL010-O/2019|H9N2	H9N2	T	A	T	N	G	E	G	N	P	D	T	P	L	L	M	G	PSRSSRGLF	Yes(62-64)	K	V	K	V	D	P	I	N
EPI_ISL_352577	A/chicken/Shandong/01-26 TAWL009-O/2019|H9N2	H9N2	T	A	T	N	G	E	G	N	P	D	T	P	L	L	M	G	PSRSSRGLF	Yes(62-64)	K	V	K	V	D	P	I	N
EPI_ISL_349543	A/chicken/Guangdong/05-24 SZBJ029-C/2017-Mixed|H9N2	H9N2	T	A	T	N	G	E	G	N	P	D	T	P	L	L	M	G	PSRSSRGLF	Yes(62-64)	K	V	K	E	D	P	I	N
EPI_ISL_352590	A/chicken/Shandong/01-26 TAWL012-C/2019|H9N2	H9N2	T	A	T	N	G	E	G	N	P	D	T	P	L	L	M	G	PSRSSRGLF	Yes(62-64)	K	V	K	V	D	P	I	N
EPI_ISL_352589	A/chicken/Shandong/01-26 TAWL009-C/2019-Mixed|H9N2	H9N2	T	A	T	N	G	E	G	N	P	D	T	P	L	L	M	G	PSRSSRGLF	Yes(62-64)	K	V	K	V	D	P	I	N
EPI_ISL_352588	A/chicken/Shandong/01-26 TAWL007-C/2019-Mixed|H9N2	H9N2	T	A	T	N	G	E	G	N	P	D	T	P	L	L	M	G	PSRSSRGLF	Yes(62-64)	K	V	K	V	D	P	I	N
EPI_ISL_352586	A/chicken/Shandong/01-26 TAWL003-C/2019-Mixed|H9N2	H9N2	T	A	T	N	G	E	G	N	P	D	T	P	L	L	M	G	PSRSSRGLF	Yes(62-64)	K	V	K	V	D	P	I	N
EPI_ISL_352585	A/chicken/Shandong/01-26 TAWL002-C/2019-Mixed|H9N2	H9N2	T	A	T	N	G	E	G	N	P	D	T	P	L	L	M	G	PSRSSRGLF	Yes(62-64)	K	V	K	V	D	P	I	N
EPI_ISL_352583	A/chicken/Shandong/01-26 TAWL017-O/2019-Mixed|H9N2	H9N2	T	A	T	N	G	E	G	N	P	D	T	P	L	L	M	G	PSRSSRGLF	Yes(62-64)	K	V	K	V	D	P	I	N
EPI_ISL_352582	A/chicken/Shandong/01-26 TAWL016-O/2019|H9N2	H9N2	T	A	T	N	G	E	G	N	P	D	T	P	L	L	M	G	PSRSSRGLF	Yes(62-64)	K	V	K	V	D	P	I	N
EPI_ISL_353810	A/chicken/Shandong/1-26 TAWL019-C/2019-Mixed|H9N2	H9N2	T	A	T	N	G	E	G	N	P	D	T	P	L	L	M	G	PSRSSRGLF	Yes(62-64)	K	V	K	V	D	P	I	N
EPI_ISL_352605	A/chicken/Shandong/01-26 TAWL004-C/2019-Mixed-H9N2|H9N2	H9N2	T	A	T	N	G	E	G	N	P	D	T	P	L	L	M	G	PSRSSRGLF	Yes(62-64)	/	/	/	/	/	/	/	/
EPI_ISL_352600	A/chicken/Shandong/01-26 TAWL004-O/2019-Mixed-H9N2|H9N2	H9N2	T	A	T	N	G	E	G	N	P	D	T	P	L	L	M	G	PSRSSRGLF	Yes(62-64)	/	/	/	/	/	/	/	/
EPI_ISL_349358	A/chicken/Guangdong/4-24 SZBJ005-O/2017|H9N2	H9N2	T	A	T	N	G	E	G	N	P	D	T	P	L	L	M	G	PSRSSRGLF	Yes(62-64)	K	V	K	E	D	P	I	N
EPI_ISL_349361	A/chicken/Guangdong/5-24 SZBJ020-C/2017|H9N2	H9N2	T	A	T	N	G	E	G	N	P	D	T	P	L	L	M	G	PSRSSRGLF	Yes(62-64)	K	V	K	E	D	P	I	S
EPI_ISL_349360	A/chicken/Guangdong/4-24 SZBJ007-O/2017|H9N2	H9N2	T	A	T	N	G	E	G	N	P	D	T	P	L	L	M	G	PSRSSRGLF	Yes(62-64)	K	V	K	E	D	P	I	N
EPI_ISL_349359	A/chicken/Guangdong/4-24 SZBJ006-O/2017|H9N2	H9N2	T	A	T	N	G	E	G	N	P	D	T	P	L	L	M	G	PSRSSRGLF	Yes(62-64)	K	V	K	E	D	P	I	N
EPI_ISL_349357	A/chicken/Guangdong/4-24 SZBJ004-O/2017|H9N2	H9N2	T	A	T	N	G	E	G	N	P	D	T	P	L	L	M	G	PSRSSRGLF	Yes(62-64)	K	V	K	E	D	P	I	N
EPI_ISL_349356	A/chicken/Guangdong/4-24 SZBJ002-O/2017|H9N2	H9N2	T	A	T	N	G	E	G	N	P	D	T	P	L	L	M	G	PSRSSRGLF	Yes(62-64)	K	V	K	E	D	P	I	N
EPI_ISL_349362	A/chicken/Guangdong/5-24 SZBJ033-C/2017|H9N2	H9N2	T	A	T	N	G	E	G	N	P	D	T	P	L	L	M	G	PSRSSRGLF	Yes(62-64)	K	V	K	E	D	P	I	N
EPI_ISL_349077	A/chicken/Hunan/07-25 YYGK15U2-OC/2017|H9N2	H9N2	T	A	T	N	G	E	G	N	P	D	T	P	L	L	M	G	PSRSSRGLF	Yes(62-64)	K	V	K	V	D	P	I	N
EPI_ISL_349095	A/chicken/Hunan/11-30 YYGK21E3-OC/2017|H9N2	H9N2	T	A	T	N	G	E	G	N	P	D	T	P	L	L	M	G	PSRSSRGLF	Yes(62-64)	K	V	K	V	D	P	I	N
EPI_ISL_349196	A/duck/Hunan/09-22 YYGK72A3-OC/2017|H9N2	H9N2	T	A	T	N	G	E	G	N	P	D	T	P	L	L	M	G	PSRSSRGLF	Yes(62-64)	K	V	K	V	D	P	I	N
EPI_ISL_349174	A/chicken/Hunan/09-22 YYGK54A3-OC/2017|H9N2	H9N2	T	A	T	N	G	E	G	N	P	D	T	P	L	L	M	G	PSRSSRGLF	Yes(62-64)	K	V	K	V	D	P	I	N
EPI_ISL_349142	A/chicken/Hunan/09-22 YYGK41A3-OC/2017|H9N2	H9N2	T	A	T	N	G	E	G	N	P	D	T	P	L	L	M	G	PSRSSRGLF	Yes(62-64)	K	V	K	V	D	P	I	N
EPI_ISL_349080	A/chicken/Hunan/11-30 YYGK16E3-OC/2017|H9N2	H9N2	T	A	T	N	G	E	G	N	P	D	T	P	L	L	M	G	PSRSSRGLF	Yes(62-64)	K	V	K	V	D	P	I	N
EPI_ISL_349222	A/duck/Hunan/11-30 YYGK83E3-OC/2017|H9N2	H9N2	T	A	T	N	G	E	G	N	P	D	T	P	L	L	M	G	PSRSSRGLF	Yes(62-64)	K	V	K	V	D	P	I	N
EPI_ISL_349234	A/duck/Hunan/10-31 YYGK90C3-OC/2017|H9N2	H9N2	T	A	T	N	G	E	G	N	P	D	T	P	L	L	M	G	PSRSSRGLF	Yes(62-64)	K	V	K	V	D	P	I	N
EPI_ISL_349162	A/chicken/Hunan/10-31 YYGK4C3-OC/2017|H9N2	H9N2	T	A	T	N	G	E	G	N	P	D	T	P	L	L	M	G	PSRSSRGLF	Yes(62-64)	K	V	K	V	D	P	I	N
EPI_ISL_349230	A/duck/Hunan/09-22 YYGK88A3-OC/2017|H9N2	H9N2	T	A	T	N	G	E	G	N	P	D	T	P	L	L	M	G	PSRSSRGLF	Yes(62-64)	K	V	K	V	D	P	I	N
EPI_ISL_349124	A/chicken/Hunan/10-31 YYGK31C3-OC/2017|H9N2	H9N2	T	A	T	N	G	E	G	N	P	D	T	P	L	L	M	G	PSRSSRGLF	Yes(62-64)	K	V	K	V	D	P	I	N
EPI_ISL_349092	A/chicken/Hunan/11-30 YYGK1E3-OC/2017|H9N2	H9N2	T	A	T	N	G	E	G	N	P	D	T	P	L	L	M	G	PSRSSRGLF	Yes(62-64)	K	V	K	V	D	P	I	N
EPI_ISL_349068	A/chicken/Jiangxi/11-29 NCNP11D3-OC/2017|H9N2	H9N2	T	A	T	N	G	E	G	N	P	D	T	P	L	L	M	G	PSRSSRGLF	Yes(62-64)	K	V	K	V	D	P	I	N
EPI_ISL_349065	A/chicken/Hunan/08-25 YYGK10V2-OC/2017|H9N2	H9N2	T	A	T	N	G	E	G	N	P	D	T	P	L	L	M	G	PSRSSRGLF	Yes(62-64)	K	V	K	V	D	P	I	N
EPI_ISL_349209	A/duck/Jiangxi/1-05 NCNP76V2-OC/2018|H9N2	H9N2	T	A	T	N	G	E	G	N	P	D	T	P	L	L	M	G	PSRSSRGLF	Yes(62-64)	K	V	K	E	D	P	I	N
EPI_ISL_349193	A/chicken/Hunan/08-25 YYGK6V2-OC/2017|H9N2	H9N2	T	A	T	N	G	E	G	N	P	D	T	P	L	L	M	G	PSRSSRGLF	Yes(62-64)	K	V	K	V	D	P	I	N
EPI_ISL_349117	A/chicken/Hunan/08-25 YYGK29V2-OC/2017|H9N2	H9N2	T	A	T	N	G	E	G	N	P	D	T	P	L	L	M	G	PSRSSRGLF	Yes(62-64)	K	V	K	V	D	P	I	N
EPI_ISL_349126	A/chicken/Hunan/09-22 YYGK32A3-OC/2017|H9N2	H9N2	T	A	T	N	G	E	G	N	P	D	T	P	L	L	M	G	PSRSSRGLF	Yes(62-64)	K	V	K	V	D	P	I	N
EPI_ISL_349118	A/chicken/Hunan/09-22 YYGK2A3-OC/2017|H9N2	H9N2	T	A	T	N	G	E	G	N	P	D	T	P	L	L	M	G	PSRSSRGLF	Yes(62-64)	K	V	K	V	D	P	I	N
EPI_ISL_351241	A/duck/Yunnan/12-22 DQWGH006-O/2018|H9N2	H9N2	T	A	T	D	G	N	G	N	P	T	T	P	L	L	M	G	PSRSSRGLF	Yes(62-64)	K	V	K	E	D	P	I	N
EPI_ISL_351233	A/chicken/Yunnan/10-16 DQRT003-C/2018-Mixed|H9N2	H9N2	T	A	T	D	G	N	G	N	P	T	T	P	L	L	M	G	PSRSSRGLF	Yes(62-64)	K	V	K	E	D	P	I	N
EPI_ISL_351230	A/chicken/Yunnan/09-18 DQWGH006-O/2018-Mixed|H9N2	H9N2	T	A	T	D	G	N	G	N	P	T	T	P	L	L	M	G	PSRSSRGLF	Yes(62-64)	K	V	K	E	D	P	I	N
EPI_ISL_351235	A/chicken/Yunnan/10-16 DQWGH007-O/2018|H9N2	H9N2	T	A	T	D	G	N	G	N	P	T	T	P	L	L	M	G	PSRSSRGLF	Yes(62-64)	K	V	K	E	D	P	I	N
EPI_ISL_351234	A/environment/Yunnan/10-16 DQWGH002-E/2018|H9N2	H9N2	T	A	T	D	G	N	G	N	P	T	T	P	L	L	M	G	PSRSSRGLF	Yes(62-64)	K	V	K	E	D	P	I	N
EPI_ISL_350458	A/chicken/Anhui/8-28 YHZGS012-O/2018-Mixed|H9N2	H9N2	T	A	T	-	-	-	-	-	-	-	-	-	-	-	-	-	PSRS?RGLF	Yes(62-64)	K	V	K	E	D	-	-	N
EPI_ISL_352572	A/chicken/Shandong/01-26 TAWL001-O/2019-Mixed|H9N2	H9N2	T	A	T	D	G	N	G	N	P	E	T	P	L	L	M	G	PSRSSRGLF	Yes(62-64)	K	V	K	?	D	?	I	N
EPI_ISL_349189	A/chicken/Hunan/12-27 YYGK68G3-OC/2017|H9N2	H9N2	T	A	T	D	G	N	G	N	P	D	T	P	L	L	M	G	PSRSSRGLF	Yes(62-64)	K	V	K	E	D	P	I	N
EPI_ISL_350158	A/environment/Jiangxi/2-06 SRXZJG011-E/2017-Mixed|H9N2	H9N2	T	A	T	N	G	D	G	-	-	-	T	P	L	L	M	G	PSRSSRGLF	Yes(62-64)	K	V	K	E	D	P	I	N
EPI_ISL_350196	A/chicken/Fujian/1-17 FZHX0117-O/2017|H9N2	H9N2	T	A	T	N	G	D	G	N	P	Y	T	P	L	L	M	G	PSRSSRGLF	Yes(62-64)	K	V	K	E	D	P	I	N
EPI_ISL_349510	A/chicken/Hainan/10-31 003-O/2018-Mixed|H9N2	H9N2	T	S	T	N	G	N	G	N	P	D	T	P	L	L	M	G	PSRSSRGLF	Yes(62-64)	K	V	K	E	D	P	I	N
EPI_ISL_351664	A/chicken/Guangdong/10-25 SZBJ017-O/2017|H9N2	H9N2	T	T	T	N	G	N	G	N	P	D	T	P	L	L	M	G	PSRSSRGLF	Yes(62-64)	K	V	K	E	D	P	I	N
EPI_ISL_351231	A/chicken/Yunnan/09-18 DQWGH007-O/2018-Mixed|H9N2	H9N2	T	A	T	D	G	N	G	N	P	-	T	P	L	-	M	G	PSRSSR?LF	Yes(62-64)	K	V	K	E	D	P	I	N
EPI_ISL_353076	A/chicken/Hunan/10-27 YYGK49B4-OC/2018|H9N2	H9N2	T	A	T	N	G	E	G	N	P	D	T	P	L	L	M	G	PSRSSRGLF	Yes(62-64)	K	V	K	V	D	P	I	N
EPI_ISL_353058	A/chicken/Hunan/06-22 YYGK5T3-OC/2018|H9N2	H9N2	T	A	T	N	G	E	G	N	P	D	T	P	L	L	M	G	PSRSSRGLF	Yes(62-64)	K	V	K	V	D	P	V	N
EPI_ISL_353071	A/duck/Hunan/9-22 YYGK26Y3-OC/2018-Mixed|H9N2	H9N2	T	A	T	N	G	E	G	N	P	D	T	P	L	L	M	G	PSRSSRGLF	Yes(62-64)	K	V	K	V	D	P	V	N
EPI_ISL_353072	A/duck/Hunan/9-22 YYGK39Y3-OC/2018|H9N2	H9N2	T	A	T	N	G	E	G	N	P	D	T	P	L	L	M	G	PSRSSRGLF	Yes(62-64)	K	V	K	V	D	P	V	N
EPI_ISL_353070	A/duck/Hunan/9-22 YYGK7Y3-OC/2018|H9N2	H9N2	T	A	T	N	G	E	G	N	P	D	T	P	L	L	M	G	PSRSSRGLF	Yes(62-64)	K	V	K	V	D	P	V	N
EPI_ISL_353000	A/chicken/Jiangxi/09-22 NCDZT13Z3-OC/2018-Mixed|H9N2	H9N2	T	A	T	N	G	E	G	N	P	D	T	P	L	L	M	G	PSRSSRGLF	Yes(62-64)	K	V	K	V	D	P	V	N
EPI_ISL_353080	A/chicken/Hunan/10-27 YYGK55B4-OC/2018-Mixed|H9N2	H9N2	T	A	T	N	G	E	G	N	P	D	T	P	L	L	M	G	PSRSSRGLF	Yes(62-64)	K	V	K	V	D	P	I	N
EPI_ISL_353074	A/chicken/Hunan/9-22 YYGK64Y3-OC/2018|H9N2	H9N2	T	A	T	N	G	E	G	N	P	D	T	P	L	L	M	G	PSRSSRGLF	Yes(62-64)	K	V	K	V	D	P	I	N
EPI_ISL_353068	A/chicken/Hunan/8-27 YYGK3W3-OC/2018|H9N2	H9N2	T	A	T	N	G	E	G	N	P	D	T	P	L	L	M	G	PSRSSRGLF	Yes(62-64)	K	V	K	V	D	P	V	N
EPI_ISL_353062	A/chicken/Hunan/07-26 YYGK22V3-OC/2018-Mixed|H9N2	H9N2	T	A	T	N	G	E	G	N	P	D	T	P	L	L	M	G	PSRSSRGLF	Yes(62-64)	K	V	K	V	D	P	V	N
EPI_ISL_353065	A/chicken/Hunan/7-26 YYGK45V3-OC/2018|H9N2	H9N2	T	A	T	N	G	E	G	N	P	D	T	P	L	L	M	G	PSRSSRGLF	Yes(62-64)	K	V	K	V	D	P	V	N
EPI_ISL_353064	A/chicken/Hunan/7-26 YYGK43V3-OC/2018|H9N2	H9N2	T	A	T	N	G	E	G	N	P	D	T	P	L	L	M	G	PSRSSRGLF	Yes(62-64)	K	V	K	V	D	P	V	N
EPI_ISL_353066	A/chicken/Hunan/7-26 YYGK56V3-OC/2018-Mixed|H9N2	H9N2	T	A	T	N	G	E	G	N	P	D	T	P	L	L	M	G	PSRSSRGLF	Yes(62-64)	K	V	K	V	D	P	V	N
EPI_ISL_353073	A/chicken/Hunan/9-22 YYGK62Y3-OC/2018|H9N2	H9N2	T	A	T	N	G	E	G	N	P	D	T	P	L	L	M	G	PSRSSRGLF	Yes(62-64)	K	V	K	V	D	P	I	N
EPI_ISL_353077	A/chicken/Hunan/10-27 YYGK66B4-OC/2018|H9N2	H9N2	T	A	T	N	G	E	G	N	P	D	T	P	L	L	M	G	PSRSSRGLF	Yes(62-64)	K	V	K	V	D	P	V	N
EPI_ISL_353063	A/chicken/Hunan/7-26 YYGK28V3-OC/2018-Mixed|H9N2	H9N2	T	A	T	N	G	E	G	N	P	D	T	P	L	L	M	G	PSRSSRGLF	Yes(62-64)	K	V	K	V	D	P	?	N
EPI_ISL_353060	A/duck/Hunan/06-22 YYGK79T3-OC/2018|H9N2	H9N2	T	A	T	N	G	E	G	N	P	D	T	P	L	L	M	G	PSRSSRGLF	Yes(62-64)	K	V	K	V	D	P	V	N
EPI_ISL_353059	A/duck/Hunan/06-22 YYGK90T3-OC/2018-Mixed|H9N2	H9N2	T	A	T	N	G	E	G	N	P	D	T	P	L	L	M	G	PSRSSRGLF	Yes(62-64)	K	V	K	V	D	P	V	N
EPI_ISL_353067	A/chicken/Hunan/8-27 YYGK70W3-OC/2018-Mixed|H9N2	H9N2	T	A	T	N	G	E	G	N	P	D	T	P	L	L	M	G	PSRSSRGLF	Yes(62-64)	K	V	K	V	D	P	V	N
EPI_ISL_352996	A/duck/Jiangxi/8-28 NCNP19X3-OC/2018-Mixed|H9N2	H9N2	T	A	T	N	G	E	G	N	P	D	T	P	L	L	M	G	PSRSSRGLF	Yes(62-64)	K	V	K	V	D	P	V	N
EPI_ISL_353069	A/chicken/Hunan/8-27 YYGK45W3-OC/2018|H9N2	H9N2	T	A	T	N	G	E	G	N	P	D	T	P	L	L	M	G	PSRSSRGLF	Yes(62-64)	K	V	K	V	D	P	V	N
EPI_ISL_348745	A/chicken/Shanxi/10-28 TGRL019-C/2017|H9N2	H9N2	T	A	T	D	G	N	G	N	P	D	T	P	L	L	M	G	PSRSSRGLF	Yes(62-64)	K	V	K	E	D	P	I	N
EPI_ISL_350472	A/chicken/Shanxi/10-28 TGRL019-O/2017|H9N2	H9N2	T	A	T	D	G	N	G	N	P	D	T	P	L	L	M	G	PSRSSRGLF	Yes(62-64)	K	V	K	E	D	P	I	N
EPI_ISL_348746	A/chicken/Shanxi/10-28 TGRL023-C/2017|H9N2	H9N2	T	A	T	D	G	N	G	N	P	D	T	P	L	L	M	G	PSRSSRGLF	Yes(62-64)	K	V	K	E	D	P	I	N
EPI_ISL_352475	A/chicken/Anhui/10-29 YHZGS013-O/2018|H9N2	H9N2	T	A	T	N	G	E	G	N	P	D	T	P	L	L	M	G	PSRSSRGLF	Yes(62-64)	K	V	K	V	D	P	I	N
EPI_ISL_352520	A/chicken/Anhui/10-29 YHZGS024-O/2018|H9N2	H9N2	T	A	T	N	G	E	G	N	P	D	T	P	L	L	M	G	PSRSSRGLF	Yes(62-64)	K	V	K	V	D	P	I	N
EPI_ISL_352522	A/chicken/Chongqing/8-31 RCTYH001-O/2018|H9N2	H9N2	T	A	T	N	G	E	G	N	P	D	T	P	L	L	M	G	PSRSSRGLF	Yes(62-64)	K	V	K	V	D	P	I	N
EPI_ISL_352518	A/chicken/Anhui/10-29 YHZGS022-O/2018|H9N2	H9N2	T	A	T	N	G	E	G	N	P	D	T	P	L	L	M	G	PSRSSRGLF	Yes(62-64)	K	V	K	V	D	P	I	N
EPI_ISL_348744	A/chicken/Shanxi/10-28 TGRL018-O/2017|H9N2	H9N2	T	A	T	G	G	N	G	N	P	D	T	P	L	L	M	G	PSRSSRGLF	Yes(62-64)	K	V	K	E	D	P	I	N
EPI_ISL_348743	A/chicken/Shanxi/10-28 TGRL018-C/2017|H9N2	H9N2	T	A	T	D	G	N	G	N	P	D	T	P	L	L	M	G	PSRSSRGLF	Yes(62-64)	K	V	K	E	D	P	I	N
EPI_ISL_348774	A/chicken/Shanxi/7-28 TGRL013-O/2017|H9N2	H9N2	T	A	T	D	G	N	G	N	P	D	T	P	L	L	M	G	PSRSSRGLF	Yes(62-64)	K	V	K	E	D	P	I	N
EPI_ISL_348775	A/chicken/Shanxi/7-28 TGRL014-O/2017|H9N2	H9N2	T	A	T	D	G	N	G	N	P	D	T	P	L	L	M	G	PSRSSRGLF	Yes(62-64)	K	V	K	E	D	P	I	N
EPI_ISL_350466	A/chicken/Shanxi/7-28 TGRL021-O/2017|H9N2	H9N2	T	A	T	-	G	N	G	-	P	D	T	P	L	L	M	G	PSRSSRGLF	Yes(62-64)	-	V	-	E	D	-	-	N
EPI_ISL_350452	A/chicken/Shanxi/7-28 TGRL011-O/2017|H9N2	H9N2	T	A	T	D	G	N	G	N	P	D	T	P	L	L	M	G	PSRSSRGLF	Yes(62-64)	K	V	K	E	D	P	I	N
EPI_ISL_352510	A/chicken/Anhui/10-29 YHZGS019-O/2018|H9N2	H9N2	T	A	T	N	G	E	G	N	P	D	T	P	L	L	M	G	PSRSSRGLF	Yes(62-64)	K	V	K	?	D	P	I	N
EPI_ISL_350469	A/chicken/Shanxi/9-28 TGRL020-O/2017|H9N2	H9N2	T	A	T	D	G	N	G	N	P	D	T	P	L	L	M	G	P?RSSR?LF	Yes(62-64)	-	V	-	E	?	-	-	N
EPI_ISL_350362	A/duck/Guangdong/8-30 DGCP050-O/2017|H9N2	H9N2	T	T	T	N	G	N	G	N	P	D	T	P	L	L	M	G	PSRSSRGLF	Yes(62-64)	K	I	K	E	D	P	I	N
EPI_ISL_350123	A/chicken/Guangdong/8-30 DGCP025-O/2017|H9N2	H9N2	T	T	T	N	G	N	G	N	P	D	T	P	L	L	M	G	PSRSSRGLF	Yes(62-64)	K	I	K	E	D	P	I	N
EPI_ISL_350124	A/chicken/Xinjiang/3-18 WLMQXL023-C/2017|H9N2	H9N2	T	T	T	N	G	N	G	N	P	D	T	P	L	L	M	G	PSRSSRGLF	Yes(62-64)	K	I	K	E	D	P	I	N
EPI_ISL_350400	A/chicken/Guangdong/8-30 DGCP022-O/2017-Mixed|H9N2	H9N2	T	T	T	N	G	N	G	N	P	D	T	P	L	L	M	G	PSRSSRGLF	Yes(62-64)	K	I	K	E	D	P	I	N
EPI_ISL_350361	A/duck/Guangdong/8-30 DGCP06-O/2017|H9N2	H9N2	T	T	T	N	G	N	G	N	P	D	T	P	L	L	M	G	PSRSSRGLF	Yes(62-64)	K	I	K	E	D	P	I	N
EPI_ISL_352868	A/chicken/Guangdong/7-20 DGCP050-O/2017-Mixed-H9N2|H9N2	H9N2	T	T	T	-	G	N	G	N	P	D	T	P	L	L	M	G	PSRSSRGLF	Yes(62-64)	/	/	/	/	/	/	/	/
EPI_ISL_352500	A/chicken/Shandong/10-23 TAWL001-O/2018|H9N2	H9N2	T	A	T	D	G	N	G	N	P	D	T	P	L	L	M	G	PSRSSRGLF	Yes(62-64)	K	V	K	E	D	P	I	N
EPI_ISL_352502	A/chicken/Shandong/10-23 TAWL002-O/2018|H9N2	H9N2	T	A	T	D	G	N	G	N	P	D	T	P	L	L	M	G	PSRSSRGLF	Yes(62-64)	K	V	K	E	D	P	I	N
EPI_ISL_352515	A/chicken/Shandong/10-23 TAWL021-C/2018|H9N2	H9N2	T	A	T	D	-	-	-	N	P	D	T	P	L	L	M	G	PSRSSRGL?	Yes(62-64)	-	V	-	E	D	-	-	N
EPI_ISL_353862	A/chicken/Shandong/1-26 TAWL025-C/2019-Mixed-H9N2|H9N2	H9N2	T	A	T	N	N	A	G	N	P	T	A	P	L	L	M	G	PSRSSRGL?	Yes(62-64)	/	/	/	/	/	/	/	/
EPI_ISL_350467	A/chicken/Shanxi/7-28 TGRL023-O/2017|H9N2	H9N2	-	-	-	-	-	-	-	-	-	-	-	-	-	-	-	-	---------	Yes(62-64)	-	-	-	-	?	-	-	N
EPI_ISL_352756	A/duck/Zhejiang/5-11 HZBX013-O/2018-Mixed-H9N3|H9N3	H9N3	T	A	T	D	G	N	G	N	P	D	T	P	L	L	M	G	PSRS?RGL?	NO	/	/	/	/	/	/	/	/
EPI_ISL_352623	A/duck/Zhejiang/04-29 HZBX015-O/2018-Mixed-H9N3|H9N3	H9N3	T	A	T	D	G	N	G	N	P	D	T	P	L	L	M	G	PSRSSRGLF	NO	/	/	/	/	/	/	/	/
EPI_ISL_352622	A/duck/Zhejiang/04-29 HZBX003-O/2018-Mixed-H9N3|H9N3	H9N3	T	A	T	D	G	N	G	N	P	D	T	P	L	L	M	G	PSRSSRGLF	NO	/	/	/	/	/	/	/	/
EPI_ISL_352859	A/duck/Fujian/11-26 FZHX0197-C/2018-Mixed-H9N6|H9N6	H9N6	T	A	T	N	G	E	G	N	P	E	T	P	L	L	M	G	PSR?SRGLF	Yes(59-69)	/	/	/	/	/	/	/	/
EPI_ISL_353840	A/chicken/Anhui/2-22 YHZGS007-O/2019-Mixed|H9N6	H9N6	T	A	T	N	N	A	E	N	P	-	T	P	L	L	M	G	PSRSSRGLF	Yes(59-69)	K	V	K	E	D	P	A	S
EPI_ISL_351443	A/chicken/Fujian/03-15 FZHX0009-C/2018-Mixed|H9N6	H9N6	T	A	T	N	N	A	G	N	P	T	A	P	L	L	M	G	PSRSSRGLF	Yes(59-69)	K	V	K	E	D	P	I	N
EPI_ISL_351618	A/goose/Fujian/3-15 FZHX0009-C/2018|H9N6	H9N6	T	A	T	N	N	A	G	N	P	T	A	P	L	L	M	G	PSRSSRGLF	Yes(59-69)	K	V	K	E	D	P	I	N
EPI_ISL_351620	A/goose/Fujian/3-15 FZHX0011-C/2018|H9N6	H9N6	T	A	T	N	N	A	G	N	P	T	A	P	L	L	M	G	PSRSSRGLF	Yes(59-69)	K	A	K	E	D	P	V	N
EPI_ISL_351622	A/goose/Fujian/3-15 FZHX0013-C/2018|H9N6	H9N6	T	A	T	N	N	A	G	N	P	T	A	P	L	L	M	G	PSRSSRGLF	Yes(59-69)	K	V	K	E	D	P	V	N
EPI_ISL_352549	A/environment/Anhui/1-20 YHZGS004-E/2019-Mixed|H9N6	H9N6	T	A	T	N	N	A	G	N	P	T	A	P	L	L	M	G	PSRS?RGL?	Yes(59-69)	K	V	K	E	D	P	I	N
EPI_ISL_350367	A/duck/Jiangxi/2-16 SRXZCY047-O/2017-Mixed|H9N6	H9N6	T	A	T	N	G	D	G	N	P	D	T	P	L	L	M	G	PSRSSRGLF	Yes(59-69)	K	V	K	E	D	P	I	N
EPI_ISL_349050	A/duck/Jiangxi/4-30 NCNP85N2-OC/2017-Mixed|H9N6	H9N6	T	A	T	N	D	N	G	N	P	D	T	P	L	L	M	G	PSRSSRGLF	NO	K	T	K	E	D	P	V	N
EPI_ISL_349045	A/environment/Jiangxi/1-11 NCNP65E2-E/2017-Mixed|H9N6	H9N6	T	A	T	D	G	N	G	N	P	D	T	P	L	L	M	G	PSRSSRGLF	Yes(59-69)	K	V	K	E	D	P	I	N
EPI_ISL_352250	A/chicken/Shandong/12-26 TAWL014-C/2018-Mixed-H9N6|H9N6	H9N6	T	A	T	D	G	N	G	N	P	E	T	P	L	L	M	G	PSRSSRGLF	Yes(59-69)	/	/	/	/	/	/	/	/
EPI_ISL_351631	A/pigeon/Fujian/9-25 FZHX0007-C/2017|H9N6	H9N6	T	A	T	D	G	N	G	N	P	D	T	P	L	L	M	G	PSKSSRGLF	Yes(59-69)	K	V	K	E	D	?	I	N
EPI_ISL_351596	A/duck/Fujian/9-25 FZHX0016-C/2017|H9N6	H9N6	T	A	T	D	G	N	G	N	P	D	T	P	L	L	M	G	PSKSSRGLF	Yes(59-69)	K	V	K	E	D	-	-	S
EPI_ISL_351519	A/chicken/Fujian/9-24 FZHX0068-C/2018-Mixed|H9N6	H9N6	T	A	T	D	G	N	G	N	P	T	T	P	L	L	M	G	PSRSSRGLF	Yes(59-69)	K	V	K	E	D	P	I	N
EPI_ISL_350352	A/duck/Guangdong/7-20 DGCP050-C/2017-Mixed|H9N6	H9N6	-	S	T	N	G	N	G	N	P	T	-	P	L	L	M	G	PSRSSRGLF	Yes(58-69)	K	A	K	E	D	P	V	S
EPI_ISL_350446	A/chicken/Chongqing/10-28 RCTYH007-O/2018-Mixed|H9N6	H9N6	T	A	T	N	G	E	G	N	P	D	T	P	L	L	M	G	PSRSSRGLF	Yes(59-69)	K	?	K	E	D	P	I	N
EPI_ISL_352584	A/chicken/Shandong/01-26 TAWL022-O/2019-Mixed|H9N6	H9N6	T	A	T	N	G	E	G	N	P	D	T	P	L	L	M	G	PSRSSRGLF	Yes(59-69)	K	V	K	V	D	P	I	N
EPI_ISL_349046	A/duck/Jiangxi/11-29 NCDZT66H2-C/2016-Mixed|H9N8	H9N8	T	A	T	D	G	N	G	N	P	D	T	P	L	L	M	G	PSRSSRGLF	NO	K	V	K	E	D	P	V	N
EPI_ISL_349160	A/chicken/Jiangxi/08-24 NCDZT49X2-OC/2017|H9N9	H9N9	T	A	T	N	N	A	G	N	P	T	V	P	L	L	M	G	PSRSSRGLF	NO	K	V	K	E	D	P	I	N
EPI_ISL_349072	A/chicken/Jiangxi/08-24 NCDZT12X2-OC/2017|H9N9	H9N9	T	A	T	N	N	A	G	N	P	T	V	P	L	L	M	G	PSRSSRGLF	NO	K	V	K	E	D	P	I	N
EPI_ISL_348897	A/chicken/Jiangxi/6-26 NCDZT51R2-OC/2017|H9N9	H9N9	T	A	T	N	N	A	G	N	P	T	V	P	L	L	M	G	PSRSSRGLF	NO	K	V	K	E	D	P	I	N
EPI_ISL_348879	A/chicken/Jiangxi/4-30 NCDZT44N2-OC/2017|H9N9	H9N9	T	A	T	N	N	A	G	N	P	T	A	P	L	L	M	G	PSRSSRGLF	NO	K	V	K	E	D	P	I	N
EPI_ISL_348876	A/chicken/Jiangxi/4-30 NCDZT43N2-OC/2017|H9N9	H9N9	T	A	T	N	N	A	G	N	P	T	A	P	L	L	M	G	PSRSSRGLF	NO	K	V	K	E	D	P	I	N
EPI_ISL_348871	A/chicken/Jiangxi/4-30 NCNP3N2-OC/2017|H9N9	H9N9	T	A	T	N	N	A	G	N	P	T	A	P	L	L	M	G	PSRSSRGLF	NO	K	V	K	E	D	P	I	N
EPI_ISL_348810	A/chicken/Jiangxi/4-30 NCNP10N2-OC/2017|H9N9	H9N9	T	A	T	N	N	A	G	N	P	T	A	P	L	L	M	G	PSRSSRGLF	NO	K	V	K	E	D	P	I	N
EPI_ISL_348807	A/duck/Jiangxi/4-30 NCDZT100N2-OC/2017|H9N9	H9N9	T	A	T	N	N	A	G	N	P	T	A	P	L	L	M	G	PSRSSRGLF	NO	K	V	K	E	D	P	I	N
EPI_ISL_348980	A/chicken/Jiangxi/4-30 NCNP8N2-OC/2017|H9N9	H9N9	T	A	T	N	N	A	G	N	P	T	A	P	L	L	M	G	PSRSSRGLF	NO	K	V	K	E	D	P	I	N
EPI_ISL_348832	A/chicken/Jiangxi/5-26 NCDZT21Q2-OC/2017|H9N9	H9N9	T	A	T	N	N	A	G	N	P	T	A	P	L	L	M	G	PSRSSRGLF	NO	K	V	K	E	D	P	I	N
EPI_ISL_348917	A/chicken/Jiangxi/4-30 NCDZT59N2-OC/2017|H9N9	H9N9	T	A	T	N	N	A	G	N	P	T	A	P	L	L	M	G	PSRSSRGLF	NO	K	V	K	E	D	P	I	N
EPI_ISL_348883	A/chicken/Jiangxi/4-30 NCDZT46N2-OC/2017|H9N9	H9N9	T	A	T	N	N	A	G	N	P	T	A	P	L	L	M	G	PSRSSRGLF	NO	K	V	K	E	D	P	I	N
EPI_ISL_348842	A/chicken/Jiangxi/4-30 NCDZT27N2-OC/2017|H9N9	H9N9	T	A	T	N	N	A	G	N	P	T	A	P	L	L	M	G	PSRSSRGLF	NO	K	V	K	E	D	P	I	N
EPI_ISL_348816	A/chicken/Jiangxi/4-30 NCNP13N2-OC/2017|H9N9	H9N9	T	A	T	N	N	A	G	N	P	T	A	P	L	L	M	G	PSRSSRGLF	NO	K	V	K	E	D	P	I	N
EPI_ISL_348812	A/chicken/Jiangxi/4-30 NCNP12N2-OC/2017|H9N9	H9N9	T	A	T	N	N	A	G	N	P	T	A	P	L	L	M	G	PSRSSRGLF	NO	K	V	K	E	D	P	I	N
EPI_ISL_348991	A/duck/Jiangxi/4-30 NCNP96N2-OC/2017|H9N9	H9N9	T	A	T	N	N	A	G	N	P	T	A	P	L	L	M	G	PSRSSRGLF	NO	K	V	K	E	D	P	I	N
EPI_ISL_348962	A/chicken/Jiangxi/4-30 NCNP7N2-OC/2017|H9N9	H9N9	T	A	T	N	N	A	G	N	P	T	A	P	L	L	M	G	PSRSSRGLF	NO	K	V	K	E	D	P	I	N
EPI_ISL_350374	A/environment/Jiangxi/2-16 SRGFYK093-E/2017-Mixed|H9N9	H9N9	T	A	T	N	G	E	G	N	P	D	T	P	L	L	M	G	PSRSSRGLF	NO	K	V	K	E	D	P	I	N
EPI_ISL_348863	A/chicken/Jiangxi/4-30 NCDZT36N2-OC/2017|H9N9	H9N9	T	A	T	N	D	N	G	N	P	D	T	P	L	L	M	G	PSRSSRGLF	NO	K	V	K	E	D	P	I	N
EPI_ISL_350256	A/duck/Fujian/5-25 FZHX0685-C/2017|H9N9	H9N9	T	A	T	D	G	N	G	N	P	D	T	P	L	L	M	G	PSRSSRGLF	NO	K	V	K	E	D	P	I	N
EPI_ISL_352523	A/chicken/Anhui/10-29 YHZGS014-O/2018-Mixed|H5N6	H5N6	V	A	T	N	D	A	S	H	N	E	E	S	Q	Q	G	G	PLRERRRKRGLF	Yes(58-68)	K	V	Q	E	D	P	V	S
EPI_ISL_352281	A/chicken/Anhui/11-29 YHZGS001-C/2018-Mixed-H5N6|H5N6	H5N6	V	A	T	N	D	A	S	H	N	E	E	S	Q	Q	G	G	PLRERRRKRGLF	Yes(58-68)	/	/	/	/	/	/	/	/
EPI_ISL_352282	A/chicken/Anhui/11-29 YHZGS004-C/2018-Mixed-H5N6|H5N6	H5N6	V	A	T	N	D	A	S	H	N	E	E	S	Q	Q	G	G	PLRERRRKRGLF	Yes(58-68)	/	/	/	/	/	/	/	/
EPI_ISL_352283	A/chicken/Anhui/11-29 YHZGS006-C/2018-Mixed-H5N6|H5N6	H5N6	V	A	T	N	D	A	S	H	N	E	E	S	Q	Q	G	G	PLRERRRKRGLF	Yes(58-68)	/	/	/	/	/	/	/	/
EPI_ISL_352265	A/chicken/Anhui/11-29 YHZGS007-O/2018-Mixed-H5N6|H5N6	H5N6	V	A	T	N	D	A	S	?	N	E	E	S	Q	Q	G	G	PLRERRRKRGLF	Yes(58-68)	/	/	/	/	/	/	/	/
EPI_ISL_352284	A/chicken/Anhui/11-29 YHZGS009-C/2018-Mixed-H5N6|H5N6	H5N6	V	A	T	N	D	A	S	H	N	E	E	S	Q	Q	G	G	PLRERRRKRGLF	Yes(58-68)	/	/	/	/	/	/	/	/
EPI_ISL_352266	A/chicken/Anhui/11-29 YHZGS009-O/2018-Mixed-H5N6|H5N6	H5N6	V	A	T	N	D	A	S	H	N	E	E	S	Q	Q	G	G	PLRERRRKRGLF	Yes(58-68)	/	/	/	/	/	/	/	/
EPI_ISL_352267	A/chicken/Anhui/11-29 YHZGS010-O/2018-Mixed-H5N6|H5N6	H5N6	V	A	T	N	D	A	S	H	N	E	E	S	Q	Q	G	G	PLRERRRKRGLF	Yes(58-68)	/	/	/	/	/	/	/	/
EPI_ISL_352268	A/chicken/Anhui/11-29 YHZGS011-O/2018-Mixed-H5N6|H5N6	H5N6	V	A	T	N	D	A	S	H	N	E	E	S	Q	Q	G	G	PLRERRRKRGLF	Yes(58-68)	/	/	/	/	/	/	/	/
EPI_ISL_352269	A/chicken/Anhui/11-29 YHZGS012-O/2018-Mixed-H5N6|H5N6	H5N6	V	A	T	N	D	A	S	H	N	E	E	S	Q	Q	G	G	PLRERRRKRGLF	Yes(58-68)	/	/	/	/	/	/	/	/
EPI_ISL_352270	A/chicken/Anhui/11-29 YHZGS013-O/2018-Mixed-H5N6|H5N6	H5N6	V	A	T	N	D	A	S	H	N	E	E	S	Q	Q	G	G	PLRERRRKRGLF	Yes(58-68)	/	/	/	/	/	/	/	/
EPI_ISL_352271	A/chicken/Anhui/11-29 YHZGS014-O/2018-Mixed-H5N6|H5N6	H5N6	V	A	T	N	D	A	S	H	N	E	E	S	Q	Q	G	G	PLRERRRKRGLF	Yes(58-68)	/	/	/	/	/	/	/	/
EPI_ISL_352272	A/chicken/Anhui/11-29 YHZGS015-O/2018-Mixed-H5N6|H5N6	H5N6	V	A	T	N	D	A	S	H	N	E	E	S	Q	Q	G	G	PLRERRRKRGLF	Yes(58-68)	/	/	/	/	/	/	/	/
EPI_ISL_352273	A/chicken/Anhui/11-29 YHZGS016-O/2018-Mixed-H5N6|H5N6	H5N6	V	A	T	N	D	A	S	H	N	E	E	S	Q	Q	G	G	PLRERRRKRGLF	Yes(58-68)	/	/	/	/	/	/	/	/
EPI_ISL_352274	A/chicken/Anhui/11-29 YHZGS017-O/2018-Mixed-H5N6|H5N6	H5N6	V	A	T	N	D	A	S	H	N	E	E	S	Q	Q	G	G	PLRERRRKRGLF	Yes(58-68)	/	/	/	/	/	/	/	/
EPI_ISL_352285	A/chicken/Anhui/11-29 YHZGS019-C/2018-Mixed-H5N6|H5N6	H5N6	V	A	T	N	D	A	S	H	N	E	E	S	Q	Q	G	G	PLRERRRKRGLF	Yes(58-68)	/	/	/	/	/	/	/	/
EPI_ISL_352275	A/chicken/Anhui/11-29 YHZGS019-O/2018-Mixed-H5N6|H5N6	H5N6	V	A	T	N	D	A	S	H	N	E	E	S	Q	Q	G	G	PLRERRRKRGLF	Yes(58-68)	/	/	/	/	/	/	/	/
EPI_ISL_352276	A/chicken/Anhui/11-29 YHZGS020-O/2018-Mixed-H5N6|H5N6	H5N6	V	A	T	N	D	A	S	H	N	E	E	S	Q	Q	G	G	PLRERRRKRGLF	Yes(58-68)	/	/	/	/	/	/	/	/
EPI_ISL_352286	A/chicken/Anhui/11-29 YHZGS021-C/2018-Mixed-H5N6|H5N6	H5N6	V	A	T	N	D	A	S	H	N	E	E	S	Q	Q	G	G	PLRERRRKRGLF	Yes(58-68)	/	/	/	/	/	/	/	/
EPI_ISL_352277	A/chicken/Anhui/11-29 YHZGS022-O/2018-Mixed-H5N6|H5N6	H5N6	V	A	T	N	D	A	S	H	N	E	E	S	Q	Q	G	G	PLRERRRKRGLF	Yes(58-68)	/	/	/	/	/	/	/	/
EPI_ISL_352278	A/chicken/Anhui/11-29 YHZGS023-O/2018-Mixed-H5N6|H5N6	H5N6	V	A	T	N	D	A	S	H	N	E	E	S	Q	Q	G	G	PLRERRRKRGLF	Yes(58-68)	/	/	/	/	/	/	/	/
EPI_ISL_352279	A/chicken/Anhui/11-29 YHZGS024-O/2018-Mixed-H5N6|H5N6	H5N6	V	A	T	N	D	A	S	H	N	E	E	S	Q	Q	G	G	PLRERRRKRGLF	Yes(58-68)	/	/	/	/	/	/	/	/
EPI_ISL_352280	A/chicken/Anhui/11-29 YHZGS025-O/2018-Mixed-H5N6|H5N6	H5N6	V	A	T	N	D	A	S	H	N	E	E	S	Q	Q	G	G	PLRERRRKRGLF	Yes(58-68)	/	/	/	/	/	/	/	/
EPI_ISL_353866	A/chicken/Anhui/2-22 YHZGS003-O/2019-Mixed-H5N6|H5N6	H5N6	V	A	T	N	D	A	K	H	N	E	E	S	Q	Q	R	G	PLRERRRKRGLF	Yes(58-68)	/	/	/	/	/	/	/	/
EPI_ISL_353867	A/chicken/Anhui/2-22 YHZGS004-O/2019-Mixed-H5N6|H5N6	H5N6	V	A	T	?	D	A	?	H	N	?	E	S	Q	Q	?	G	PLRERRRKRGLF	Yes(58-68)	/	/	/	/	/	/	/	/
EPI_ISL_353868	A/chicken/Anhui/2-22 YHZGS007-O/2019-Mixed-H5N2|H5N2	H5N2	V	A	T	N	D	A	K	H	N	E	E	S	Q	Q	R	G	PLRERRRKRGLF	NO	/	/	/	/	/	/	/	/
EPI_ISL_353869	A/chicken/Anhui/2-22 YHZGS008-O/2019-Mixed-H5N6|H5N6	H5N6	V	A	T	N	D	A	K	H	N	?	E	S	Q	Q	?	G	PLRERRRKRGLF	Yes(58-68)	/	/	/	/	/	/	/	/
EPI_ISL_353870	A/chicken/Anhui/2-22 YHZGS013-O/2019-Mixed-H5N6|H5N6	H5N6	V	A	T	N	D	A	K	H	N	E	E	S	Q	Q	?	G	PLRERRRKRGLF	Yes(58-68)	/	/	/	/	/	/	/	/
EPI_ISL_353871	A/chicken/Anhui/2-22 YHZGS015-C/2019-Mixed-H5N6|H5N6	H5N6	V	A	T	N	D	A	K	H	N	E	E	S	Q	Q	R	G	PLRERRRKRGLF	NO	/	/	/	/	/	/	/	/
EPI_ISL_353844	A/chicken/Anhui/2-22 YHZGS018-C/2019-Mixed|H5N6	H5N6	V	A	T	N	D	A	K	H	N	E	E	S	Q	Q	R	G	PLRERRRKRGLF	NO	K	V	Q	E	D	P	A	S
EPI_ISL_353873	A/chicken/Anhui/2-22 YHZGS022-C/2019-Mixed-H5N6|H5N6	H5N6	V	A	T	N	D	A	K	H	N	E	E	S	Q	Q	R	G	PLRERRRKRGLF	NO	/	/	/	/	/	/	/	/
EPI_ISL_352305	A/chicken/Anhui/8-28 YHZGS012-O/2018-Mixed-H5N6|H5N6	H5N6	-	-	-	-	-	-	-	-	-	-	-	-	-	-	-	-	PLRERRRKRGLF	Yes(58-68)	/	/	/	/	/	/	/	/
EPI_ISL_350459	A/chicken/Anhui/8-28 YHZGS017-O/2018|H5N6	H5N6	V	A	T	N	D	A	S	H	N	E	E	S	Q	Q	G	G	PLRERRRKRGLF	Yes(58-68)	K	V	Q	E	D	P	V	S
EPI_ISL_352441	A/chicken/Anhui/9-29 YHZGS002-C/2018-Mixed|H5N6	H5N6	V	A	T	N	D	A	S	H	N	E	E	S	Q	Q	G	G	PLRERRRKRGLF	Yes(58-68)	K	V	Q	E	D	P	V	S
EPI_ISL_352438	A/chicken/Anhui/9-29 YHZGS002-O/2018-Mixed|H5N6	H5N6	V	A	T	N	D	A	S	H	N	E	E	S	Q	Q	G	G	PLRERRRKRGLF	Yes(58-68)	K	V	Q	E	D	P	V	S
EPI_ISL_352538	A/chicken/Anhui/9-29 YHZGS014-O/2018-Mixed-H5N6|H5N6	H5N6	V	A	T	N	D	A	S	H	N	E	E	S	Q	Q	G	G	PLRERRRKRGLF	Yes(58-68)	/	/	/	/	/	/	/	/
EPI_ISL_352442	A/chicken/Anhui/9-29 YHZGS023-C/2018-Mixed|H5N6	H5N6	V	A	T	N	D	A	S	H	N	E	E	S	Q	Q	G	G	PLRERRRKRGLF	Yes(58-68)	K	V	Q	E	D	P	V	S
EPI_ISL_352443	A/chicken/Anhui/9-29 YHZGS025-C/2018-Mixed|H5N6	H5N6	V	A	T	N	D	A	S	H	N	E	E	S	Q	Q	G	G	PLRERRRKRGLF	Yes(58-68)	K	V	Q	E	D	P	V	S
EPI_ISL_352440	A/chicken/Anhui/9-29 YHZGS025-O/2018-Mixed|H5N6	H5N6	V	A	T	N	D	A	S	H	N	E	E	S	Q	Q	G	G	PLRERRRKRGLF	Yes(58-68)	K	V	Q	E	D	P	V	S
EPI_ISL_352291	A/chicken/Chongqing/10-28 RCTYH003-O/2018-Mixed-H5N6|H5N6	H5N6	V	A	T	N	D	A	S	H	N	E	E	S	Q	Q	G	G	PLRERRRKRGLF	Yes(58-68)	/	/	/	/	/	/	/	/
EPI_ISL_352304	A/chicken/Chongqing/10-28 RCTYH007-O/2018-Mixed-H5N2|H5N2	H5N2	V	A	T	N	D	A	S	H	N	E	E	S	Q	Q	G	G	PLRERRRKRGLF	NO	/	/	/	/	/	/	/	/
EPI_ISL_352292	A/chicken/Chongqing/10-28 RCTYH020-O/2018-Mixed-H5N6|H5N6	H5N6	V	A	T	N	D	A	S	H	N	E	E	S	Q	Q	G	G	PLRERRRKRGLF	Yes(58-68)	/	/	/	/	/	/	/	/
EPI_ISL_352839	A/chicken/Fujian/10-23 FZHX0106-O/2018-Mixed-H5|H5	H5	V	A	T	N	D	A	K	H	N	E	E	S	Q	Q	R	G	PLKEKRRKRGLF	/	/	/	/	/	/	/	/	/
EPI_ISL_351433	A/chicken/Fujian/10-23 FZHX0107-C/2018-Mixed|H5N6	H5N6	V	A	T	N	D	A	K	H	N	E	E	S	Q	Q	R	G	PLRERRRKRGLF	Yes(58-68)	K	V	Q	E	D	P	A	S
EPI_ISL_351436	A/chicken/Fujian/11-23 FZHX0005-O/2017-Mixed|H5N6	H5N6	V	A	T	N	D	A	G	H	N	E	E	S	Q	Q	Q	G	PLRERRRKRGLF	Yes(58-68)	K	V	Q	E	D	P	A	S
EPI_ISL_351437	A/chicken/Fujian/11-23 FZHX0006-O/2017|H5N6	H5N6	V	A	T	N	D	A	G	H	N	E	E	S	Q	Q	Q	G	PLRERRRKRGLF	Yes(58-68)	K	V	Q	E	D	P	A	N
EPI_ISL_351438	A/chicken/Fujian/11-23 FZHX0007-O/2017|H5N6	H5N6	V	A	T	N	D	A	G	H	N	E	E	S	Q	Q	Q	G	PSRERRRKRGLF	Yes(58-68)	K	V	Q	E	D	P	A	N
EPI_ISL_351439	A/chicken/Fujian/11-23 FZHX0014-O/2017|H5N6	H5N6	V	A	T	N	D	A	G	H	N	E	E	S	Q	Q	Q	G	PLRERRRKRGLF	Yes(58-68)	K	V	Q	E	D	P	A	S
EPI_ISL_351440	A/chicken/Fujian/11-23 FZHX0015-O/2017|H5N6	H5N6	V	A	T	N	D	A	G	H	N	E	E	S	Q	Q	Q	G	PLRERRRKRGLF	NO	K	V	Q	E	D	P	A	S
EPI_ISL_352229	A/chicken/Fujian/3-15 FZHX0009-C/2018-Mixed-H5N2|H5N2	H5N2	V	A	T	N	D	A	K	H	N	E	E	S	Q	Q	R	G	PLRERRRKRGLF	Yes(62-64)	/	/	/	/	/	/	/	/
EPI_ISL_352828	A/chicken/Fujian/8-26 FZHX0065-C/2018-Mixed-H5N6|H5N6	H5N6	V	A	T	N	D	A	K	H	N	E	E	S	Q	Q	R	G	PLRERRRKRGLF	Yes(58-68)	/	/	/	/	/	/	/	/
EPI_ISL_352829	A/chicken/Fujian/9-24 FZHX0067-O/2018-Mixed-H5N6|H5N6	H5N6	V	A	T	N	D	A	K	H	N	E	E	S	Q	Q	R	G	PLRERRRKRGLF	Yes(58-68)	/	/	/	/	/	/	/	/
EPI_ISL_352830	A/chicken/Fujian/9-24 FZHX0068-C/2018-Mixed-H5N6|H5N6	H5N6	V	A	T	N	D	A	K	H	N	E	E	S	Q	Q	R	G	PLRERRRKRGLF	Yes(58-68)	/	/	/	/	/	/	/	/
EPI_ISL_352831	A/chicken/Fujian/9-24 FZHX0071-O/2018-Mixed-H5|H5	H5	V	A	T	N	D	A	K	H	N	E	E	S	Q	Q	R	G	PLREKRRKRGLF	/	/	/	/	/	/	/	/	/
EPI_ISL_352833	A/chicken/Fujian/9-24 FZHX0076-O/2018-Mixed-H5|H5	H5	V	A	T	N	D	A	K	H	N	E	E	S	Q	Q	R	G	PLREKRRKRGLF	/	/	/	/	/	/	/	/	/
EPI_ISL_352837	A/chicken/Fujian/9-24 FZHX0087-C/2018-Mixed-H5|H5	H5	V	A	T	N	D	A	K	H	N	E	E	S	Q	Q	R	G	PLKEKRRKRGLF	/	/	/	/	/	/	/	/	/
EPI_ISL_352838	A/chicken/Fujian/9-24 FZHX0088-C/2018-Mixed-H5N6|H5N6	H5N6	V	A	T	N	D	A	K	H	N	E	E	S	Q	Q	R	G	PLRERRRKRGLF	Yes(58-68)	/	/	/	/	/	/	/	/
EPI_ISL_350360	A/chicken/Guangdong/7-20 DGCP022-O/2017-Mixed|H5N6	H5N6	V	A	T	N	D	A	K	H	N	E	E	S	Q	Q	R	G	PLRERRRKRGLF	Yes(58-68)	K	V	Q	E	D	P	A	S
EPI_ISL_352767	A/chicken/Guangxi/8-25 NNXH008-O/2018-Mixed-H5|H5	H5	V	A	T	N	D	A	K	H	N	E	E	S	Q	Q	R	G	PLKEKRRKRGLF	/	/	/	/	/	/	/	/	/
EPI_ISL_349557	A/chicken/Guizhou/10-28 ZYLJJ008-C/2018|H5N6	H5N6	V	A	T	N	D	A	K	H	N	E	E	S	Q	Q	R	G	PLRERRRKRGLF	Yes(58-68)	K	V	Q	E	D	P	A	S
EPI_ISL_349368	A/chicken/Guizhou/12-20 ZYLJJ017-O/2017|H5N6	H5N6	V	A	T	N	D	A	S	H	N	E	E	S	Q	Q	G	G	PLRERRRKRGLF	Yes(58-68)	-	-	-	-	D	P	A	S
EPI_ISL_352245	A/chicken/Guizhou/8-26 ZYLJJ014-O/2018-Mixed-H5N6|H5N6	H5N6	V	A	T	N	D	A	K	H	N	E	E	S	Q	Q	R	G	PLRERRRKRGLF	Yes(58-68)	/	/	/	/	/	/	/	/
EPI_ISL_352264	A/chicken/Henan/10-31 XXHM015-C/2018-Mixed-H5N6|H5N6	H5N6	V	A	T	N	D	A	S	H	N	E	E	S	Q	Q	G	G	PLRERRRKRGLF	Yes(58-68)	/	/	/	/	/	/	/	/
EPI_ISL_352263	A/chicken/Henan/11-01 XXHM013-C/2018-Mixed-H5N6|H5N6	H5N6	V	A	T	N	D	A	S	H	N	E	E	S	Q	Q	G	G	PLRERRRKRGLF	Yes(58-68)	/	/	/	/	/	/	/	/
EPI_ISL_352295	A/chicken/Henan/11-29 XXHM014-C/2018-Mixed-H5N6|H5N6	H5N6	V	A	T	N	D	A	S	H	N	E	E	S	Q	Q	G	G	PLRERRRKRGLF	Yes(58-68)	/	/	/	/	/	/	/	/
EPI_ISL_352293	A/chicken/Henan/11-29 XXHM015-O/2018-Mixed-H5N6|H5N6	H5N6	V	A	T	N	D	A	S	H	N	E	E	S	Q	Q	G	G	PLRERRRKRGLF	Yes(58-68)	/	/	/	/	/	/	/	/
EPI_ISL_352294	A/chicken/Henan/11-29 XXHM017-O/2018-Mixed-H5N6|H5N6	H5N6	V	A	T	N	D	A	S	H	N	E	E	S	Q	Q	G	G	PLRERRRKRGLF	Yes(58-68)	/	/	/	/	/	/	/	/
EPI_ISL_352524	A/chicken/Henan/8-28 XXHM003-O/2018-Mixed-H5N6|H5N6	H5N6	V	A	T	N	D	A	S	H	N	E	E	S	Q	Q	G	G	PLRERRRKRGLF	Yes(58-68)	/	/	/	/	/	/	/	/
EPI_ISL_352527	A/chicken/Henan/8-28 XXHM004-C/2018-Mixed-H5N6|H5N6	H5N6	V	A	T	N	D	A	S	H	N	E	E	S	Q	Q	G	G	PLRERRRKRGLF	Yes(58-68)	/	/	/	/	/	/	/	/
EPI_ISL_352525	A/chicken/Henan/8-28 XXHM007-O/2018-Mixed-H5N6|H5N6	H5N6	V	A	T	N	D	A	S	H	N	E	E	S	Q	Q	G	G	PLRERRRKRGLF	Yes(58-68)	/	/	/	/	/	/	/	/
EPI_ISL_352526	A/chicken/Henan/8-28 XXHM016-O/2018-Mixed-H5N6|H5N6	H5N6	V	A	T	N	D	A	S	H	N	E	E	S	Q	Q	G	G	PLRERRRKRGLF	Yes(58-68)	/	/	/	/	/	/	/	/
EPI_ISL_352352	A/chicken/Hunan/03-07 YYGK40L3-OC/2018-Mixed-H5N6|H5N6	H5N6	V	A	T	N	D	A	S	H	N	E	E	S	Q	Q	G	G	PLRERRRKRGLF	Yes(58-68)	/	/	/	/	/	/	/	/
EPI_ISL_352353	A/chicken/Hunan/03-07 YYGK60L3-OC/2018-Mixed-H5N2|H5N2	H5N2	V	A	T	N	D	A	S	H	N	E	E	S	Q	Q	G	G	PLRERRRKRGLF	NO	/	/	/	/	/	/	/	/
EPI_ISL_349206	A/chicken/Hunan/03-07 YYGK74L3-OC/2018|H5N6	H5N6	V	A	T	N	D	A	S	H	N	E	E	S	Q	Q	G	G	PLRERRRKRGLF	Yes(58-68)	K	V	Q	E	D	P	V	S
EPI_ISL_352354	A/chicken/Hunan/3-07 YYGK81L3-OC/2018-Mixed-H5N6|H5N6	H5N6	V	A	T	N	D	A	S	H	N	E	E	S	Q	Q	G	G	PLRERRRKRGLF	Yes(58-68)	/	/	/	/	/	/	/	/
EPI_ISL_353113	A/chicken/Hunan/04-26 YYGK19R3-OC/2018-Mixed-H5N6|H5N6	H5N6	V	A	T	N	D	A	K	H	N	E	E	S	Q	Q	R	G	PLRERRRKRGLF	Yes(58-68)	/	/	/	/	/	/	/	/
EPI_ISL_353218	A/chicken/Hunan/04-26 YYGK37R3-OC/2018-Mixed-H5|H5	H5	V	A	T	N	D	A	K	H	N	E	E	S	Q	Q	R	G	PLKEKRRKRGLF	/	/	/	/	/	/	/	/	/
EPI_ISL_353032	A/chicken/Hunan/04-26 YYGK59R3-OC/2018-Mixed|H5N6	H5N6	V	A	T	N	D	A	K	H	N	E	E	S	Q	Q	R	G	PLRERRRKRGLF	Yes(58-68)	K	V	Q	E	D	P	V	N
EPI_ISL_353111	A/chicken/Hunan/04-26 YYGK71R3-OC/2018-Mixed-H5N6|H5N6	H5N6	V	A	T	N	D	A	K	H	N	E	E	S	Q	Q	R	G	PLRERRRKRGLF	Yes(58-68)	/	/	/	/	/	/	/	/
EPI_ISL_353115	A/chicken/Hunan/07-26 YYGK22V3-OC/2018-Mixed-H5N6|H5N6	H5N6	V	A	T	N	D	A	S	H	N	E	E	S	Q	Q	G	G	PLRERRRKRGLF	Yes(58-68)	/	/	/	/	/	/	/	/
EPI_ISL_353116	A/chicken/Hunan/07-26 YYGK28V3-OC/2018-Mixed-H5N6|H5N6	H5N6	V	A	T	N	D	A	K	H	N	E	E	S	Q	Q	R	G	PLRERRRKR?LF	Yes(58-68)	/	/	/	/	/	/	/	/
EPI_ISL_353121	A/chicken/Hunan/10-27 YYGK55B4-OC/2018-Mixed-H5N6|H5N6	H5N6	V	A	T	N	D	A	K	H	N	E	E	S	Q	Q	R	G	PLRERRRKRGLF	Yes(58-68)	/	/	/	/	/	/	/	/
EPI_ISL_353119	A/chicken/Hunan/10-27 YYGK83B4-OC/2018-Mixed-H5N6|H5N6	H5N6	V	A	T	N	D	A	K	H	N	E	E	S	Q	Q	R	G	PLRERRRKRGLF	Yes(58-68)	/	/	/	/	/	/	/	/
EPI_ISL_353079	A/chicken/Hunan/10-27 YYGK89B4-OC/2018-Mixed|H5N6	H5N6	V	A	T	N	D	A	K	H	N	E	E	S	Q	Q	R	G	PLRERRRKRGLF	Yes(58-68)	K	V	Q	E	D	P	A	S
EPI_ISL_353123	A/chicken/Hunan/12-24 YYGK35E4-O/2018-Mixed-H5N6|H5N6	H5N6	V	A	T	N	D	A	K	H	N	E	E	S	Q	Q	R	G	PLRERRRKRGLF	Yes(58-68)	/	/	/	/	/	/	/	/
EPI_ISL_353089	A/chicken/Hunan/12-24 YYGK43E4-O/2018-Mixed|H5N6	H5N6	V	A	T	N	D	A	K	H	N	E	E	S	Q	Q	R	G	PLRERRRKRGLF	Yes(58-68)	K	V	Q	E	D	P	A	S
EPI_ISL_353122	A/chicken/Hunan/12-24 YYGK63E4-O/2018-Mixed-H5N6|H5N6	H5N6	V	A	T	N	D	A	K	H	N	E	E	S	Q	Q	R	G	PLRERRRKRGLF	Yes(58-68)	/	/	/	/	/	/	/	/
EPI_ISL_349281	A/chicken/Hunan/12-27 YYGK19J2-C/2016-Mixed|H5N6	H5N6	V	A	T	N	D	A	R	H	N	E	E	S	Q	Q	R	G	PLRERRRKRGLF	Yes(58-68)	K	V	Q	E	D	P	I	N
EPI_ISL_352309	A/chicken/Hunan/12-27 YYGK19J2-C/2016-Mixed-H5N6|H5N6	H5N6	V	A	T	N	D	A	R	H	N	E	E	S	Q	Q	R	G	PLRERRRKRGLF	Yes(58-68)	/	/	/	/	/	/	/	/
EPI_ISL_348905	A/chicken/Hunan/12-27 YYGK55J2-O/2016|H5N6	H5N6	V	A	T	N	D	A	R	H	N	A	E	S	Q	Q	R	G	PLRERRRKRGLF	Yes(58-68)	K	V	Q	E	D	P	A	S
EPI_ISL_349015	A/chicken/Hunan/12-27 YYGKK148-OC/2016|H5N6	H5N6	V	A	T	N	D	A	R	H	N	E	E	S	Q	Q	R	G	PLRERRRKRGLF	Yes(58-68)	K	V	Q	E	D	P	A	S
EPI_ISL_349133	A/chicken/Hunan/02-06 YYGK37J3-OC/2018|H5N6	H5N6	V	A	T	N	D	A	K	H	N	E	E	S	Q	Q	R	G	PLRERRRKRGLF	Yes(58-68)	K	V	Q	E	D	P	A	S
EPI_ISL_353203	A/chicken/Hunan/4-26 YYGK62R3-OC/2018-Mixed-H5|H5	H5	V	A	T	N	D	A	K	H	N	E	E	S	Q	Q	R	G	PLKEKRRKRGLF	/	/	/	/	/	/	/	/	/
EPI_ISL_353223	A/chicken/Hunan/5-29 YYGK1P3-OC/2018-Mixed-H5|H5	H5	V	A	T	N	D	A	?	H	N	E	E	S	Q	Q	R	G	PLREKRRKRGLF	/	/	/	/	/	/	/	/	/
EPI_ISL_353226	A/chicken/Hunan/5-29 YYGK23P3-OC/2018-Mixed-H5|H5	H5	V	A	T	N	D	A	K	H	N	E	E	S	Q	Q	R	G	PLKEKRRKRGLF	/	/	/	/	/	/	/	/	/
EPI_ISL_353232	A/chicken/Hunan/5-29 YYGK48P3-OC/2018-Mixed-H5|H5	H5	V	?	T	N	D	?	N	H	N	E	E	S	Q	Q	?	G	PLRERRRKRGLF	/	/	/	/	/	/	/	/	/
EPI_ISL_353117	A/chicken/Hunan/7-26 YYGK56V3-OC/2018-Mixed-H5N6|H5N6	H5N6	V	A	T	N	D	A	-	-	-	-	-	S	Q	Q	R	G	PLRERRRKRGLF	Yes(58-68)	/	/	/	/	/	/	/	/
EPI_ISL_353118	A/chicken/Hunan/8-27 YYGK70W3-OC/2018-Mixed-H5N6|H5N6	H5N6	V	A	T	N	D	A	K	H	N	E	E	S	Q	Q	R	G	PLRERRRKRGLF	Yes(58-68)	/	/	/	/	/	/	/	/
EPI_ISL_353165	A/chicken/Jiangxi/09-22 NCDZT13Z3-OC/2018-Mixed-H5|H5	H5	V	A	T	N	D	A	K	H	N	E	E	S	Q	Q	R	G	PLKEKRRKRGLF	/	/	/	/	/	/	/	/	/
EPI_ISL_353163	A/chicken/Jiangxi/09-22 NCNP6Z3-OC/2018-Mixed-H5|H5	H5	A	A	T	N	D	A	K	H	N	E	E	S	Q	Q	R	G	PLRERRRKRGLF	/	/	/	/	/	/	/	/	/
EPI_ISL_352345	A/chicken/Jiangxi/10-30 NCDZT17B3-OC/2017-Mixed-H5N6|H5N6	H5N6	V	A	T	N	D	A	R	H	N	E	E	S	Q	Q	R	G	PLRERRRKRGLF	Yes(58-68)	/	/	/	/	/	/	/	/
EPI_ISL_353198	A/chicken/Jiangxi/11-27 NCDZT28C4-OC/2018-Mixed-H5|H5	H5	V	A	T	N	D	A	?	H	N	E	E	S	Q	Q	R	G	PLKEKRRKRGLF	/	/	/	/	/	/	/	/	/
EPI_ISL_353200	A/chicken/Jiangxi/12-17 NCDZT57D4-O/2018-Mixed-H5|H5	H5	V	A	T	N	D	A	K	H	N	E	E	S	Q	Q	R	G	PLKEKRRKRGLF	/	/	/	/	/	/	/	/	/
EPI_ISL_353092	A/chicken/Jiangxi/3-23 NCDZT15M3-OC/2018-Mixed-H5N6|H5N6	H5N6	?	A	T	N	D	A	K	H	N	E	E	S	Q	Q	R	G	PLRERRRKRGLF	Yes(58-68)	/	/	/	/	/	/	/	/
EPI_ISL_353093	A/chicken/Jiangxi/3-23 NCDZT57M3-OC/2018-Mixed-H5N6|H5N6	H5N6	V	A	T	N	D	A	K	H	N	E	E	S	Q	Q	R	G	PLRERRRKRGLF	Yes(58-68)	/	/	/	/	/	/	/	/
EPI_ISL_353094	A/chicken/Jiangxi/3-23 NCDZT63M3-OC/2018-Mixed-H5N6|H5N6	H5N6	V	A	T	N	D	A	K	H	N	E	E	S	Q	Q	R	G	PLRERRRKRGLF	Yes(58-68)	/	/	/	/	/	/	/	/
EPI_ISL_352963	A/chicken/Jiangxi/4-25 NCDZT51Q3-OC/2018-Mixed|H5N6	H5N6	V	A	T	N	D	A	K	H	N	E	E	S	Q	Q	R	G	PLRERRRKR?LF	NO	K	V	Q	E	D	P	A	S
EPI_ISL_353098	A/chicken/Jiangxi/4-25 NCDZT53Q3-OC/2018-Mixed-H5N6|H5N6	H5N6	V	A	T	N	D	A	K	H	N	E	E	S	Q	Q	R	G	PLRERRRKRGLF	Yes(58-68)	/	/	/	/	/	/	/	/
EPI_ISL_353099	A/chicken/Jiangxi/4-25 NCDZT70Q3-OC/2018-Mixed-H5N6|H5N6	H5N6	V	A	T	N	D	A	K	H	N	E	E	S	Q	Q	R	G	PLRERRRKRGLF	Yes(58-68)	/	/	/	/	/	/	/	/
EPI_ISL_352966	A/chicken/Jiangxi/4-25 NCDZT74Q3-OC/2018-Mixed|H5N6	H5N6	V	A	T	N	D	A	K	H	N	E	E	S	Q	Q	R	G	PLRERRRKRGLF	NO	K	V	Q	E	D	P	A	S
EPI_ISL_353096	A/chicken/Jiangxi/4-25 NCNP6Q3-OC/2018-Mixed-H5N6|H5N6	H5N6	V	A	T	N	D	A	K	H	N	E	E	S	Q	Q	R	G	PLRERRRKRGLF	Yes(58-68)	/	/	/	/	/	/	/	/
EPI_ISL_352308	A/chicken/Jiangxi/5-26 NCNP13Q2-OC/2017-Mixed-H5N6|H5N6	H5N6	V	A	T	N	D	A	R	H	N	E	E	S	Q	Q	R	G	PLRERRRKRGLF	Yes(58-68)	/	/	/	/	/	/	/	/
EPI_ISL_353127	A/chicken/Jiangxi/5-28 NCDZT44N3-OC/2018-Mixed-H5|H5	H5	A	A	T	N	D	A	K	H	N	E	E	S	Q	Q	R	G	PLREKRRKRGLF	/	/	/	/	/	/	/	/	/
EPI_ISL_352969	A/chicken/Jiangxi/5-28 NCDZT69N3-OC/2018-Mixed|H5N6	H5N6	A	A	T	N	D	A	K	H	N	E	E	S	Q	Q	R	G	PLRERRRKRGLF	Yes(58-68)	K	V	Q	E	D	P	A	S
EPI_ISL_352980	A/chicken/Jiangxi/6-21 NCDZT7S3-OC/2018-Mixed|H5N6	H5N6	A	A	T	N	D	A	K	H	N	E	E	S	Q	Q	R	G	PLRERRRKRGLF	Yes(58-68)	K	V	Q	E	D	P	A	S
EPI_ISL_352979	A/chicken/Jiangxi/6-21 NCDZT9S3-OC/2018-Mixed|H5N6	H5N6	A	A	T	N	D	A	K	H	N	E	E	S	Q	Q	R	G	PLRERRRKRGLF	Yes(58-68)	K	V	Q	E	D	P	A	S
EPI_ISL_353158	A/chicken/Jiangxi/7-25 NCNP64U3-OC/2018-Mixed-H5|H5	H5	A	A	T	N	D	A	K	H	N	E	E	S	Q	Q	R	G	PL?--------?	/	/	/	/	/	/	/	/	/
EPI_ISL_352793	A/chicken/Jilin/3-08 CCNQM002-O/2017-Mixed-H5|H5	H5	V	A	T	N	D	A	?	H	N	?	E	S	Q	Q	R	G	PLRERRRKRGLF	/	/	/	/	/	/	/	/	/
EPI_ISL_352597	A/chicken/Shandong/01-26 TAWL001-O/2019-Mixed-H5N6|H5N6	H5N6	V	A	T	N	D	A	S	H	N	E	E	S	Q	Q	G	G	PLRERRRKRGLF	Yes(58-68)	/	/	/	/	/	/	/	/
EPI_ISL_352573	A/chicken/Shandong/01-26 TAWL002-O/2019-Mixed|H5N6	H5N6	V	A	T	N	D	A	S	H	N	E	E	S	Q	Q	G	G	PLRERRRKRGLF	Yes(58-68)	K	V	Q	E	D	P	V	S
EPI_ISL_352604	A/chicken/Shandong/01-26 TAWL003-C/2019-Mixed-H5N6|H5N6	H5N6	V	A	T	N	D	A	S	H	N	E	E	S	Q	Q	G	G	PLRERRRKRGLF	Yes(58-68)	/	/	/	/	/	/	/	/
EPI_ISL_352599	A/chicken/Shandong/01-26 TAWL003-O/2019-Mixed-H5N6|H5N6	H5N6	V	A	T	N	D	A	S	H	N	E	E	S	Q	Q	G	G	PLRERRRKRGLF	Yes(58-68)	/	/	/	/	/	/	/	/
EPI_ISL_352587	A/chicken/Shandong/01-26 TAWL004-C/2019-Mixed|H5N6	H5N6	V	A	T	N	D	A	S	H	N	E	E	S	Q	Q	G	G	PLRERRRKRGLF	Yes(58-68)	K	V	Q	E	D	P	V	S
EPI_ISL_352575	A/chicken/Shandong/01-26 TAWL004-O/2019-Mixed|H5N6	H5N6	V	A	T	N	D	A	S	H	N	E	E	S	Q	Q	G	G	PLRERRRKRGLF	Yes(58-68)	K	V	Q	V	D	P	I	N
EPI_ISL_352606	A/chicken/Shandong/01-26 TAWL007-C/2019-Mixed-H5N6|H5N6	H5N6	V	A	T	N	D	?	S	H	N	E	E	S	Q	Q	G	G	PLRERRRKRGLF	Yes(58-68)	/	/	/	/	/	/	/	/
EPI_ISL_352607	A/chicken/Shandong/01-26 TAWL009-C/2019-Mixed-H5N6|H5N6	H5N6	V	A	T	N	D	?	S	H	N	E	E	S	Q	Q	G	G	PLRERRRKRGLF	Yes(58-68)	/	/	/	/	/	/	/	/
EPI_ISL_352601	A/chicken/Shandong/01-26 TAWL011-O/2019-Mixed-H5N6|H5N6	H5N6	V	A	T	N	D	A	S	H	N	E	E	S	Q	Q	G	G	PLRERRRKRGLF	Yes(58-68)	/	/	/	/	/	/	/	/
EPI_ISL_352608	A/chicken/Shandong/01-26 TAWL017-C/2019-Mixed-H5N6|H5N6	H5N6	V	A	T	N	D	A	S	H	N	E	E	S	Q	Q	G	G	PLRERRRKRGLF	Yes(58-68)	/	/	/	/	/	/	/	/
EPI_ISL_352602	A/chicken/Shandong/01-26 TAWL017-O/2019-Mixed-H5N6|H5N6	H5N6	V	A	T	N	D	?	S	H	N	E	E	S	Q	Q	G	G	PLRERRRKRGLF	Yes(58-68)	/	/	/	/	/	/	/	/
EPI_ISL_352603	A/chicken/Shandong/01-26 TAWL022-O/2019-Mixed-H5N2|H5N2	H5N2	V	A	T	N	D	?	S	H	N	E	E	S	Q	Q	G	G	PLRERRRKRGLF	Yes(62-64)	/	/	/	/	/	/	/	/
EPI_ISL_352258	A/chicken/Shandong/11-28 TAWL019-O/2018-Mixed-H5N6|H5N6	H5N6	V	A	T	N	D	A	S	H	N	E	E	S	Q	Q	G	G	PLRERRRKRGLF	Yes(58-68)	/	/	/	/	/	/	/	/
EPI_ISL_352259	A/chicken/Shandong/11-28 TAWL021-O/2018-Mixed-H5N6|H5N6	H5N6	V	A	T	N	D	A	S	H	N	E	E	S	Q	Q	G	G	PLRERRRKRGLF	Yes(58-68)	/	/	/	/	/	/	/	/
EPI_ISL_352260	A/chicken/Shandong/11-28 TAWL022-O/2018-Mixed-H5N6|H5N6	H5N6	V	A	T	N	D	A	S	H	N	E	E	S	Q	Q	G	G	PLRERRRKRGLF	Yes(58-68)	/	/	/	/	/	/	/	/
EPI_ISL_352261	A/chicken/Shandong/11-28 TAWL024-O/2018-Mixed-H5N6|H5N6	H5N6	V	A	T	N	D	A	S	H	N	E	E	S	Q	Q	G	G	PLRERRRKRGLF	Yes(58-68)	/	/	/	/	/	/	/	/
EPI_ISL_352246	A/chicken/Shandong/12-26 TAWL007-O/2018-Mixed-H5N6|H5N6	H5N6	V	A	T	N	D	A	S	H	N	E	E	S	Q	?	G	G	PLRERRRKRGLF	Yes(58-68)	/	/	/	/	/	/	/	/
EPI_ISL_349647	A/chicken/Shandong/12-26 TAWL014-C/2018-Mixed|H5N2	H5N2	V	A	T	N	D	A	S	H	N	E	E	S	Q	Q	G	G	PLRERRRKRGLF	Yes(62-64)	K	V	Q	E	D	-	V	N
EPI_ISL_349638	A/chicken/Shandong/12-26 TAWL014-O/2018-Mixed|H5N6	H5N6	V	A	T	N	D	A	S	H	N	E	E	S	Q	Q	G	G	PLRERRRKRGLF	Yes(58-68)	K	V	Q	E	D	-	V	S
EPI_ISL_352248	A/chicken/Shandong/12-26 TAWL015-O/2018-Mixed-H5N6|H5N6	H5N6	V	A	T	N	D	A	S	H	N	E	E	S	Q	Q	G	G	PLRERRRKRGLF	Yes(58-68)	/	/	/	/	/	/	/	/
EPI_ISL_352249	A/chicken/Shandong/12-26 TAWL023-O/2018-Mixed-H5N6|H5N6	H5N6	V	A	T	N	D	A	S	H	N	E	E	S	Q	Q	G	G	PLRERRRKRGLF	Yes(58-68)	/	/	/	/	/	/	/	/
EPI_ISL_353860	A/chicken/Shandong/1-26 TAWL020-C/2019-Mixed-H5N6|H5N6	H5N6	V	A	T	N	D	?	S	H	N	E	E	S	Q	Q	G	G	PLRERRRKRGLF	Yes(58-68)	/	/	/	/	/	/	/	/
EPI_ISL_353861	A/chicken/Shandong/1-26 TAWL023-C/2019-Mixed-H5N6|H5N6	H5N6	V	A	T	N	D	A	S	H	N	E	E	S	Q	Q	G	G	PLRERRRKRGLF	Yes(58-68)	/	/	/	/	/	/	/	/
EPI_ISL_353814	A/chicken/Shandong/1-26 TAWL025-C/2019-Mixed|H5N6	H5N6	V	A	T	N	D	A	S	H	N	E	E	S	Q	Q	G	G	PLRERRRKRGLF	Yes(58-68)	K	V	Q	E	D	P	V	S
EPI_ISL_353886	A/chicken/Shandong/2-25 TAWL001-O/2019-Mixed-H5N6|H5N6	H5N6	V	A	T	N	D	A	?	H	N	?	E	S	Q	Q	?	G	PLRERRRKRGLF	Yes(58-68)	/	/	/	/	/	/	/	/
EPI_ISL_353887	A/chicken/Shandong/2-25 TAWL003-O/2019-Mixed-H5N6|H5N6	H5N6	V	A	T	N	D	A	?	H	N	?	E	S	Q	Q	?	G	PLRERRRKRGLF	Yes(58-68)	/	/	/	/	/	/	/	/
EPI_ISL_350461	A/chicken/Shandong/2-28 TAWM016-C/2017|H5N6	H5N6	V	A	T	N	D	A	S	H	N	E	E	S	Q	Q	G	G	PLRERRRKRGLF	Yes(58-68)	-	-	-	-	D	P	-	S
EPI_ISL_350460	A/chicken/Shandong/2-28 TAWM018-O/2017-Mixed|H5N6	H5N6	V	A	T	N	D	A	S	H	N	E	E	S	Q	Q	G	G	PLRERRRKRGLF	Yes(58-68)	-	-	-	E	D	P	-	S
EPI_ISL_350465	A/chicken/Shandong/4-28 TAWM003-O/2018-Mixed|H5N6	H5N6	V	A	T	N	D	A	S	H	N	E	E	S	Q	Q	G	G	PLRERRRKRGLF	Yes(58-68)	-	V	Q	E	D	P	V	S
EPI_ISL_350464	A/chicken/Shandong/8-28 TAWM017-O/2017|H5N6	H5N6	V	A	T	N	D	A	S	H	N	E	E	S	Q	Q	G	G	PLRERRRKRGLF	Yes(58-68)	K	V	Q	E	D	P	V	S
EPI_ISL_348770	A/chicken/Shanxi/04-28 TGRL001-O/2018|H5N6	H5N6	V	A	I	N	D	A	R	H	N	A	E	S	Q	Q	S	G	PLRERRRKRGLF	Yes(58-68)	K	V	Q	E	D	P	A	S
EPI_ISL_348771	A/chicken/Shanxi/04-28 TGRL024-O/2018|H5N6	H5N6	V	A	I	N	D	A	R	H	N	A	E	S	Q	Q	S	G	PLRERRRKRGLF	Yes(58-68)	K	V	Q	E	D	P	A	S
EPI_ISL_352299	A/chicken/Shanxi/11-30 TGRL002-O/2018-Mixed-H5N6|H5N6	H5N6	V	A	T	N	D	A	S	H	N	E	E	S	Q	Q	G	G	PLRERRRKRGLF	Yes(58-68)	/	/	/	/	/	/	/	/
EPI_ISL_352301	A/chicken/Shanxi/11-30 TGRL007-O/2018-Mixed-H5N6|H5N6	H5N6	V	A	T	N	D	A	S	H	N	E	E	S	Q	Q	G	G	PLRERRRKRGLF	Yes(58-68)	/	/	/	/	/	/	/	/
EPI_ISL_352256	A/chicken/Shanxi/11-30 TGRL008-C/2018-Mixed-H5N6|H5N6	H5N6	V	A	T	N	D	A	S	H	N	E	E	S	Q	Q	G	G	PLRERRRKRGLF	Yes(58-68)	/	/	/	/	/	/	/	/
EPI_ISL_352302	A/chicken/Shanxi/11-30 TGRL008-O/2018-Mixed-H5N6|H5N6	H5N6	V	A	T	N	D	A	S	H	N	E	E	S	Q	Q	G	G	PLRERRRKRGLF	Yes(58-68)	/	/	/	/	/	/	/	/
EPI_ISL_352254	A/chicken/Shanxi/11-30 TGRL017-O/2018-Mixed-H5N6|H5N6	H5N6	V	A	T	N	D	A	S	H	N	E	E	S	Q	Q	G	G	PLRERRRKRGLF	Yes(58-68)	/	/	/	/	/	/	/	/
EPI_ISL_352255	A/chicken/Shanxi/11-30 TGRL018-O/2018-Mixed-H5N6|H5N6	H5N6	V	A	T	N	D	A	S	H	N	E	E	S	Q	Q	G	G	PLRERRRKRGLF	Yes(58-68)	/	/	/	/	/	/	/	/
EPI_ISL_352300	A/chicken/Shanxi/12-01 TGRL005-O/2018-Mixed-H5N6|H5N6	H5N6	V	A	T	N	D	A	S	H	N	E	E	S	Q	Q	G	G	PLRERRRKRGLF	Yes(58-68)	/	/	/	/	/	/	/	/
EPI_ISL_352303	A/chicken/Shanxi/12-01 TGRL016-O/2018-Mixed-H5N6|H5N6	H5N6	V	A	T	N	D	A	S	H	N	E	E	S	Q	Q	G	G	PLRERRRKRGLF	Yes(58-68)	/	/	/	/	/	/	/	/
EPI_ISL_352257	A/chicken/Shanxi/12-01 TGRL025-C/2018-Mixed-H5N6|H5N6	H5N6	V	A	T	N	D	A	S	H	N	E	E	S	Q	Q	G	G	PLRERRRKRGLF	Yes(58-68)	/	/	/	/	/	/	/	/
EPI_ISL_348752	A/chicken/Shanxi/12-01 TGYL014-C/2016|H5N6	H5N6	V	A	T	N	D	A	G	H	N	A	E	S	Q	Q	Q	G	PSRERRRKRGLF	Yes(58-68)	K	V	Q	E	D	P	A	S
EPI_ISL_353865	A/chicken/Shanxi/12-27 TGRL005-C/2018-Mixed-H5N6|H5N6	H5N6	V	A	T	N	D	?	S	H	N	E	E	S	Q	Q	G	G	PLRERRRKRGLF	Yes(58-68)	/	/	/	/	/	/	/	/
EPI_ISL_353882	A/chicken/Shanxi/2-22 TGRL001-O/2019-Mixed-H5N6|H5N6	H5N6	V	A	T	N	D	A	?	H	N	?	E	S	Q	Q	?	G	PLRERRRKRGLF	Yes(58-68)	/	/	/	/	/	/	/	/
EPI_ISL_352528	A/chicken/Shanxi/8-28 TGRL001-O/2018-Mixed-H5N6|H5N6	H5N6	V	A	T	N	D	A	S	H	N	E	E	S	Q	Q	G	G	PLRERRRKRGLF	Yes(58-68)	/	/	/	/	/	/	/	/
EPI_ISL_352529	A/chicken/Shanxi/8-28 TGRL002-O/2018-Mixed-H5N6|H5N6	H5N6	V	A	T	N	D	A	S	H	N	E	E	S	Q	Q	G	G	PLRERRRKRGLF	Yes(58-68)	/	/	/	/	/	/	/	/
EPI_ISL_352530	A/chicken/Shanxi/8-28 TGRL004-O/2018-Mixed-H5N6|H5N6	H5N6	V	A	T	N	D	A	S	H	N	E	E	S	Q	Q	G	G	PLRERRRKRGLF	Yes(58-68)	/	/	/	/	/	/	/	/
EPI_ISL_352531	A/chicken/Shanxi/8-28 TGRL009-O/2018-Mixed-H5N6|H5N6	H5N6	V	A	T	N	D	A	S	H	N	E	E	S	Q	Q	G	G	PLRERRRKRGLF	Yes(58-68)	/	/	/	/	/	/	/	/
EPI_ISL_352532	A/chicken/Shanxi/8-28 TGRL011-O/2018-Mixed-H5N6|H5N6	H5N6	V	A	T	N	D	A	S	H	N	E	E	S	Q	Q	G	G	PLRERRRKRGLF	Yes(58-68)	/	/	/	/	/	/	/	/
EPI_ISL_352533	A/chicken/Shanxi/8-28 TGRL016-O/2018-Mixed-H5N6|H5N6	H5N6	V	A	T	N	D	A	S	H	N	E	E	S	Q	Q	G	G	PLRERRRKRGLF	Yes(58-68)	/	/	/	/	/	/	/	/
EPI_ISL_352536	A/chicken/Shanxi/8-28 TGRL018-C/2018-Mixed-H5N6|H5N6	H5N6	V	A	T	N	D	A	S	H	N	E	E	S	Q	Q	G	G	PLRERRRKRGLF	Yes(58-68)	/	/	/	/	/	/	/	/
EPI_ISL_352534	A/chicken/Shanxi/8-28 TGRL020-O/2018-Mixed-H5N6|H5N6	H5N6	V	A	T	N	D	A	S	H	N	E	E	S	Q	Q	G	G	PLRERRRKRGLF	Yes(58-68)	/	/	/	/	/	/	/	/
EPI_ISL_352535	A/chicken/Shanxi/8-28 TGRL023-O/2018-Mixed-H5N6|H5N6	H5N6	V	A	T	N	D	A	S	H	N	E	E	S	Q	Q	G	G	PLRERRRKRGLF	Yes(58-68)	/	/	/	/	/	/	/	/
EPI_ISL_352815	A/chicken/Xinjiang/09-19 WLMQXL002-O/2018-Mixed-H5|H5	H5	V	A	I	N	D	A	R	H	N	E	E	S	Q	Q	R	G	PQRERRRKRGLF	/	/	/	/	/	/	/	/	/
EPI_ISL_352816	A/chicken/Xinjiang/09-19 WLMQXL008-O/2018-Mixed-H5|H5	H5	V	A	I	N	D	A	R	H	N	E	E	S	Q	Q	R	G	PQRERRRKRGLF	/	/	/	/	/	/	/	/	/
EPI_ISL_352811	A/chicken/Xinjiang/10-13 WLMQXL014-O/2018-Mixed-H5|H5	H5	-	-	I	N	D	A	R	H	N	E	E	S	Q	Q	R	G	PQRERRRKRGLF	/	/	/	/	/	/	/	/	/
EPI_ISL_352812	A/chicken/Xinjiang/10-13 WLMQXL018-O/2018-Mixed-H5|H5	H5	V	A	I	N	D	A	R	H	N	E	E	S	Q	Q	R	G	PQRERRRKRGLF	/	/	/	/	/	/	/	/	/
EPI_ISL_351207	A/chicken/Xinjiang/12-24 WLMQXL006-O/2018-Mixed|H5N6	H5N6	V	A	T	N	D	A	K	H	N	E	E	S	Q	Q	R	G	PLRERRRKRGLF	Yes(58-68)	K	V	Q	E	D	P	A	S
EPI_ISL_352800	A/chicken/Xinjiang/12-24 WLMQXL023-O/2018-Mixed-H5|H5	H5	V	A	T	N	D	A	K	H	N	E	E	S	Q	Q	R	G	PLRERRRKRGLF	/	/	/	/	/	/	/	/	/
EPI_ISL_350179	A/chicken/Xinjiang/6-04 WLMQXL006-C/2017-Mixed|H5N8	H5N8	V	A	I	N	D	A	R	H	N	E	E	S	Q	Q	R	G	PLKERRRKRGLF	NO	K	A	Q	E	D	P	V	S
EPI_ISL_351277	A/chicken/Yunnan/03-21 DQRT008-C/2018-Mixed|H5N6	H5N6	V	A	T	N	D	A	R	H	N	E	E	S	Q	Q	S	G	PLRERRRKRGLF	Yes(58-68)	K	V	Q	E	D	P	A	S
EPI_ISL_351228	A/chicken/Yunnan/09-20 DQBHZ002-C/2018-Mixed|H5N6	H5N6	V	A	T	N	D	A	E	H	N	E	E	S	Q	Q	R	G	PLRERRRKRGLF	Yes(58-68)	K	V	Q	E	D	P	A	S
EPI_ISL_351229	A/chicken/Yunnan/09-20 DQBHZ002-O/2018-Mixed|H5N6	H5N6	V	A	T	N	D	A	E	H	N	E	E	S	Q	Q	R	G	PLRERRRKRGLF	Yes(58-68)	K	V	Q	E	D	P	A	S
EPI_ISL_352826	A/chicken/Yunnan/11-22 DQWGH005-O/2018-Mixed-H5|H5	H5	V	A	T	N	D	A	E	H	N	E	E	S	Q	Q	R	G	PLREKRRKRGLF	/	/	/	/	/	/	/	/	/
EPI_ISL_352787	A/chicken/Yunnan/3-21 DQXBL001-C/2018-Mixed-H5|H5	H5	V	A	T	N	D	A	R	H	N	E	E	S	Q	Q	S	G	PLRERRRKRGLF	/	/	/	/	/	/	/	/	/
EPI_ISL_351548	A/duck/Fujian/10-11 FZHX1007-O/2016-Mixed|H5N6	H5N6	A	A	T	N	D	A	G	H	N	A	E	S	Q	Q	Q	G	PSRERRRKRGLF	Yes(58-68)	K	V	Q	E	D	P	A	S
EPI_ISL_352842	A/duck/Fujian/10-23 FZHX0142-C/2018-Mixed-H5N6|H5N6	H5N6	V	A	-	-	-	-	K	H	N	E	E	S	Q	Q	R	G	PLRERRRKRGLF	Yes(58-68)	/	/	/	/	/	/	/	/
EPI_ISL_351551	A/duck/Fujian/10-26 FZHX0002-O/2017|H5N6	H5N6	V	A	T	N	D	A	G	H	N	E	E	S	Q	Q	Q	G	PSRERRRKRGLF	Yes(58-68)	K	V	Q	E	D	P	A	S
EPI_ISL_351552	A/duck/Fujian/10-26 FZHX0004-C/2017-Mixed|H5N6	H5N6	V	A	T	N	D	A	G	H	N	E	E	S	Q	Q	Q	G	PSRERRRKRGLF	Yes(58-68)	K	V	Q	E	D	P	V	S
EPI_ISL_351554	A/duck/Fujian/10-26 FZHX0010-O/2017|H5N6	H5N6	V	A	T	N	D	A	G	H	N	E	E	S	Q	Q	Q	G	PSRERRRKRGLF	Yes(58-68)	K	V	Q	E	D	P	A	S
EPI_ISL_351558	A/duck/Fujian/10-26 FZHX0034-C/2017|H5N6	H5N6	V	A	T	N	D	A	K	H	N	E	E	S	Q	Q	R	G	PLRERRRKRGLF	Yes(58-68)	K	V	Q	E	D	P	A	S
EPI_ISL_351559	A/duck/Fujian/11-09 FZHX-O/2017|H5N6	H5N6	V	A	T	N	D	A	K	H	N	E	E	S	Q	Q	R	G	PLRERRRKRGLF	Yes(58-68)	K	V	Q	E	D	P	A	S
EPI_ISL_351560	A/duck/Fujian/11-23 FZHX0007-C/2017-Mixed|H5N6	H5N6	V	A	T	N	D	A	G	H	N	E	E	S	Q	Q	Q	G	PSRERRRKRGLF	Yes(58-68)	K	V	Q	E	D	Q	A	S
EPI_ISL_351561	A/duck/Fujian/11-23 FZHX0009-C/2017|H5N6	H5N6	V	A	T	N	D	A	G	H	N	E	E	S	Q	Q	Q	G	PSRERRRKRGLF	Yes(58-68)	K	V	Q	E	D	P	A	S
EPI_ISL_352239	A/duck/Fujian/11-23 FZHX0010-C/2017-Mixed-H5N2|H5N2	H5N2	V	A	T	N	D	A	G	H	N	E	E	S	Q	Q	Q	G	PLRERRRKRGLF	Yes(62-64)	/	/	/	/	/	/	/	/
EPI_ISL_351563	A/duck/Fujian/11-23 FZHX0011-O/2017-Mixed|H5N6	H5N6	V	A	T	N	D	A	G	H	N	E	E	S	Q	Q	Q	G	PSRERRRKRGLF	Yes(58-68)	K	V	Q	E	D	P	V	S
EPI_ISL_351564	A/duck/Fujian/11-23 FZHX0014-C/2017|H5N6	H5N6	V	A	T	N	D	A	G	H	N	E	E	S	Q	Q	Q	G	PSRERRRKRGLF	Yes(58-68)	K	V	Q	E	D	P	A	S
EPI_ISL_351565	A/duck/Fujian/11-23 FZHX0015-C/2017|H5N6	H5N6	V	A	T	N	D	A	G	H	N	E	E	S	Q	Q	Q	G	PSRERRRKRGLF	Yes(58-68)	K	V	Q	E	D	P	A	S
EPI_ISL_352241	A/duck/Fujian/11-23 FZHX0018-O/2017-Mixed-H5N2|H5N2	H5N2	V	A	T	N	D	A	G	H	N	E	E	S	Q	Q	Q	G	PLRERRRKRGLF	Yes(62-64)	/	/	/	/	/	/	/	/
EPI_ISL_352242	A/duck/Fujian/11-23 FZHX0020-O/2017-Mixed-H5N2|H5N2	H5N2	V	A	T	N	D	A	G	H	N	E	E	S	Q	Q	Q	G	PLRERRRKRGLF	Yes(62-64)	/	/	/	/	/	/	/	/
EPI_ISL_352843	A/duck/Fujian/11-26 FZHX0143-O/2018-Mixed-H5N6|H5N6	H5N6	V	A	T	N	D	A	K	H	N	E	E	S	Q	Q	R	G	PLRERRRKRGLF	Yes(58-68)	/	/	/	/	/	/	/	/
EPI_ISL_351570	A/duck/Fujian/11-26 FZHX0161-O/2018-Mixed|H5N6	H5N6	V	A	T	N	D	A	K	H	N	E	E	S	Q	Q	R	G	PLRERRRKRGLF	Yes(58-68)	K	V	Q	E	D	P	A	S
EPI_ISL_351571	A/duck/Fujian/11-26 FZHX0162-C/2018-Mixed|H5N6	H5N6	V	A	T	N	D	A	K	H	N	E	E	S	Q	Q	R	G	PLRERRRKRGLF	Yes(58-68)	K	V	Q	E	D	P	A	S
EPI_ISL_351572	A/duck/Fujian/11-26 FZHX0163-O/2018-Mixed|H5N6	H5N6	V	A	T	N	D	A	K	H	N	E	E	S	Q	Q	R	G	PLRERRRKRGLF	Yes(58-68)	K	V	Q	E	D	P	A	S
EPI_ISL_352853	A/duck/Fujian/11-26 FZHX0193-C/2018-Mixed-H5|H5	H5	V	A	T	N	D	A	K	H	N	E	E	S	Q	Q	R	G	PLREKRRKRGLF	/	/	/	/	/	/	/	/	/
EPI_ISL_351581	A/duck/Fujian/11-26 FZHX0200-O/2018-Mixed|H5N6	H5N6	V	A	T	N	D	A	K	H	N	E	E	S	Q	Q	R	G	PLRERRRKRGLF	Yes(58-68)	K	V	Q	E	D	P	A	S
EPI_ISL_350279	A/duck/Fujian/11-3 FZHX1132-O/2016|H5N6	H5N6	V	A	T	N	D	A	G	H	N	A	E	S	Q	Q	Q	G	PSRERRRKRGLF	Yes(58-68)	K	V	Q	E	D	P	A	S
EPI_ISL_350275	A/duck/Fujian/11-3 FZHX1141-C/2016|H5N6	H5N6	A	A	T	N	D	A	G	H	N	A	E	S	Q	Q	Q	G	PSRERRRKRGLF	Yes(58-68)	K	V	Q	E	D	P	A	S
EPI_ISL_351537	A/duck/Fujian/1-17 FZHX0113-C/2017-Mixed|H5N6	H5N6	A	A	T	N	D	A	G	H	N	A	E	S	Q	Q	Q	G	PSRERRRKRGLF	Yes(58-68)	K	V	Q	E	D	P	A	N
EPI_ISL_350212	A/duck/Fujian/1-17 FZHX0123-C/2017|H5N6	H5N6	A	A	T	N	D	A	G	H	N	A	E	S	Q	Q	Q	G	PSRERRRKRGLF	Yes(58-68)	K	V	Q	E	D	P	I	N
EPI_ISL_352834	A/duck/Fujian/1-25 FZHX0041-O/2018-Mixed-H5|H5	H5	V	A	T	N	D	A	K	H	N	E	E	S	Q	Q	R	G	PLREKRRKRGLF	/	/	/	/	/	/	/	/	/
EPI_ISL_352836	A/duck/Fujian/1-25 FZHX0043-O/2018-Mixed-H5|H5	H5	V	A	T	N	D	A	K	H	N	E	E	S	Q	Q	R	G	PLRERRRKRGLF	/	/	/	/	/	/	/	/	/
EPI_ISL_350211	A/duck/Fujian/12-7 FZHX1202-O/2016|H5N6	H5N6	A	A	T	N	D	A	G	H	N	A	E	S	Q	Q	Q	G	PSRERRRKRGLF	Yes(58-68)	K	V	Q	E	D	P	A	S
EPI_ISL_350222	A/duck/Fujian/12-7 FZHX1218-C/2016|H5N6	H5N6	V	A	T	N	D	A	G	H	N	A	E	S	Q	Q	Q	G	PSRERRRKRGLF	Yes(58-68)	K	V	Q	E	D	P	A	S
EPI_ISL_350210	A/duck/Fujian/12-7 FZHX1219-O/2016|H5N6	H5N6	V	A	T	N	D	A	G	H	N	A	E	S	Q	Q	Q	G	PSRERRRKRGLF	Yes(58-68)	K	V	Q	E	D	P	A	S
EPI_ISL_350223	A/duck/Fujian/12-7 FZHX1221-C/2016|H5N6	H5N6	V	A	T	N	D	A	G	H	N	A	E	S	Q	Q	Q	G	PSRERRRKRGLF	Yes(58-68)	K	V	Q	E	D	P	A	S
EPI_ISL_349585	A/duck/Guangdong/11-18 SZBJ003-C/2016|H5N6	H5N6	V	A	T	N	D	A	G	H	N	A	E	S	Q	Q	Q	G	PLRERRRKRGLF	Yes(58-68)	K	V	Q	E	D	P	A	S
EPI_ISL_349581	A/duck/Guangdong/11-18 SZBJ003-O/2016|H5N6	H5N6	V	A	T	N	D	A	G	H	N	A	E	S	Q	Q	Q	G	PLRERRRKRGLF	Yes(58-68)	K	V	Q	E	D	P	A	S
EPI_ISL_349583	A/duck/Guangdong/11-18 SZBJ007-O/2016|H5N6	H5N6	V	A	T	N	D	A	G	H	N	A	E	S	Q	Q	Q	G	PLRERRRKRGLF	Yes(58-68)	K	V	Q	E	D	P	A	S
EPI_ISL_350353	A/duck/Guangdong/7-20 DGCP036-O/2017|H5N6	H5N6	V	A	T	N	D	A	E	H	N	E	E	S	Q	Q	R	G	PLRERRRKRGLF	Yes(58-68)	K	V	Q	E	D	P	A	S
EPI_ISL_349561	A/duck/Guizhou/10-28 ZYLJJ002-C/2018-Mixed|H5N2	H5N2	V	A	T	N	D	A	K	H	N	E	E	S	Q	Q	R	G	PLRERRRKRGLF	Yes(62-64)	K	V	Q	V	D	P	I	N
EPI_ISL_349404	A/duck/Guizhou/7-27 ZYLJJ017-O/2018|H5N6	H5N6	V	A	T	N	D	A	K	H	N	E	E	S	Q	Q	R	G	PLRERRRKRGLF	NO	K	V	Q	E	D	P	A	S
EPI_ISL_349410	A/duck/Guizhou/8-26 ZYLJJ016-O/2018|H5N6	H5N6	V	A	T	N	D	A	K	H	N	E	E	S	Q	Q	R	G	PLRERRRKRGLF	Yes(58-68)	K	V	Q	E	D	P	A	S
EPI_ISL_349411	A/duck/Guizhou/8-26 ZYLJJ017-O/2018|H5N6	H5N6	V	A	T	N	D	A	K	H	N	E	E	S	Q	Q	R	G	PLRERRRKRGLF	Yes(58-68)	K	V	Q	E	D	P	A	S
EPI_ISL_349574	A/duck/Hainan/12-29 HKPL002-C/2017|H5N6	H5N6	V	A	T	N	D	A	K	H	N	E	E	S	Q	Q	R	G	PLRERRRKRGLF	Yes(58-68)	K	V	Q	E	D	P	A	S
EPI_ISL_352252	A/duck/Henan/01-01 LYGL003-O/2017-Mixed-H5N6|H5N6	H5N6	V	A	T	N	D	A	G	H	N	A	E	S	Q	Q	Q	G	PSRERRRKRGLF	Yes(58-68)	/	/	/	/	/	/	/	/
EPI_ISL_350099	A/environment/Henan/12-12 HNSQ001-E/2016|H5N6	H5N6	V	A	I	N	D	A	S	H	N	A	E	S	Q	Q	R	G	PLRERRRKRGLF	Yes(58-68)	K	V	Q	E	D	P	V	S
EPI_ISL_349269	A/duck/Hunan/03-07 YYGK1L3-OC/2018-Mixed|H5N1	H5N1	V	A	I	N	N	A	R	H	N	A	E	S	K	Q	S	G	PLRERRRKRGLF	NO	K	T	Q	E	D	P	V	S
EPI_ISL_352346	A/duck/Hunan/03-07 YYGK1L3-OC/2018-Mixed-H5N1|H5N1	H5N1	V	A	I	N	N	A	R	H	N	A	E	S	K	Q	S	G	PLRERRRKRGLF	NO	/	/	/	/	/	/	/	/
EPI_ISL_349108	A/duck/Hunan/03-07 YYGK25L3-OC/2018|H5N6	H5N6	V	A	T	N	D	A	K	H	N	E	E	S	Q	Q	R	G	PLRERRRKRGLF	Yes(58-68)	K	V	Q	E	D	P	A	S
EPI_ISL_352350	A/duck/Hunan/03-07 YYGK31L3-OC/2018-Mixed-H5N6|H5N6	H5N6	V	A	T	N	D	A	S	H	N	E	E	S	Q	Q	G	G	PLRERRRKRGLF	Yes(58-68)	/	/	/	/	/	/	/	/
EPI_ISL_349274	A/duck/Hunan/3-07 YYGK34L3-OC/2018-Mixed|H5N1	H5N1	V	A	I	N	N	A	R	H	N	A	E	S	K	Q	S	G	PSRERRRKRGLF	NO	K	A	Q	E	D	P	V	S
EPI_ISL_349163	A/duck/Hunan/03-07 YYGK4L3-OC/2018|H5N6	H5N6	V	A	I	N	D	A	S	H	N	A	E	S	Q	Q	R	G	PLRERRRKRGLF	Yes(58-68)	K	V	Q	E	D	P	T	S
EPI_ISL_349083	A/duck/Hunan/03-24 YYGK174M2-C/2017|H5N6	H5N6	V	A	T	N	D	A	E	H	N	E	E	S	Q	Q	R	G	PLRERRRKRGLF	NO	K	V	Q	E	D	P	A	S
EPI_ISL_349084	A/duck/Hunan/03-24 YYGK178M2-C/2017|H5N6	H5N6	V	A	T	N	D	A	E	H	N	E	E	S	Q	Q	R	G	PLRERRRKRGLF	Yes(58-68)	K	V	Q	E	D	P	A	S
EPI_ISL_349088	A/duck/Hunan/03-24 YYGK18M2-O/2017|H5N6	H5N6	V	A	T	N	D	A	E	H	N	E	E	S	Q	Q	R	G	PLRERRRKRGLF	Yes(58-68)	K	V	Q	E	D	P	A	S
EPI_ISL_349097	A/duck/Hunan/03-24 YYGK21M2-O/2017|H5N6	H5N6	V	A	T	N	D	A	E	H	N	E	E	S	Q	Q	R	G	PLRERRRKRGLF	Yes(58-68)	K	V	Q	E	D	P	A	S
EPI_ISL_353221	A/duck/Hunan/04-26 YYGK46R3-OC/2018-Mixed-H5|H5	H5	V	A	T	N	D	A	K	H	N	E	E	S	Q	Q	R	G	PLKEKRRKRGLF	/	/	/	/	/	/	/	/	/
EPI_ISL_353112	A/duck/Hunan/04-26 YYGK75R3-OC/2018-Mixed-H5N6|H5N6	H5N6	V	A	T	N	D	A	K	H	N	E	E	S	Q	Q	R	G	PLRERRRKRGLF	Yes(58-68)	/	/	/	/	/	/	/	/
EPI_ISL_353034	A/duck/Hunan/04-26 YYGK82R3-OC/2018-Mixed|H5N6	H5N6	V	A	T	N	D	A	K	H	N	E	E	S	Q	Q	R	G	PLRERRRKRGLF	Yes(58-68)	K	V	Q	E	D	P	A	S
EPI_ISL_353040	A/duck/Hunan/4-26 YYGK97R3-OC/2018-Mixed|H5N6	H5N6	V	A	T	N	D	A	K	H	N	E	E	S	Q	Q	R	G	PLRERRRKRGLF	Yes(58-68)	K	V	Q	E	D	P	A	S
EPI_ISL_353054	A/duck/Hunan/05-29 YYGK69P3-OC/2018-Mixed|H5N6	H5N6	V	A	T	N	D	A	K	H	N	E	E	S	Q	Q	R	G	PLRERRRKRGLF	Yes(58-68)	K	V	Q	E	D	P	V	S
EPI_ISL_353114	A/duck/Hunan/06-22 YYGK90T3-OC/2018-Mixed-H5N6|H5N6	H5N6	V	A	T	N	D	?	K	H	N	E	E	S	Q	Q	R	G	PLRERRRKRGLF	Yes(58-68)	/	/	/	/	/	/	/	/
EPI_ISL_353245	A/duck/Hunan/09-22 YYGK26Y3-OC/2018-Mixed-H5|H5	H5	V	A	T	N	D	A	K	H	N	E	E	S	Q	Q	R	G	PLKEKRRKRGLF	/	/	/	/	/	/	/	/	/
EPI_ISL_349190	A/duck/Hunan/1-12 YYGK68H3-OC/2018|H5N6	H5N6	V	A	T	N	D	A	K	H	N	E	E	S	Q	Q	R	G	PLRERRRKRGLF	Yes(58-68)	K	V	Q	E	D	P	A	S
EPI_ISL_349197	A/duck/Hunan/1-12 YYGK72H3-OC/2018|H5N6	H5N6	V	A	T	N	D	A	K	H	N	E	E	S	Q	Q	R	G	PLRERRRKRGLF	Yes(58-68)	K	V	Q	E	D	P	A	S
EPI_ISL_349204	A/duck/Hunan/1-12 YYGK74H3-OC/2018|H5N6	H5N6	V	A	T	N	D	A	K	H	N	E	E	S	Q	Q	R	G	PLRERRRKRGLF	Yes(58-68)	K	V	Q	E	D	P	V	S
EPI_ISL_349221	A/duck/Hunan/01-12 YYGK82H3-OC/2018|H5N6	H5N6	V	A	T	N	D	A	K	H	N	E	E	S	Q	Q	R	G	PLRERRRKRGLF	Yes(58-68)	K	V	Q	E	D	P	V	S
EPI_ISL_349178	A/duck/Hunan/11-30 YYGK59E3-OC/2017|H5N6	H5N6	V	A	T	N	D	A	G	H	N	E	E	S	K	Q	Q	G	PSRERRRKRGLF	Yes(58-68)	K	V	Q	E	D	P	A	S
EPI_ISL_349181	A/duck/Hunan/11-30 YYGK62E3-OC/2017|H5N6	H5N6	V	A	T	N	D	A	K	H	N	E	E	S	Q	Q	R	G	PLRERRRKRGLF	Yes(58-68)	K	V	Q	E	D	P	A	S
EPI_ISL_349182	A/duck/Hunan/11-30 YYGK63E3-OC/2017|H5N6	H5N6	V	A	T	N	D	A	K	H	N	E	E	S	Q	Q	R	G	PLRERRRKRGLF	Yes(58-68)	K	V	Q	E	D	P	A	S
EPI_ISL_349203	A/duck/Hunan/11-30 YYGK74E3-OC/2017|H5N8	H5N8	V	A	I	N	D	A	R	H	N	E	E	S	Q	Q	R	G	PLRERRRKRGLF	NO	K	A	Q	E	D	P	V	S
EPI_ISL_349207	A/duck/Hunan/11-30 YYGK75E3-OC/2017|H5N6	H5N6	V	A	I	N	D	A	R	H	N	E	E	S	Q	Q	R	G	PLGERRRKRGLF	Yes(58-68)	K	A	Q	E	D	P	V	S
EPI_ISL_349018	A/duck/Hunan/1-17 YYGKK80-OC/2017|H5N6	H5N6	V	A	T	N	D	A	R	H	N	E	E	S	Q	Q	R	G	PLRERRRKRGLF	Yes(58-68)	K	V	Q	E	D	P	A	S
EPI_ISL_353081	A/duck/Hunan/12-24 YYGK72E4-C/2018-Mixed|H5N6	H5N6	V	A	T	N	D	A	K	H	N	E	E	S	Q	Q	R	G	PLRERRRKRGLF	Yes(58-68)	K	V	R	E	D	P	A	S
EPI_ISL_353086	A/duck/Hunan/12-24 YYGK75E4-O/2018-Mixed|H5N6	H5N6	V	A	T	N	D	A	K	H	N	E	E	S	Q	Q	R	G	PLRERRRKRGLF	Yes(58-68)	K	V	R	E	D	P	A	S
EPI_ISL_353088	A/duck/Hunan/12-24 YYGK78E4-C/2018-Mixed|H5N6	H5N6	V	A	T	N	D	A	K	H	N	E	E	S	Q	Q	R	G	PLRERRRKRGLF	Yes(58-68)	K	V	R	E	D	P	A	S
EPI_ISL_353087	A/duck/Hunan/12-24 YYGK81E4-O/2018-Mixed|H5N6	H5N6	V	A	T	N	D	A	K	H	N	E	E	S	Q	Q	R	G	PLRERRRKRGLF	Yes(58-68)	K	V	Q	E	D	P	A	S
EPI_ISL_353084	A/duck/Hunan/12-24 YYGK88E4-C/2018-Mixed|H5N6	H5N6	V	A	T	N	D	A	K	H	N	E	E	S	Q	Q	R	G	PLRERRRKRGLF	Yes(58-68)	K	V	Q	E	D	P	A	S
EPI_ISL_353085	A/duck/Hunan/12-24 YYGK95E4-O/2018-Mixed|H5N6	H5N6	V	A	T	N	D	A	K	H	N	E	E	S	Q	Q	R	G	PLRERRRKRGLF	Yes(58-68)	K	V	Q	E	D	P	A	S
EPI_ISL_348806	A/duck/Hunan/12-27 YYGK100J2-C/2016|H5N6	H5N6	V	A	T	N	D	A	R	H	N	E	E	S	Q	Q	R	G	PLRERRRKRGLF	Yes(58-68)	K	V	Q	E	D	P	A	S
EPI_ISL_348921	A/duck/Hunan/12-27 YYGK60J2-C/2016|H5N6	H5N6	V	A	T	N	D	A	R	H	N	A	E	S	Q	Q	R	G	PLRERRRKRGLF	Yes(58-68)	K	V	Q	E	D	P	A	S
EPI_ISL_348950	A/duck/Hunan/12-27 YYGK71J2-O/2016|H5N6	H5N6	V	A	T	N	D	A	R	H	N	E	E	S	Q	Q	R	G	PLRERRRKRGLF	Yes(58-68)	K	V	Q	E	D	P	A	S
EPI_ISL_348952	A/duck/Hunan/12-27 YYGK73J2-O/2016|H5N6	H5N6	V	A	T	N	D	A	R	H	N	A	E	S	Q	Q	R	G	PLRERRRKRGLF	Yes(58-68)	K	V	Q	E	D	P	A	S
EPI_ISL_348966	A/duck/Hunan/12-27 YYGK81J2-O/2016|H5N6	H5N6	V	A	I	N	D	A	R	H	N	E	E	S	Q	Q	R	G	PLRERRRKRGLF	Yes(58-68)	K	V	Q	E	D	P	A	S
EPI_ISL_348976	A/duck/Hunan/12-27 YYGK86J2-C/2016|H5N6	H5N6	V	A	T	N	D	A	R	H	N	A	E	S	Q	Q	R	G	PLRERRRKRGLF	Yes(58-68)	K	V	Q	E	D	P	A	S
EPI_ISL_348979	A/duck/Hunan/12-27 YYGK89J2-O/2016|H5N6	H5N6	V	A	T	N	D	A	R	H	N	E	E	S	Q	Q	R	G	PLRERRRKRGLF	Yes(58-68)	K	V	Q	E	D	P	A	S
EPI_ISL_348981	A/duck/Hunan/12-27 YYGK91J2-O/2016|H5N6	H5N6	V	A	T	N	D	A	R	H	N	E	E	S	Q	Q	R	G	PLRERRRKRGLF	Yes(58-68)	K	V	Q	E	D	P	A	S
EPI_ISL_348983	A/duck/Hunan/12-27 YYGK93J2-O/2016|H5N6	H5N6	V	A	T	N	D	A	R	H	N	E	E	S	Q	Q	R	G	PLRERRRKRGLF	Yes(58-68)	K	V	Q	E	D	P	A	S
EPI_ISL_348987	A/duck/Hunan/12-27 YYGK95J2-O/2016|H5N6	H5N6	V	A	T	N	D	A	R	H	N	E	E	S	Q	Q	R	G	PLRERRRKRGLF	Yes(58-68)	K	V	Q	E	D	P	A	S
EPI_ISL_348990	A/duck/Hunan/12-27 YYGK96J2-O/2016|H5N6	H5N6	V	A	T	N	D	A	R	H	N	E	E	S	Q	Q	R	G	PLRERRRKRGLF	Yes(58-68)	K	V	Q	E	D	P	A	S
EPI_ISL_348992	A/duck/Hunan/12-27 YYGK97J2-O/2016|H5N6	H5N6	V	A	T	N	D	A	R	H	N	E	E	S	Q	Q	R	G	PLRERRRKRGLF	Yes(58-68)	K	V	Q	E	D	P	A	S
EPI_ISL_349210	A/duck/Hunan/2-06 YYGK77J3-OC/2018|H5N6	H5N6	V	A	T	N	D	A	K	H	N	E	E	S	Q	Q	R	G	PLRERRRKRGLF	Yes(58-68)	K	V	Q	E	D	P	A	S
EPI_ISL_349211	A/duck/Hunan/2-06 YYGK78J3-OC/2018|H5N6	H5N6	V	A	T	N	D	A	K	H	N	E	E	S	Q	Q	R	G	PLRERRRKRGLF	Yes(58-68)	K	V	Q	E	D	P	A	S
EPI_ISL_349223	A/duck/Hunan/2-06 YYGK84J3-OC/2018|H5N6	H5N6	V	A	T	N	D	A	K	H	N	E	E	S	Q	Q	R	G	PLRERRRKRGLF	Yes(58-68)	K	V	Q	E	D	P	A	S
EPI_ISL_349238	A/duck/Hunan/2-06 YYGK92J3-OC/2018|H5N6	H5N6	V	A	T	N	D	A	K	H	N	E	E	S	Q	Q	R	G	PLRERRRKRGLF	Yes(58-68)	K	V	Q	E	D	P	A	S
EPI_ISL_352351	A/duck/Hunan/4-12 YYGK34L3-OC/2018-Mixed-H5N1|H5N1	H5N1	V	A	I	N	N	A	R	H	N	A	E	S	K	Q	S	G	PSRERRRKRGLF	NO	/	/	/	/	/	/	/	/
EPI_ISL_353207	A/duck/Hunan/4-26 YYGK69R3-OC/2018-Mixed-H5|H5	H5	V	A	T	N	D	A	K	H	N	E	E	S	Q	Q	R	G	PLKEKRRKRGLF	/	/	/	/	/	/	/	/	/
EPI_ISL_353036	A/duck/Hunan/4-26 YYGK85R3-OC/2018-Mixed|H5N6	H5N6	V	A	T	N	D	A	K	H	N	E	E	S	Q	Q	R	G	PLRERRRKRGLF	Yes(58-68)	K	V	Q	E	D	P	V	S
EPI_ISL_353037	A/duck/Hunan/4-26 YYGK88R3-OC/2018-Mixed|H5N6	H5N6	V	A	T	N	D	A	K	H	N	E	E	S	Q	Q	R	G	PLRERRRKRGLF	Yes(58-68)	K	V	Q	E	D	P	A	S
EPI_ISL_353038	A/duck/Hunan/4-26 YYGK90R3-OC/2018-Mixed|H5N6	H5N6	V	A	T	N	D	A	K	H	N	E	E	S	Q	Q	R	G	PLRERRRKRGLF	Yes(58-68)	K	V	Q	E	D	P	A	S
EPI_ISL_353039	A/duck/Hunan/4-26 YYGK95R3-OC/2018-Mixed|H5N6	H5N6	V	A	T	N	D	A	K	H	N	E	E	S	Q	Q	?	G	PLRERRRKRGLF	Yes(58-68)	K	V	Q	E	D	P	V	S
EPI_ISL_353236	A/duck/Hunan/5-29 YYGK100P3-OC/2018-Mixed-H5|H5	H5	V	A	T	N	D	A	K	H	N	E	E	S	Q	Q	R	G	PLKEKRRKRGLF	/	/	/	/	/	/	/	/	/
EPI_ISL_353053	A/duck/Hunan/5-29 YYGK71P3-OC/2018-Mixed|H5N6	H5N6	V	A	T	N	D	A	K	H	N	E	E	S	Q	Q	R	G	PLRERRRKRGLF	Yes(58-68)	K	V	Q	E	D	P	V	S
EPI_ISL_353052	A/duck/Hunan/5-29 YYGK72P3-OC/2018-Mixed|H5N6	H5N6	V	A	T	N	D	A	K	H	N	E	E	S	Q	Q	R	G	PLRERRRKRGLF	Yes(58-68)	K	V	Q	E	D	P	V	S
EPI_ISL_353050	A/duck/Hunan/5-29 YYGK77P3-OC/2018-Mixed|H5N6	H5N6	V	A	T	N	D	K	N	H	N	E	E	S	Q	Q	G	G	PLRERRRKRGLF	Yes(58-68)	K	V	Q	E	D	P	V	S
EPI_ISL_353055	A/duck/Hunan/5-29 YYGK80P3-OC/2018-Mixed|H5N6	H5N6	V	A	T	N	D	A	K	H	N	E	E	S	Q	Q	R	G	PLRERRRKRGLF	Yes(58-68)	K	V	Q	E	D	P	V	S
EPI_ISL_353047	A/duck/Hunan/5-29 YYGK88P3-OC/2018-Mixed|H5N6	H5N6	V	A	T	N	D	A	K	H	N	E	E	S	Q	Q	R	G	PLRERRRKRGLF	Yes(58-68)	K	V	Q	E	D	P	V	S
EPI_ISL_353048	A/duck/Hunan/5-29 YYGK90P3-OC/2018-Mixed|H5N6	H5N6	V	A	T	N	D	A	K	H	N	E	E	S	Q	Q	R	G	PLRERRRKRGLF	Yes(58-68)	K	V	Q	E	D	P	V	S
EPI_ISL_349270	A/duck/Hunan/7-21 YYGK25Y1-O/2016-Mixed|H5N6	H5N6	V	A	T	N	D	A	R	H	N	A	E	S	Q	Q	R	G	PSRERRRKRGLF	Yes(58-68)	K	V	Q	E	D	P	A	S
EPI_ISL_349144	A/duck/Hunan/7-21 YYGK41Y1-C/2016|H5N6	H5N6	V	A	T	N	D	A	R	H	N	A	E	S	Q	Q	R	G	PSRERRRKRGLF	Yes(58-68)	K	V	Q	E	D	P	A	S
EPI_ISL_348808	A/duck/Jiangxi/01-11 NCNP101G2-OC/2017|H5N6	H5N6	V	A	T	N	D	A	R	H	N	E	E	S	Q	Q	R	G	PLRERRRKRGLF	Yes(58-68)	K	V	Q	E	D	P	A	S
EPI_ISL_353142	A/duck/Jiangxi/05-28 NCNP17N3-OC/2018-Mixed-H5|H5	H5	A	A	T	N	D	A	K	H	N	E	E	S	Q	Q	R	G	PLREKRRKRGLF	/	/	/	/	/	/	/	/	/
EPI_ISL_353138	A/duck/Jiangxi/05-28 NCNP30N3-OC/2018-Mixed-H5|H5	H5	V	A	T	N	D	A	K	H	N	E	E	S	Q	Q	R	G	PLKEKRRKRGLF	/	/	/	/	/	/	/	/	/
EPI_ISL_352972	A/duck/Jiangxi/05-28 NCNP31N3-OC/2018-Mixed|H5N6	H5N6	A	A	T	N	D	A	K	H	N	E	E	S	Q	Q	R	G	PLRERRRKRGLF	Yes(58-68)	K	?	Q	?	D	P	A	S
EPI_ISL_349123	A/duck/Jiangxi/11-17 NCNP30Y2-O/2016|H5N6	H5N6	V	A	I	N	D	A	S	H	N	A	E	S	Q	Q	R	G	PLRERRRKRGLF	Yes(58-68)	K	V	Q	E	D	P	A	S
EPI_ISL_349158	A/duck/Jiangxi/11-17 NCNP48Y2-C/2016|H5N6	H5N6	V	A	I	N	D	A	S	H	N	A	E	S	Q	Q	R	G	PLRERRRKRGLF	Yes(58-68)	K	V	Q	E	D	P	A	S
EPI_ISL_353195	A/duck/Jiangxi/11-27 NCNP93C4-OC/2018-Mixed-H5|H5	H5	V	A	T	N	D	A	K	H	N	E	E	S	Q	Q	R	G	PLKEKRRKRGLF	/	/	/	/	/	/	/	/	/
EPI_ISL_348949	A/duck/Jiangxi/11-29 NCDZT71H2-O/2016|H5N6	H5N6	V	A	T	N	D	A	R	H	N	E	E	S	Q	Q	R	G	PLRERRRKRGLF	Yes(58-68)	K	V	Q	E	D	P	A	S
EPI_ISL_349100	A/duck/Jiangxi/11-29 NCNP22D3-OC/2017|H5N6	H5N6	V	A	T	N	D	A	R	H	N	A	E	S	Q	Q	R	G	PLRERRRKRGLF	Yes(58-68)	K	V	Q	E	D	P	A	S
EPI_ISL_349136	A/duck/Jiangxi/11-29 NCNP39D3-OC/2017|H5N6	H5N6	V	A	T	N	D	E	R	H	N	E	E	S	Q	Q	R	G	PLRERRRKRGLF	Yes(58-68)	K	V	Q	E	D	P	A	S
EPI_ISL_353109	A/duck/Jiangxi/12-17 NCNP71D4-O/2018-Mixed-H5N6|H5N6	H5N6	V	A	T	N	D	A	K	H	N	E	E	S	Q	Q	R	G	PLRERRRKRGLF	Yes(58-68)	/	/	/	/	/	/	/	/
EPI_ISL_349105	A/duck/Jiangxi/2-28 NCNP23K3-OC/2018|H5N6	H5N6	V	A	T	N	D	A	K	H	N	E	E	S	Q	Q	R	G	PLRERRRKRGLF	Yes(58-68)	K	V	Q	E	D	P	A	S
EPI_ISL_349107	A/duck/Jiangxi/2-28 NCNP25K3-OC/2018|H5N6	H5N6	V	A	T	N	D	A	K	H	N	E	E	S	Q	Q	R	G	PLRERRRKRGLF	Yes(58-68)	K	V	Q	E	D	P	A	S
EPI_ISL_353095	A/duck/Jiangxi/3-23 NCNP87M3-OC/2018-Mixed-H5N6|H5N6	H5N6	V	A	T	N	D	A	K	H	N	E	E	S	Q	Q	R	G	PLRERRRKR?LF	Yes(58-68)	/	/	/	/	/	/	/	/
EPI_ISL_353126	A/duck/Jiangxi/3-23 NCNP99M3-OC/2018-Mixed-H5|H5	H5	A	A	T	N	D	A	K	H	N	E	E	S	Q	Q	R	G	PLKEKRRKRGLF	/	/	/	/	/	/	/	/	/
EPI_ISL_348965	A/duck/Jiangxi/5-26 NCDZT80Q2-OC/2017|H5N6	H5N6	V	A	T	N	D	A	R	H	N	E	E	S	Q	Q	R	G	PLRERRRKRGLF	Yes(58-68)	K	V	Q	E	D	P	A	S
EPI_ISL_353148	A/duck/Jiangxi/5-28 NCNP12N3-OC/2018-Mixed-H5|H5	H5	?	A	T	N	D	A	K	H	N	E	E	S	Q	Q	R	G	PLRERRRKRGLF	/	/	/	/	/	/	/	/	/
EPI_ISL_353147	A/duck/Jiangxi/5-28 NCNP15N3-OC/2018-Mixed-H5|H5	H5	A	A	T	N	D	A	K	H	N	E	E	S	Q	Q	R	G	PLKEKRRKRGLF	/	/	/	/	/	/	/	/	/
EPI_ISL_352974	A/duck/Jiangxi/5-28 NCNP23N3-OC/2018-Mixed|H5N6	H5N6	A	A	T	N	D	A	K	H	N	E	E	S	Q	Q	R	G	PLRERRRKRGLF	Yes(58-68)	K	?	Q	?	D	P	A	S
EPI_ISL_352971	A/duck/Jiangxi/5-28 NCNP32N3-OC/2018-Mixed|H5N6	H5N6	A	A	T	N	D	A	K	H	N	E	E	S	Q	Q	R	G	PLRERRRKRGLF	Yes(58-68)	K	?	Q	?	D	P	V	S
EPI_ISL_353131	A/duck/Jiangxi/5-28 NCNP34N3-OC/2018-Mixed-H5|H5	H5	?	A	T	N	D	A	K	H	N	E	E	S	Q	Q	R	G	PLRERRRKRGLF	/	/	/	/	/	/	/	/	/
EPI_ISL_353151	A/duck/Jiangxi/6-21 NCDZT2S3-OC/2018-Mixed-H5|H5	H5	A	A	T	N	D	A	K	H	N	E	E	S	Q	Q	R	G	PLKEKRRKRGLF	/	/	/	/	/	/	/	/	/
EPI_ISL_353101	A/duck/Jiangxi/6-21 NCNP83S3-OC/2018-Mixed-H5N6|H5N6	H5N6	V	A	T	N	D	A	K	H	N	E	E	S	Q	Q	R	G	PLRERRRKRGLF	Yes(58-68)	/	/	/	/	/	/	/	/
EPI_ISL_352981	A/duck/Jiangxi/6-21 NCNP85S3-OC/2018-Mixed|H5N6	H5N6	A	A	T	N	D	A	K	H	N	E	E	S	Q	Q	R	G	PLRERRRKRGLF	Yes(58-68)	K	V	Q	E	D	P	A	S
EPI_ISL_352991	A/duck/Jiangxi/7-25 NCNP74U3-OC/2018-Mixed|H5N6	H5N6	A	A	T	N	D	A	K	H	N	E	E	S	Q	Q	R	G	PLRERRRKRGLF	Yes(58-68)	K	?	Q	E	D	P	V	S
EPI_ISL_353161	A/duck/Jiangxi/8-28 NCNP19X3-OC/2018-Mixed-H5|H5	H5	V	A	T	N	D	A	K	H	N	E	E	S	Q	Q	R	G	PLRERRRKRGLF	/	/	/	/	/	/	/	/	/
EPI_ISL_353176	A/duck/Jiangxi/9-22 NCDZT76Z3-OC/2018-Mixed-H5|H5	H5	V	A	T	N	D	A	K	H	N	E	E	S	Q	Q	?	G	PLKEKRRKRGLF	/	/	/	/	/	/	/	/	/
EPI_ISL_353180	A/duck/Jiangxi/9-22 NCDZT93Z3-OC/2018-Mixed-H5|H5	H5	V	A	T	N	D	A	?	H	N	E	E	S	Q	Q	R	G	PLREKRRKRGLF	/	/	/	/	/	/	/	/	/
EPI_ISL_351218	A/duck/Xinjiang/09-19 WLMQXL001-C/2018-Mixed|H5N2	H5N2	V	A	I	N	D	A	R	H	N	E	E	S	Q	Q	R	G	PLRERRRKRGLF	Yes(62-64)	K	V	Q	E	D	P	I	S
EPI_ISL_351226	A/duck/Xinjiang/09-19 WLMQXL001-O/2018-Mixed|H5N2	H5N2	V	A	I	N	D	A	R	H	N	E	E	S	Q	Q	R	G	PLRERRRKRGLF	Yes(62-64)	K	V	Q	E	D	P	I	S
EPI_ISL_351225	A/duck/Xinjiang/10-13 WLMQXL001-O/2018-Mixed|H5N2	H5N2	V	A	I	N	D	A	R	H	N	E	E	S	Q	Q	?	G	PLRERRRKRGLF	Yes(62-64)	K	V	Q	E	D	P	I	S
EPI_ISL_352813	A/duck/Xinjiang/10-13 WLMQXL005-O/2018-Mixed-H5|H5	H5	V	A	I	N	D	A	R	H	N	E	E	S	Q	Q	R	G	PQRERRRKRGLF	/	/	/	/	/	/	/	/	/
EPI_ISL_351222	A/duck/Xinjiang/10-13 WLMQXL007-O/2018-Mixed|H5N2	H5N2	V	A	I	N	D	A	R	H	N	E	E	S	Q	Q	R	G	PLRERRRKRGLF	Yes(62-64)	K	V	Q	E	D	P	I	S
EPI_ISL_350145	A/duck/Xinjiang/10-29 WLMQXL001-C/2017-Mixed|H5N6	H5N6	V	A	I	N	D	A	R	H	N	E	E	S	Q	Q	R	G	PLRERRRKRGLF	Yes(58-68)	K	A	Q	E	D	P	V	S
EPI_ISL_350106	A/duck/Xinjiang/12-18 WLMQXL001-C/2016|H5N8	H5N8	V	A	I	N	D	A	R	H	N	E	E	S	Q	Q	R	G	PLRERRRKRGLF	NO	K	A	Q	E	D	P	V	S
EPI_ISL_350149	A/duck/Xinjiang/4-21 WLMQXL004-O/2017-Mixed|H5N6	H5N6	V	A	T	N	D	A	R	H	N	A	E	S	Q	Q	R	G	PLRERRRKRGLF	Yes(58-68)	K	A	Q	E	D	P	V	S
EPI_ISL_350157	A/duck/Xinjiang/4-21 WLMQXL005-O/2017-Mixed|H5N8	H5N8	V	A	I	N	D	A	R	H	N	E	E	S	Q	Q	R	G	PLRERRRKRGLF	NO	K	A	Q	E	D	P	V	S
EPI_ISL_350181	A/duck/Yunnan/9-27 DQXY003-O/2016|H5N6	H5N6	V	A	T	N	D	A	R	H	N	A	E	S	Q	Q	R	G	PLRERRRKRGLF	Yes(58-68)	K	V	Q	E	D	P	A	S
EPI_ISL_352659	A/duck/Zhejiang/08-25 HZBX003-O/2018-Mixed-H5|H5	H5	V	A	T	N	D	A	E	H	N	?	E	S	Q	Q	?	G	PQRERRRKRGLF	/	/	/	/	/	/	/	/	/
EPI_ISL_352676	A/duck/Zhejiang/10-26 HZBX001-C/2018-Mixed-H5|H5	H5	V	A	T	N	D	E	K	H	N	E	E	S	Q	Q	R	G	PLKEKRRKRGLF	/	/	/	/	/	/	/	/	/
EPI_ISL_352686	A/duck/Zhejiang/10-26 HZBX004-C/2018-Mixed-H5|H5	H5	V	A	T	N	D	A	R	H	N	E	E	S	Q	Q	R	G	PLRERRRKRGLF	/	/	/	/	/	/	/	/	/
EPI_ISL_352693	A/duck/Zhejiang/10-26 HZBX012-C/2018-Mixed-H5|H5	H5	V	A	T	N	D	A	K	H	N	E	E	S	Q	Q	R	G	PLKEKRRKRGLF	/	/	/	/	/	/	/	/	/
EPI_ISL_352705	A/duck/Zhejiang/11-09 HZBX009-C/2018-Mixed-H5|H5	H5	V	A	T	N	D	A	?	H	N	E	E	S	Q	Q	R	G	PLKEKRRKRGLF	/	/	/	/	/	/	/	/	/
EPI_ISL_352717	A/duck/Zhejiang/12-28 HZBX012-O/2018-Mixed-H5|H5	H5	V	A	T	N	D	E	K	H	N	E	E	S	Q	Q	R	G	PLKEKRRKRGLF	/	/	/	/	/	/	/	/	/
EPI_ISL_351315	A/duck/Zhejiang/12-28 HZBX015-O/2018-Mixed|H5N6	H5N6	V	A	T	N	D	E	K	H	N	E	E	S	Q	Q	R	G	PLRERRRKRGLF	Yes(58-68)	K	V	Q	E	D	P	A	S
EPI_ISL_352594	A/environment/Anhui/01-20 YHZGS003-E/2019-Mixed-H5N6|H5N6	H5N6	V	A	T	N	D	A	S	H	N	E	E	S	Q	Q	G	G	PLRERRRKRGLF	NO	/	/	/	/	/	/	/	/
EPI_ISL_352595	A/environment/Anhui/01-20 YHZGS004-E/2019-Mixed-H5N2|H5N2	H5N2	V	A	T	N	D	A	S	H	N	E	E	S	Q	Q	G	G	PLRERRRKRGLF	Yes(62-64)	/	/	/	/	/	/	/	/
EPI_ISL_348652	A/environment/Anhui/11-29 YHZGS001-E/2018-Mixed|H5N6	H5N6	V	A	T	N	D	A	S	H	N	E	E	S	Q	Q	G	G	PLRERRRKRGLF	Yes(58-68)	K	V	Q	E	D	P	I	N
EPI_ISL_352288	A/environment/Anhui/11-29 YHZGS001-E/2018-Mixed-H5N6|H5N6	H5N6	V	A	T	N	D	A	S	H	N	E	E	S	Q	Q	G	G	PLRERRRKRGLF	Yes(58-68)	/	/	/	/	/	/	/	/
EPI_ISL_348654	A/environment/Anhui/11-29 YHZGS002-E/2018-Mixed|H5N6	H5N6	V	A	T	N	D	A	S	H	N	E	E	S	Q	Q	G	G	PLRERRRKRGLF	Yes(58-68)	K	V	Q	E	D	P	V	S
EPI_ISL_348655	A/environment/Anhui/11-29 YHZGS003-E/2018-Mixed|H5N6	H5N6	V	A	T	N	D	A	S	H	N	E	E	S	Q	Q	G	G	PLRERRRKRGLF	Yes(58-68)	K	V	Q	E	D	P	V	S
EPI_ISL_353846	A/environment/Anhui/2-22 YHZGS001-E/2019-Mixed|H5N6	H5N6	V	A	T	N	D	A	K	H	N	E	E	S	Q	Q	R	G	PLRERRRKRGLF	Yes(58-68)	K	V	Q	E	D	P	A	S
EPI_ISL_353847	A/environment/Anhui/2-22 YHZGS002-E/2019-Mixed|H5N6	H5N6	V	?	T	?	D	A	?	H	N	?	E	S	Q	Q	?	G	PLRERRRKRGLF	Yes(58-68)	K	V	Q	E	D	P	A	S
EPI_ISL_353848	A/environment/Anhui/2-22 YHZGS003-E/2019-Mixed|H5N6	H5N6	V	A	T	N	D	A	K	H	N	E	E	S	Q	Q	R	G	PLRERRRKRGLF	Yes(58-68)	K	V	Q	E	D	P	A	S
EPI_ISL_353849	A/environment/Anhui/2-22 YHZGS004-E/2019-Mixed|H5N6	H5N6	V	A	T	N	D	A	K	H	N	E	E	S	Q	Q	R	G	PLRERRRKRGLF	Yes(58-68)	K	V	Q	E	D	P	A	S
EPI_ISL_353850	A/environment/Anhui/2-22 YHZGS005-E/2019-Mixed|H5N6	H5N6	V	?	T	?	D	A	?	H	N	E	E	S	Q	Q	?	G	PLRERRRKRGLF	Yes(58-68)	K	V	Q	E	D	P	V	S
EPI_ISL_351632	A/environment/Fujian/10-26 FZHX0002-E/2017|H5N6	H5N6	V	A	T	N	D	A	G	H	N	E	E	S	Q	Q	Q	G	PLRERRRKRGLF	Yes(58-68)	K	V	Q	E	D	P	A	S
EPI_ISL_352296	A/environment/Henan/11-29 XXHM001-E/2018-Mixed-H5N6|H5N6	H5N6	V	A	T	N	D	A	S	H	N	E	E	S	Q	Q	G	G	PLRERRRKRGLF	Yes(58-68)	/	/	/	/	/	/	/	/
EPI_ISL_352297	A/environment/Henan/11-29 XXHM003-E/2018-Mixed-H5N6|H5N6	H5N6	V	A	T	N	D	A	S	H	N	E	E	S	Q	Q	G	G	PLRERRRKRGLF	Yes(58-68)	/	/	/	/	/	/	/	/
EPI_ISL_352298	A/environment/Henan/11-29 XXHM004-E/2018-Mixed-H5N6|H5N6	H5N6	V	A	T	N	D	A	S	H	N	E	E	S	Q	Q	G	G	PLRERRRKRGLF	Yes(58-68)	/	/	/	/	/	/	/	/
EPI_ISL_353879	A/environment/Henan/2-27 XXHM003-E/2019-Mixed-H5N6|H5N6	H5N6	V	A	T	?	D	A	?	H	N	?	E	S	Q	Q	?	G	PLRERRRKRGLF	Yes(58-68)	/	/	/	/	/	/	/	/
EPI_ISL_353880	A/environment/Henan/2-27 XXHM004-E/2019-Mixed-H5N6|H5N6	H5N6	V	A	T	N	D	A	K	H	N	E	E	S	Q	Q	R	G	PLRERRRKRGLF	Yes(58-68)	/	/	/	/	/	/	/	/
EPI_ISL_353881	A/environment/Henan/2-27 XXHM005-E/2019-Mixed-H5N6|H5N6	H5N6	V	?	T	?	D	A	?	H	N	?	E	S	Q	Q	?	G	PLRERRRKRGLF	Yes(58-68)	/	/	/	/	/	/	/	/
EPI_ISL_351197	A/environment/Inner mongolia/10-12 EEDSWSQ001-E/2016|H5N8	H5N8	V	A	I	N	D	A	R	H	N	A	E	S	Q	Q	R	G	PLKERRRKRGLF	NO	K	A	Q	E	D	P	V	N
EPI_ISL_351203	A/environment/Inner mongolia/1-06 EEDSWSQ001-E/2017|H5N8	H5N8	V	A	I	N	D	A	R	H	N	A	E	S	Q	Q	R	G	PLKERRRKRGLF	NO	K	A	Q	E	D	P	V	N
EPI_ISL_351199	A/environment/Inner mongolia/11-25 EEDSWSQ001-E/2016-Mixed|H5N8	H5N8	V	A	I	N	D	A	R	H	N	A	E	S	Q	Q	R	G	PLKERRRKRGLF	NO	K	A	Q	E	D	P	V	N
EPI_ISL_352774	A/environment/Inner mongolia/12-02 EEDSWSQ013-E/2018-Mixed-H5|H5	H5	V	A	T	N	D	A	K	H	N	E	E	S	Q	Q	R	G	PLRERRRKRGLF	/	/	/	/	/	/	/	/	/
EPI_ISL_351200	A/environment/Jiangsu/12-02 KSBL001-E/2016-Mixed|H5N8	H5N8	V	A	T	N	D	A	R	H	N	E	E	S	Q	Q	R	G	PLKERRRKRGLF	NO	K	A	Q	E	D	P	V	N
EPI_ISL_352334	A/environment/Jiangxi/1-11 NCDZT99F2-E/2017-Mixed-H5N6|H5N6	H5N6	V	A	T	N	D	A	R	H	N	E	E	S	Q	Q	R	G	PLRERRRKRGLF	Yes(58-68)	/	/	/	/	/	/	/	/
EPI_ISL_349043	A/environment/Jiangxi/1-11 NCNP58E2-E/2017-Mixed|H5N6	H5N6	V	A	T	N	D	A	R	H	N	E	E	S	Q	Q	R	G	PLRERRRKRGLF	Yes(58-68)	K	V	Q	E	D	P	A	S
EPI_ISL_352327	A/environment/Jiangxi/1-11 NCNP65E2-E/2017-Mixed-H5N2|H5N2	H5N2	V	A	T	N	D	A	R	H	N	E	E	S	Q	Q	R	G	PLRERRRKRGLF	Yes(62-64)	/	/	/	/	/	/	/	/
EPI_ISL_351250	A/environment/Jilin/01-11 CCHSL004-E/2018-Mixed|H5N1	H5N1	V	A	I	N	N	A	R	H	N	A	E	S	K	Q	S	G	PLRERRRKRGLF	NO	K	A	Q	E	D	P	A	S
EPI_ISL_351251	A/environment/Jilin/01-11 CCHSL005-E/2018-Mixed|H5N1	H5N1	V	A	I	N	N	A	R	H	N	A	E	S	K	Q	S	G	P?RERRRKRG?F	NO	K	A	Q	E	D	P	A	S
EPI_ISL_352262	A/environment/Shandong/11-28 TAWL002-E/2018-Mixed-H5N6|H5N6	H5N6	V	A	T	N	D	A	S	H	N	E	E	S	Q	Q	G	G	PLRERRRKRGLF	Yes(58-68)	/	/	/	/	/	/	/	/
EPI_ISL_352619	A/environment/Shandong/12-26 TAWL001-E/2018-Mixed-H5|H5	H5	V	A	T	N	D	A	S	H	N	E	E	S	Q	Q	G	G	PLRERRRKRGLF	/	/	/	/	/	/	/	/	/
EPI_ISL_352251	A/environment/Shandong/12-26 TAWL002-E/2018-Mixed-H5N6|H5N6	H5N6	V	A	T	N	D	A	S	H	N	E	E	S	Q	Q	G	G	PLRERRRKRGLF	Yes(58-68)	/	/	/	/	/	/	/	/
EPI_ISL_353815	A/environment/Shandong/1-26 TAWL001-E/2019-Mixed|H5N6	H5N6	V	A	T	N	D	A	S	H	N	E	E	S	Q	Q	G	G	PLRERRRKRGLF	Yes(58-68)	K	V	Q	E	D	P	V	S
EPI_ISL_353864	A/environment/Shandong/1-26 TAWL002-E/2019-Mixed-H5N6|H5N6	H5N6	V	A	T	N	D	A	S	H	N	E	E	S	Q	Q	G	G	PLRERRRKRGLF	Yes(58-68)	/	/	/	/	/	/	/	/
EPI_ISL_353888	A/environment/Shandong/1-26 TAWL005-E/2019-Mixed-H5|H5	H5	V	A	T	N	D	A	S	H	N	A	E	S	Q	Q	G	G	PLRERRRKRGLF	/	/	/	/	/	/	/	/	/
EPI_ISL_352596	A/environment/Shanxi/01-23 TGRL004-E/2019-Mixed-H5N6|H5N6	H5N6	V	A	T	N	D	A	S	H	N	E	E	S	Q	Q	G	G	PLRERRRKRGLF	Yes(58-68)	/	/	/	/	/	/	/	/
EPI_ISL_351202	A/environment/Shanxi/1-02 YC001-E/2017|H5N8	H5N8	V	A	I	N	D	A	R	H	N	A	E	S	Q	Q	R	G	PLRERRRKRGLF	NO	K	A	Q	E	D	P	V	N
EPI_ISL_353883	A/environment/Shanxi/2-22 TGRL003-E/2019-Mixed-H5N6|H5N6	H5N6	V	A	T	N	D	A	K	H	N	E	E	S	Q	Q	?	G	PLRERRRKRGLF	Yes(58-68)	/	/	/	/	/	/	/	/
EPI_ISL_353884	A/environment/Shanxi/2-22 TGRL004-E/2019-Mixed-H5N6|H5N6	H5N6	V	A	T	N	D	A	K	H	N	?	E	S	Q	Q	?	G	PLRERRRKRGLF	Yes(58-68)	/	/	/	/	/	/	/	/
EPI_ISL_353885	A/environment/Shanxi/2-22 TGRL005-E/2019-Mixed-H5N6|H5N6	H5N6	V	A	T	?	D	A	?	H	N	?	E	S	Q	Q	?	G	PLRERRRKRGLF	Yes(58-68)	/	/	/	/	/	/	/	/
EPI_ISL_351204	A/environment/Xizang/1-10 LS001-E/2017|H5N8	H5N8	V	A	I	N	D	A	R	H	N	A	E	S	Q	Q	R	G	PLKERRRKRGLF	NO	K	A	Q	E	D	P	V	N
EPI_ISL_351198	A/environment/Xinjiang/10-12 WLMQXL001-E/2016|H5N8	H5N8	V	A	I	N	D	A	R	H	N	A	E	S	Q	Q	R	G	PLKERRRKRGLF	NO	K	A	Q	E	D	P	M	N
EPI_ISL_351201	A/environment/Xinjiang/12-18 WLMQXL001-E/2016|H5N8	H5N8	V	A	I	N	D	A	R	H	N	A	E	S	Q	Q	R	G	PLRERRRKRGLF	NO	K	A	Q	E	D	P	V	N
EPI_ISL_351227	A/environment/Yunnan/09-18 DQSPZ002-E/2018-Mixed|H5N6	H5N6	V	A	T	N	D	A	E	H	N	E	E	S	Q	Q	R	G	PLRERRRKRGLF	Yes(58-68)	K	V	Q	E	D	P	A	S
EPI_ISL_351248	A/environment/Yunnan/11-22 DQWGH002-E/2018-Mixed|H5N6	H5N6	V	A	T	N	D	A	E	H	N	E	E	S	Q	Q	R	G	PLRERRRKRGLF	Yes(58-68)	K	V	Q	E	D	P	A	S
EPI_ISL_352827	A/environment/Yunnan/11-22 DQWGH002-E/2018-Mixed-H5N6|H5N6	H5N6	V	A	T	N	D	A	E	H	N	E	E	S	Q	Q	R	G	PLRERRRKRGLF	/	/	/	/	/	/	/	/	/
EPI_ISL_350186	A/environment/Yunnan/2-15 DQXC083-E/2017|H5N6	H5N6	V	A	I	N	N	A	S	H	N	A	E	S	Q	Q	R	G	PLRERRRKRGLF	Yes(58-68)	K	V	Q	E	D	P	A	S
EPI_ISL_350187	A/environment/Yunnan/3-20 DQSPZ024-E/2017|H5N6	H5N6	V	A	I	N	D	A	S	H	N	A	E	S	Q	Q	R	G	PLRERRRKRGLF	Yes(58-68)	K	V	Q	E	D	P	A	S
EPI_ISL_350344	A/goose/Fujian/10-11 FZHX1001-C/2016|H5N6	H5N6	A	A	T	N	D	A	G	H	N	A	E	S	Q	Q	Q	G	PSRERRRKRGLF	Yes(58-68)	K	V	Q	E	D	P	A	S
EPI_ISL_351599	A/goose/Fujian/10-11 FZHX1002-O/2016|H5N6	H5N6	A	A	T	N	D	A	G	H	N	A	E	S	Q	Q	Q	G	PSRERRRKRGLF	Yes(58-68)	K	V	Q	E	D	P	A	S
EPI_ISL_351600	A/goose/Fujian/10-26 FZHX0002-C/2017|H5N6	H5N6	V	A	T	N	D	A	G	H	N	E	E	S	Q	Q	Q/R	G	PLRERRRKRGLF	Yes(58-68)	K	V	Q	E	D	P	A	S
EPI_ISL_351601	A/goose/Fujian/10-26 FZHX0002-O/2017|H5N6	H5N6	V	A	T	N	D	A	G	H	N	E	E	S	Q	Q	Q	G	PLRERRRKRGLF	Yes(58-68)	K	V	Q	E	D	P	A	S
EPI_ISL_351602	A/goose/Fujian/10-26 FZHX0004-C/2017|H5N6	H5N6	V	A	T	N	D	A	G	H	N	E	E	S	Q	Q	Q	G	PLRERRRKRGLF	Yes(58-68)	K	V	Q	E	D	P	A	S
EPI_ISL_351603	A/goose/Fujian/10-26 FZHX0004-O/2017|H5N6	H5N6	V	A	T	N	D	A	G	H	N	E	E	S	Q	Q	Q	G	PLRERRRKRGLF	Yes(58-68)	K	V	Q	E	D	P	A	S
EPI_ISL_351604	A/goose/Fujian/10-26 FZHX0005-O/2017-Mixed|H5N6	H5N6	V	A	T	N	D	A	G	H	N	E	E	S	Q	Q	Q	G	PLRERRRKRGLF	Yes(58-68)	K	V	Q	E	D	P	A	S
EPI_ISL_351605	A/goose/Fujian/10-26 FZHX0006-C/2017|H5N6	H5N6	V	A	T	N	D	A	G	H	N	E	E	S	Q	Q	Q	G	PLRERRRKRGLF	Yes(58-68)	K	V	Q	E	D	P	A	S
EPI_ISL_351606	A/goose/Fujian/10-26 FZHX0006-O/2017|H5N6	H5N6	V	A	T	N	D	A	G	H	N	E	E	S	Q	Q	Q	G	PLRERRRKRGLF	Yes(58-68)	K	V	Q	E	D	P	A	S
[truncated: 473 more rows]
