# Supplementary material for: Dominant subtype switch in avian influenza viruses during 2016–2019 in China
Source: Nat Commun. 2020 Nov 20;11:5909. doi: 10.1038/s41467-020-19671-3 (PMC7679419; doi:10.1038/s41467-020-19671-3)
Supplement: Supplementary file 10 — Supplementary Data 8 [file 41467_2020_19671_MOESM10_ESM.xlsx]

## Sheet: Sheet1
Supplementary Data 8
Subtype	GISAID Number	Strain name	Amino acid substitutions of the receptor binding sites on HA protein												Receptor-binding properties
			155	158	159	160	173	183	186	190	222	226	227	228
H9N9	EPI_ISL_349072	Ck/JX/08.24 NCDZT12X2-OC/2017(H9N9)	T	N	N	A	G	N	P	V	L	L	M	G	α2-6-SA
	EPI_ISL_348980	Ck/JX/4.30 NCNP8N2-OC/2017(H9N9)	T	N	N	A	G	N	P	A	L	L	M	G	α2-6-SA > α2-3-SA
	EPI_ISL_348879	Ck/JX/4.30 NCDZT44N2-OC/2017(H9N9)	T	N	N	A	G	N	P	A	L	L	M	G	α2-6-SA
	EPI_ISL_348917	Ck/JX/4.30 NCDZT59N2-OC/2017(H9N9)	T	N	N	A	G	N	P	A	L	L	M	G	α2-6-SA
	EPI_ISL_349160	Ck/JX/08.24 NCDZT49X2-OC/2017(H9N9)	T	N	N	A	G	N	P	V	L	L	M	G	α2-6-SA
	EPI_ISL_348897	Ck/JX/6.26 NCDZT51R2-OC/2017(H9N9)	T	N	N	A	G	N	P	V	L	L	M	G	α2-6-SA
	EPI_ISL_348863	Ck/JX/4.30 NCDZT36N2-OC/2017(H9N9)	T	N	D	N	G	N	P	T	L	L	M	G	α2-6-SA
H9N2	EPI_ISL_349254	Ck/JX/8.26 NCDZTY76-O/2016(H9N2)	T	D	G	N	G	N	P	T	L	L	M	G	α2-6-SA
	EPI_ISL_349256	Ck/HuN/7.21 YYGKy9-O/2016(H9N2)	T	D	N	A	E	N	P	V	L	L	M	G	α2-6-SA
	EPI_ISL_349296	Ck/GD/4.18 SZBJ011-O/2018(H9N2)	T	N	G	N	G	N	P	T	L	L	M	G	α2-6-SA > α2-3-SA
H5N6	EPI_ISL_348979	Dk/HuN/12.27 YYGK89J2-O/2016(H5N6)	T	N	D	A	R	H	N	E	Q	Q	R	G	α2-3-SA > α2-6-SA
	EPI_ISL_349123	Dk/JX/11.17 NCNP30Y2-O/2016(H5N6)	I	N	D	A	S	H	N	E	Q	Q	R	G	α2-3-SA
	EPI_ISL_350128	Gs/XJ/11.29 WLMQXL001-O/2017(H5N6)	I	N	D	A	R	H	N	E	Q	Q	R	G	α2-3-SA > α2-6-SA
	EPI_ISL_351600	Gs/FJ/10.26 FZHX0002-C/2017(H5N6)	T	N	D	A	G	H	N	E	Q	Q	Q(57.82%)/ R(41.76%)	G	α2-3-SA > α2-6-SA
	EPI_ISL_350461	Ck/SD/2.28 TAWM016-C/2017(H5N6)	T	N	D	A	S	H	N	E	Q	Q	G	G	α2-3-SA
	EPI_ISL_351609	Gs/FJ/10.26 FZHX0014-O/2017(H5N6)	T	N	D	A	G	H	N	E	Q	Q	Q	G	α2-3-SA > α2-6-SA
	EPI_ISL_350321	Gs/FJ/3.15 FZHX0008-C/2018(H5N6)	T	N	D	A	K	H	N	E	Q	Q	R	G	α2-3-SA
	EPI_ISL_349136	Dk/JX/11.29 NCNP39D3-OC/2017(H5N6)	T	N	D	E	R	H	N	E	Q	Q	R	G	α2-3-SA
H7N9	EPI_ISL_350156	Ev/JX/2.05 SRXZBJT038-E/2017(H7N9)	N	N	A	A	R (49.59%)/ K(49.27%)	H	V	E	Q	L	S	G	α2-6-SA > α2-3-SA
	EPI_ISL_348913	Ev/JX/3.14 NCDZT57U-E/2016(H7N9)	N	N	A	A	K	H	V	E	Q	L	S	G	α2-3-SA > α2-6-SA
	EPI_ISL_351254	Ev/JL/04.11 CCHSL037-E/2018(H7N9)	N	N	A	A	K	H	V	E	Q	I	S	G	α2-6-SA > α2-3-SA
	EPI_ISL_350373	Ev/JX/2.16 SRGFYK089-E/2017(H7N9)	N	N	A	A	K	H	V	E	Q	L	S	G	α2-6-SA > α2-3-SA
	EPI_ISL_348993	Ev/JX/1.11 NCDZT98F2-E/2017(H7N9)	N	N	A	A	K	H	V	E	Q	L	S	G	α2-6-SA > α2-3-SA
	EPI_ISL_350202	Ck/FJ/3.16 FZHX0307-O/2017(H7N9)	N	N	A	A	K	H	V	E	Q	Q	S	G	α2-3-SA > α2-6-SA
	EPI_ISL_352244	Ck/GD/1.18 SZBJ012-O/2017(H7N9)	N	N	A	A	K	H	V	E	Q	Q	S	G	α2-3-SA > α2-6-SA
H7N3	EPI_ISL_350331	Dk/FJ/1.25 FZHX0049-O/2018(H7N3)	N	N	A	A	E	H	V	E	Q	Q	S	G	α2-3-SA > α2-6-SA
	EPI_ISL_350332	Dk/FJ/1.25 FZHX0005-O/2018(H7N3)	N	N	A	A	E	H	V	E	Q	Q	S	G	α2-3-SA
	EPI_ISL_350317	Dk/FJ/1.25 FZHX0017-O/2018(H7N3)	N	N	A	A	E	H	V	E	Q	Q	S	G	α2-3-SA > α2-6-SA
	EPI_ISL_351542	Dk/FJ/1.25 FZHX0011-O/2018(H7N3)	N	N	A	A	E	H	V	E	Q	Q	S	G	α2-3-SA > α2-6-SA
	EPI_ISL_350342	Dk/FJ/1.25 FZHX0045-C/2018(H7N3)	N	N	A	A	E	H	V	E	Q	Q	S	G	α2-3-SA > α2-6-SA
	EPI_ISL_350337	Dk/FJ/1.25 FZHX0014-C/2018(H7N3)	N	N	A	A	E	H	V	E	Q	Q	S	G	α2-3-SA > α2-6-SA
	EPI_ISL_351547	Dk/FJ/1.25 FZHX0046-O/2018(H7N3)	N	N	A	A	E	H	V	E	Q	Q	S	G	α2-3-SA > α2-6-SA
	EPI_ISL_350299	Dk/FJ/1.25 FZHX0013-O/2018(H7N3)	N	N	A	A	E	H	V	E	Q	Q	S	G	α2-3-SA
	EPI_ISL_350336	Dk/FJ/1.25 FZHX0013-C/2018(H7N3)	N	N	A	A	E	H	V	E	Q	Q	S	G	α2-3-SA
H6N6	EPI_ISL_349101	Ck/HuN/1.12 YYGK22H3-OC/2018(H6N6)	I	T	S	S	D	H	I	E	V	Q	R	G	α2-3-SA > α2-6-SA
	EPI_ISL_349226	Dk/HuN/2.06 YYGK86J3-OC/2018(H6N6)	I	T	S	S	D	H	I	E	V	Q	R	G	α2-3-SA
	EPI_ISL_352970	Dk/JX/5.28 NCNP34N3-OC/2018(H6N6)	I	S	S	E	D	H	P	E	A	Q	R	G	α2-3-SA
	EPI_ISL_353051	Dk/HuN/5.29 YYGK100P3-OC/2018(H6N6)	I	T	S	N	D	H	P	E	A	Q	R	G	α2-3-SA
	EPI_ISL_349175	Dk/HuN/1.12 YYGK54E3-OC/2018(H6N6)	I	S	S	E	D	H	P	E	A	Q	R	G	α2-3-SA > α2-6-SA
H6N2	EPI_ISL_349347	Gs/GD/10.21 SZBJ004-O/2016(H6N2)	I	S	A	A	R	H	P	A	I	Q	R	G	α2-6-SA > α2-3-SA
	EPI_ISL_349345	Gs/GD/10.21 SZBJ001-O/2016(H6N2)	T	S	A	A	R	H	P	V	T	Q	R	G	α2-3-SA > α2-6-SA
	EPI_ISL_349348	Gs/GD/10.21 SZBJ001-C/2016(H6N2)	T	S	A	A	R	H	P	V	A	Q	R	G	α2-3-SA > α2-6-SA
	EPI_ISL_349346	Gs/GD/10.21 SZBJ003-O/2016(H6N2)	T	S	A	A	R	H	P	V	A	Q	R	S	α2-6-SA > α2-3-SA
Control	EPI_ISL_138739	A/Anhui/1/2013(H7N9)	L	N	A	A	K	H	S	E	Q	L	S	G	α2-3-SA > α2-6-SA
	EPI_ISL_100480	A/Vietnam/1194/2004(H5N1)	I	N	Q	T	Q	H	P	E	K	Q	S	G	α2-3-SA
	EPI_ISL_393964	A/California/04/2009(H1N1)	V	G	N	S	G	H	P	D	K	Q	E	G	α2-6-SA
