# Supplementary material for: Dominant subtype switch in avian influenza viruses during 2016–2019 in China
Source: Nat Commun. 2020 Nov 20;11:5909. doi: 10.1038/s41467-020-19671-3 (PMC7679419; doi:10.1038/s41467-020-19671-3)
Supplement: Supplementary file 12 — Supplementary Data 10 [file 41467_2020_19671_MOESM12_ESM.xls]

## Sheet: sheet1
Supplementary Data 10
Strain name	Subtype	Location	Country	Host	Collection_Date	Isolate_Id	HA	NA	PB2	PB1	PA	NP	M	NS	Genotype
A/chicken/Chakwal/NARC-148/2004	A/H7N3	Chakwal	Pakistan	chicken	2004	FJ577550	lineage 1	Lineage 1	Lineage 2	Lineage 1	Lineage 3	Lineage 2	Lineage 1	Lineage 2	G1
A/chicken/Chakwal/NARC-46/2003	A/H7N3	Chakwal	Pakistan	chicken	2003	FJ577534	lineage 1	Lineage 1	Lineage 2	Lineage 1	Lineage 3	Lineage 2	Lineage 1	Lineage 2	G1
A/chicken/Karachi/NARC-100/2004	A/H7N3	Karachi	Pakistan	chicken	2004	FJ577542	lineage 1	Lineage 1	Lineage 2	Lineage 1	Lineage 3	Lineage 2	Lineage 1	Lineage 2	G1
A/chicken/Karachi/NARC-23/2003	A/H7N3	Karachi	Pakistan	chicken	2003	FJ577526	lineage 1	Lineage 1	Lineage 2	Lineage 1	Lineage 3	Lineage 2	Lineage 2	Lineage 2	G2
A/chicken/Pakistan/34668/1995	A/H7N3	Pakistan	Pakistan	chicken	1995	CY035831	lineage 1	Lineage 1	Lineage 2	Lineage 1	Lineage 3	Lineage 2	Lineage 2	Lineage 2	G2
A/chicken/Pakistan/34669/1995	A/H7N3	Pakistan	Pakistan	chicken	1995	CY015033	lineage 1	Lineage 1	Lineage 2	Lineage 1	Lineage 3	Lineage 2	Lineage 2	Lineage 2	G2
A/chicken/Chakwal/NARC-35/2001	A/H7N3	Chakwal	Pakistan	chicken	2001	FJ577518	lineage 1	Lineage 1	Lineage 2	Lineage 1	Lineage 3	Lineage 2	Lineage 2	Lineage 2	G2
A/chicken/Rawalpindi/NARC68/2002	A/H7N3	Rawalpindi	Pakistan	chicken	2002	CY035823	lineage 1	Lineage 1	Lineage 2	Lineage 1	Lineage 3	Lineage 2	Lineage 2	Lineage 2	G2
A/chicken/Murree/NARC-01/1995	A/H7N3	Murree	Pakistan	chicken	1995	FJ577510	lineage 1	Lineage 1	Lineage 2	Lineage 1	Lineage 3	Lineage 2	Lineage 2	Lineage 2	G2
A/chicken/Pakistan/c1998/1998	A/H7N3	Pakistan	Pakistan	chicken	1998	CY037754	lineage 1	Lineage 1	Lineage 2	Lineage 1	Lineage 3	Lineage 2	Lineage 2	Lineage 2	G2
A/mallard-duck/Georgia/3/2012	A/H7N3	Georgia	Georgia	mallard-duck	2012	MF147461	lineage 1	Lineage 1	Lineage 3	Lineage 1	Lineage 3	Lineage 2	Lineage 1	Lineage 1	G3
A/turkey/Italy/3807/2004	A/H7N3	Italy	Italy	turkey	2004	CY020597	lineage 1	Lineage 1	Lineage 3	Lineage 1	Lineage 3	Lineage 2	Lineage 1	Lineage 2	G4
A/turkey/Italy/4479/2004	A/H7N3	Italy	Italy	turkey	2004	CY020581	lineage 1	Lineage 1	Lineage 3	Lineage 1	Lineage 3	Lineage 2	Lineage 1	Lineage 2	G4
A/turkey/Italy/8535/2002	A/H7N3	Italy	Italy	turkey	2002	CY029905	lineage 1	Lineage 1	Lineage 3	Lineage 1	Lineage 3	Lineage 2	Lineage 1	Lineage 2	G4
A/turkey/Italy/8000/2002	A/H7N3	Italy	Italy	turkey	2002	CY024738	lineage 1	Lineage 1	Lineage 3	Lineage 1	Lineage 3	Lineage 2	Lineage 1	Lineage 2	G4
A/turkey/Italy/8912/2002	A/H7N3	Italy	Italy	turkey	2002	CY020605	lineage 1	Lineage 1	Lineage 3	Lineage 1	Lineage 3	Lineage 2	Lineage 1	Lineage 2	G4
A/turkey/Italy/2987/2003	A/H7N3	Italy	Italy	turkey	2003	CY021493	lineage 1	Lineage 1	Lineage 3	Lineage 1	Lineage 3	Lineage 2	Lineage 1	Lineage 2	G4
A/turkey/Italy/1010/2003	A/H7N3	Italy	Italy	turkey	2003	CY021365	lineage 1	Lineage 1	Lineage 3	Lineage 1	Lineage 3	Lineage 2	Lineage 1	Lineage 2	G4
A/turkey/Italy/3620/2003	A/H7N3	Italy	Italy	turkey	2003	CY021357	lineage 1	Lineage 1	Lineage 3	Lineage 1	Lineage 3	Lineage 2	Lineage 1	Lineage 2	G4
A/turkey/Italy/251/2003	A/H7N3	Italy	Italy	turkey	2003	CY020589	lineage 1	Lineage 1	Lineage 3	Lineage 1	Lineage 3	Lineage 2	Lineage 1	Lineage 2	G4
A/turkey/Italy/3829/2004	A/H7N3	Italy	Italy	turkey	2004	CY028676	lineage 1	Lineage 1	Lineage 3	Lineage 1	Lineage 3	Lineage 2	Lineage 1	Lineage 2	G4
A/turkey/Italy/3337/2004	A/H7N3	Italy	Italy	turkey	2004	CY021501	lineage 1	Lineage 1	Lineage 3	Lineage 1	Lineage 3	Lineage 2	Lineage 1	Lineage 2	G4
A/turkey/Italy/4130/2004	A/H7N3	Italy	Italy	turkey	2004	CY029913	lineage 1	Lineage 1	Lineage 3	Lineage 1	Lineage 3	Lineage 2	Lineage 1	Lineage 2	G4
A/tufted-duck/PT/13771/2006	A/H7N3	PT	Portugal	tufted-duck	2006	HM849003	lineage 1	Lineage 1	Lineage 3	Lineage 1	Lineage 3	Lineage 2	Lineage 1	Lineage 2	G4
A/chicken/Italy/4616/2003	A/H7N3	Italy	Italy	chicken	2003	CY095522	lineage 1	Lineage 1	Lineage 3	Lineage 1	Lineage 3	Lineage 2	Lineage 1	Lineage 2	G4
A/teal/Egypt/MB-D-698C/2016	A/H7N3	Egypt	Egypt	teal	2016	MN208030	lineage 1	Lineage 1	Lineage 3	Lineage 1	Lineage 3	Lineage 2	Lineage 1	Lineage 2	G4
A/teal/Egypt/MB-D-698OP/2016	A/H7N3	Egypt	Egypt	teal	2016	MN207987	lineage 1	Lineage 1	Lineage 3	Lineage 1	Lineage 3	Lineage 2	Lineage 1	Lineage 2	G4
A/mallard-duck/Netherlands/4/2010	A/H7N3	Netherlands	Netherlands	mallard-duck	2010	MF146898	lineage 1	Lineage 1	Lineage 3	Lineage 1	Lineage 3	Lineage 2	Lineage 1	Lineage 2	G4
A/mallard-duck/Netherlands/5/2010	A/H7N3	Netherlands	Netherlands	mallard-duck	2010	MF682833	lineage 1	Lineage 1	Lineage 3	Lineage 1	Lineage 3	Lineage 2	Lineage 1	Lineage 2	G4
A/mallard-duck/Netherlands/23/2013	A/H7N3	Netherlands	Netherlands	mallard-duck	2013	MF145837	lineage 1	Lineage 1	Lineage 3	Lineage 1	Lineage 3	Lineage 2	Lineage 1	Lineage 2	G4
A/northern-shoveler/Egypt/MB-D-686OP/2016	A/H7N3	Egypt	Egypt	northern-shoveler	2016	MN207990	lineage 1	Lineage 1	Lineage 3	Lineage 1	Lineage 3	Lineage 2	Lineage 1	Lineage 2	G4
A/teal/Egypt/MB-D-125OP/2015	A/H7N3	Egypt	Egypt	teal	2015	MN208022	lineage 1	Lineage 1	Lineage 3	Lineage 1	Lineage 3	Lineage 2	Lineage 1	Lineage 2	G4
A/teal/Egypt/MB-D-487OP/2016	A/H7N3	Egypt	Egypt	teal	2016	MN208012	lineage 1	Lineage 1	Lineage 3	Lineage 1	Lineage 3	Lineage 2	Lineage 1	Lineage 2	G4
A/guineafowl/Italy/9565/2002	A/H7N3	Italy	Italy	guineafowl	2002	EPI_ISL_166885	lineage 1	Lineage 1	Lineage 3	Lineage 1	Lineage 3	Lineage 2	Lineage 1	Lineage 2	G4
A/mallard-duck/Netherlands/24/2014	A/H7N3	Netherlands	Netherlands	mallard-duck	2014	MF147813	lineage 1	Lineage 1	Lineage 3	Lineage 1	Lineage 3	Lineage 2	Lineage 1	Lineage 2	G4
A/duck/Jiangxi/9711/2009	A/H7N3	Jiangxi	China	duck	2009	KF258968	lineage 1	Lineage 1	Lineage 3	Lineage 1	Lineage 3	Lineage 2	Lineage 1	Lineage 2	G4
A/duck/Jiangxi/8032/2009	A/H7N3	Jiangxi	China	duck	2009	KF258967	lineage 1	Lineage 1	Lineage 3	Lineage 1	Lineage 3	Lineage 2	Lineage 1	Lineage 2	G4
A/duck/Jiangxi/7713/2009	A/H7N3	Jiangxi	China	duck	2009	KF258965	lineage 1	Lineage 1	Lineage 3	Lineage 1	Lineage 3	Lineage 2	Lineage 1	Lineage 2	G4
A/duck/Jiangxi/20189/2013	A/H7N3	Jiangxi	China	duck	2013	KP416732	lineage 1	Lineage 1	Lineage 3	Lineage 1	Lineage 3	Lineage 2	Lineage 1	Lineage 2	G4
A/duck/Jiangxi/23005/2009	A/H7N3	Jiangxi	China	duck	2009	KF258975	lineage 1	Lineage 1	Lineage 3	Lineage 1	Lineage 3	Lineage 2	Lineage 1	Lineage 2	G4
A/duck/Jiangxi/18666/2013	A/H7N3	Jiangxi	China	duck	2013	KP416708	lineage 1	Lineage 1	Lineage 3	Lineage 1	Lineage 3	Lineage 2	Lineage 1	Lineage 2	G4
A/duck/Jiangxi/18644/2013	A/H7N3	Jiangxi	China	duck	2013	KP416700	lineage 1	Lineage 1	Lineage 3	Lineage 1	Lineage 3	Lineage 2	Lineage 1	Lineage 2	G4
A/wild-duck/Jiangxi/10179/2005	A/H7N3	Jiangxi	China	wild-duck	2005	KF259000	lineage 1	Lineage 1	Lineage 3	Lineage 1	Lineage 3	Lineage 2	Lineage 1	Lineage 2	G4
A/duck/Jiangxi/9742/2009	A/H7N3	Jiangxi	China	duck	2009	KF258969	lineage 1	Lineage 1	Lineage 3	Lineage 1	Lineage 3	Lineage 2	Lineage 1	Lineage 2	G4
A/aquatic-bird/Korea/w44/2005	A/H7N3	Korea	Korea	aquatic-bird	2005	KX297740	lineage 1	Lineage 1	Lineage 3	Lineage 1	Lineage 3	Lineage 2	Lineage 1	Lineage 2	G4
A/mallard/Netherlands/12/2000	A/H7N3	Netherlands	Netherlands	mallard	2000	AY338460	lineage 1	Lineage 1	Lineage 3	Lineage 1	Lineage 3	Lineage 2	Lineage 2	Lineage 1	G5
A/mallard/Netherlands/12/00	A/H7N3	Netherlands	Netherlands	mallard	2000	EPI_ISL_3548	lineage 1	Lineage 1	Lineage 3	Lineage 1	Lineage 3	Lineage 2	Lineage 2	Lineage 1	G5
A/chicken/Italy/682/2003	A/H7N3	Italy	Italy	chicken	2003	CY034750	lineage 1	Lineage 1	Lineage 3	Lineage 1	Lineage 3	Lineage 2	Lineage 2	Lineage 2	G6
A/turkey/Italy/9742/2002	A/H7N3	Italy	Italy	turkey	2002	CY028660	lineage 1	Lineage 1	Lineage 3	Lineage 1	Lineage 3	Lineage 2	Lineage 2	Lineage 2	G6
A/turkey/Italy/2685/2003	A/H7N3	Italy	Italy	turkey	2003	CY028668	lineage 1	Lineage 1	Lineage 3	Lineage 1	Lineage 3	Lineage 2	Lineage 2	Lineage 2	G6
A/turkey/Italy/4608/2003	A/H7N3	Italy	Italy	turkey	2003	CY021485	lineage 1	Lineage 1	Lineage 3	Lineage 1	Lineage 3	Lineage 2	Lineage 2	Lineage 2	G6
A/mallard/Republic-of-Georgia/3/2010	A/H7N3	Republic-of-Georgia	Republic-of-Georgia	mallard	2010	KC190170	lineage 1	Lineage 1	Lineage 3	Lineage 1	Lineage 3	Lineage 2	Lineage 2	Lineage 2	G6
A/quail/Italy/3347/2004	A/H7N3	Italy	Italy	quail	2004	CY020613	lineage 1	Lineage 1	Lineage 3	Lineage 1	Lineage 3	Lineage 2	Lineage 2	Lineage 2	G6
A/turkey/Italy/2043/2003	A/H7N3	Italy	Italy	turkey	2003	CY022613	lineage 1	Lineage 1	Lineage 3	Lineage 1	Lineage 3	Lineage 2	Lineage 2	Lineage 2	G6
A/turkey/Italy/3477/2004	A/H7N3	Italy	Italy	turkey	2004	CY028684	lineage 1	Lineage 1	Lineage 3	Lineage 1	Lineage 3	Lineage 2	Lineage 2	Lineage 2	G6
A/Duck/Mongolia/782/2017	A/H7N3	Mongolia	Mongolia	Duck	2017	MH744643	lineage 1	Lineage 1	Lineage 3	Lineage 1	Lineage 3	Lineage 2	Lineage 2	Lineage 2	G6
A/Duck/Mongolia/786/2017	A/H7N3	Mongolia	Mongolia	Duck	2017	MH744651	lineage 1	Lineage 1	Lineage 3	Lineage 1	Lineage 3	Lineage 2	Lineage 2	Lineage 2	G6
A/shoveler/Egypt/00017-NAMRU3/2007	A/H7N3	Egypt	Egypt	shoveler	2007	EPI_ISL_120206	lineage 1	Lineage 1	Lineage 3	Lineage 1	Lineage 3	Lineage 2	Lineage 2	Lineage 2	G6
A/turkey/Italy/8535/02	A/H7N3	Italy	Italy	turkey	2002	EPI_ISL_21059	lineage 1	Lineage 1	Lineage 3	Lineage 1	Lineage 3	Lineage 2	Lineage 2	Lineage 2	G6
A/turkey/Italy/9611/2002	A/H7N3	Italy	Italy	turkey	2002	EPI_ISL_166881	lineage 1	Lineage 1	Lineage 3	Lineage 1	Lineage 3	Lineage 2	Lineage 2	Lineage 2	G6
A/turkey/Italy/8303/2002	A/H7N3	Italy	Italy	turkey	2002	EPI_ISL_166878	lineage 1	Lineage 1	Lineage 3	Lineage 1	Lineage 3	Lineage 2	Lineage 2	Lineage 2	G6
A/turkey/Italy/7773/2002	A/H7N3	Italy	Italy	turkey	2002	EPI_ISL_166877	lineage 1	Lineage 1	Lineage 3	Lineage 1	Lineage 3	Lineage 2	Lineage 2	Lineage 2	G6
A/turkey/Italy/9369/2002	A/H7N3	Italy	Italy	turkey	2002	EPI_ISL_20088	lineage 1	Lineage 1	Lineage 3	Lineage 1	Lineage 3	Lineage 2	Lineage 2	Lineage 2	G6
A/turkey/Italy/4/2003	A/H7N3	Italy	Italy	turkey	2003	EPI_ISL_166873	lineage 1	Lineage 1	Lineage 3	Lineage 1	Lineage 3	Lineage 2	Lineage 2	Lineage 2	G6
A/Duck/Mongolia/652/2017	A/H7N3	Mongolia	Mongolia	Duck	2017	MH628026	lineage 1	Lineage 1	Lineage 3	Lineage 1	Lineage 3	Lineage 2	Lineage 2	Lineage 2	G6
A/duck/Bangladesh/37529/2019	A/H7N3	Bangladesh	Bangladesh	duck	2019	MT090530	lineage 1	Lineage 1	Lineage 3	Lineage 1	Lineage 3	Lineage 2	Lineage 2	Lineage 2	G6
A/northern-shoveler/Egypt/MB-D-690C/2016	A/H7N3	Egypt	Egypt	northern-shoveler	2016	MN208035	lineage 1	Lineage 1	Lineage 3	Lineage 1	Lineage 3	Lineage 2	Lineage 2	Lineage 2	G6
A/northern-shoveler/Egypt/MB-D-690OP/2016	A/H7N3	Egypt	Egypt	northern-shoveler	2016	MN208003	lineage 1	Lineage 1	Lineage 3	Lineage 1	Lineage 3	Lineage 2	Lineage 2	Lineage 2	G6
A/northern-shoveler/Egypt/MB-D-695C/2016	A/H7N3	Egypt	Egypt	northern-shoveler	2016	MN208054	lineage 1	Lineage 1	Lineage 3	Lineage 1	Lineage 3	Lineage 2	Lineage 2	Lineage 2	G6
A/shoveler/Egypt/00241-NAMRU3/2007	A/H7N3	Egypt	Egypt	shoveler	2007	EPI_ISL_120202	lineage 1	Lineage 1	Lineage 3	Lineage 1	Lineage 3	Lineage 2	Lineage 2	Lineage 2	G6
A/turkey/Italy/17/2003	A/H7N3	Italy	Italy	turkey	2003	EPI_ISL_166870	lineage 1	Lineage 1	Lineage 3	Lineage 1	Lineage 3	Lineage 2	Lineage 2	Lineage 2	G6
A/Duck/Mongolia/751/2017	A/H7N3	Mongolia	Mongolia	Duck	2017	MH734817	lineage 1	Lineage 1	Lineage 3	Lineage 1	Lineage 3	Lineage 2	Lineage 2	Lineage 2	G6
A/duck/Jiangxi/8028/2009	A/H7N3	Jiangxi	China	duck	2009	KF258966	lineage 1	Lineage 1	Lineage 3	Lineage 1	Lineage 3	Lineage 2	Lineage 2	Lineage 2	G6
A/duck/Jiangxi/16285/2010	A/H7N3	Jiangxi	China	duck	2010	KF258989	lineage 1	Lineage 1	Lineage 3	Lineage 1	Lineage 3	Lineage 2	Lineage 2	Lineage 2	G6
A/duck/Jiangxi/16736/2010	A/H7N3	Jiangxi	China	duck	2010	KF258982	lineage 1	Lineage 1	Lineage 3	Lineage 1	Lineage 3	Lineage 2	Lineage 2	Lineage 2	G6
A/duck/Jiangxi/22330/2009	A/H7N3	Jiangxi	China	duck	2009	KF258986	lineage 1	Lineage 1	Lineage 3	Lineage 1	Lineage 3	Lineage 2	Lineage 2	Lineage 2	G6
A/chicken/Queensland/1994	A/H7N3	Queensland	Australia	chicken	1994	CY022685	lineage 1	Lineage 1	Lineage 4	Lineage 1	Lineage 3	Lineage 2	Lineage 1	Lineage 1	G7
A/duck/Cambodia/b0120501/2017	A/H7N3	Cambodia	Cambodia	duck	2017	MG591683	lineage 1	Lineage 1	Lineage 4	Lineage 1	Lineage 3	Lineage 2	Lineage 1	Lineage 1	G7
A/duck/Cambodia/b0116502/2017	A/H7N3	Cambodia	Cambodia	duck	2017	MG591682	lineage 1	Lineage 1	Lineage 4	Lineage 1	Lineage 3	Lineage 2	Lineage 1	Lineage 1	G7
A/turkey/England/1963	A/H7N3	England	England	turkey	1963	U20462	lineage 1	Lineage 1	Lineage 4	Lineage 1	Lineage 3	Lineage 2	Lineage 1	Lineage 2	G8
A/chicken/Victoria/224/1992	A/H7N3	Victoria	Australia	chicken	1992	CY025077	lineage 1	Lineage 1	Lineage 4	Lineage 1	Lineage 3	Lineage 2	Lineage 1	Lineage 2	G8
A/chicken/Huzhou/3916/2013	A/H7N3	Huzhou	China	chicken	2013	KP413758	lineage 1	Lineage 1	Lineage 4	Lineage 1	Lineage 3	Lineage 2	Lineage 1	Lineage 2	G8
A/duck/Jiangxi/34884/2013	A/H7N3	Jiangxi	China	duck	2013	KP417086	lineage 1	Lineage 1	Lineage 4	Lineage 1	Lineage 3	Lineage 2	Lineage 1	Lineage 2	G8
A/duck/Jiangxi/26175/2013	A/H7N3	Jiangxi	China	duck	2013	KP417078	lineage 1	Lineage 1	Lineage 4	Lineage 1	Lineage 3	Lineage 2	Lineage 1	Lineage 2	G8
A/duck/Jiangxi/31045/2013	A/H7N3	Jiangxi	China	duck	2013	KP416927	lineage 1	Lineage 1	Lineage 4	Lineage 1	Lineage 3	Lineage 2	Lineage 1	Lineage 2	G8
A/duck/Jiangxi/31028/2013	A/H7N3	Jiangxi	China	duck	2013	KP416919	lineage 1	Lineage 1	Lineage 4	Lineage 1	Lineage 3	Lineage 2	Lineage 1	Lineage 2	G8
A/duck/Jiangxi/29344/2013	A/H7N3	Jiangxi	China	duck	2013	KP416911	lineage 1	Lineage 1	Lineage 4	Lineage 1	Lineage 3	Lineage 2	Lineage 1	Lineage 2	G8
A/duck/Jiangxi/28843/2013	A/H7N3	Jiangxi	China	duck	2013	KP416903	lineage 1	Lineage 1	Lineage 4	Lineage 1	Lineage 3	Lineage 2	Lineage 1	Lineage 2	G8
A/duck/Jiangxi/22998/2013	A/H7N3	Jiangxi	China	duck	2013	KP416855	lineage 1	Lineage 1	Lineage 4	Lineage 1	Lineage 3	Lineage 2	Lineage 1	Lineage 2	G8
A/duck/Jiangxi/22693/2013	A/H7N3	Jiangxi	China	duck	2013	KP416839	lineage 1	Lineage 1	Lineage 4	Lineage 1	Lineage 3	Lineage 2	Lineage 1	Lineage 2	G8
A/duck/Jiangxi/22686/2013	A/H7N3	Jiangxi	China	duck	2013	KP416831	lineage 1	Lineage 1	Lineage 4	Lineage 1	Lineage 3	Lineage 2	Lineage 1	Lineage 2	G8
A/duck/Jiangxi/22676/2013	A/H7N3	Jiangxi	China	duck	2013	KP416823	lineage 1	Lineage 1	Lineage 4	Lineage 1	Lineage 3	Lineage 2	Lineage 1	Lineage 2	G8
A/duck/Jiangxi/22215/2013	A/H7N3	Jiangxi	China	duck	2013	KP416815	lineage 1	Lineage 1	Lineage 4	Lineage 1	Lineage 3	Lineage 2	Lineage 1	Lineage 2	G8
A/duck/Jiangxi/21710/2013	A/H7N3	Jiangxi	China	duck	2013	KP416807	lineage 1	Lineage 1	Lineage 4	Lineage 1	Lineage 3	Lineage 2	Lineage 1	Lineage 2	G8
A/duck/Jiangxi/21213/2013	A/H7N3	Jiangxi	China	duck	2013	KP416774	lineage 1	Lineage 1	Lineage 4	Lineage 1	Lineage 3	Lineage 2	Lineage 1	Lineage 2	G8
A/duck/Jiangxi/5467/2014	A/H7N3	Jiangxi	China	duck	2014	KP417033	lineage 1	Lineage 1	Lineage 4	Lineage 1	Lineage 3	Lineage 2	Lineage 1	Lineage 2	G8
A/duck/Jiangxi/5465/2014	A/H7N3	Jiangxi	China	duck	2014	KP417025	lineage 1	Lineage 1	Lineage 4	Lineage 1	Lineage 3	Lineage 2	Lineage 1	Lineage 2	G8
A/duck/Jiangxi/5444/2014	A/H7N3	Jiangxi	China	duck	2014	KP416998	lineage 1	Lineage 1	Lineage 4	Lineage 1	Lineage 3	Lineage 2	Lineage 1	Lineage 2	G8
A/duck/Shaoxing/5516/2013	A/H7N3	Shaoxing	China	duck	2013	KP414056	lineage 1	Lineage 1	Lineage 4	Lineage 1	Lineage 3	Lineage 2	Lineage 1	Lineage 2	G8
A/duck/Zhejiang/10/2011	A/H7N3	Zhejiang	China	duck	2011	JQ906574	lineage 1	Lineage 1	Lineage 4	Lineage 1	Lineage 3	Lineage 2	Lineage 1	Lineage 2	G8
A/duck/Zhejiang/2/2011	A/H7N3	Zhejiang	China	duck	2011	JQ906573	lineage 1	Lineage 1	Lineage 4	Lineage 1	Lineage 3	Lineage 2	Lineage 1	Lineage 2	G8
A/duck/Jiangxi/20674/2013	A/H7N3	Jiangxi	China	duck	2013	KP416740	lineage 1	Lineage 1	Lineage 4	Lineage 1	Lineage 3	Lineage 2	Lineage 1	Lineage 2	G8
A/duck/Jiangxi/20161/2013	A/H7N3	Jiangxi	China	duck	2013	KP416724	lineage 1	Lineage 1	Lineage 4	Lineage 1	Lineage 3	Lineage 2	Lineage 1	Lineage 2	G8
A/duck/Jiangxi/20151/2013	A/H7N3	Jiangxi	China	duck	2013	KP416716	lineage 1	Lineage 1	Lineage 4	Lineage 1	Lineage 3	Lineage 2	Lineage 1	Lineage 2	G8
A/duck/Jiangxi/34858/2013	A/H7N3	Jiangxi	China	duck	2013	KP416952	lineage 1	Lineage 1	Lineage 4	Lineage 1	Lineage 3	Lineage 2	Lineage 1	Lineage 2	G8
A/duck/Jiangxi/34775/2013	A/H7N3	Jiangxi	China	duck	2013	KP416935	lineage 1	Lineage 1	Lineage 4	Lineage 1	Lineage 3	Lineage 2	Lineage 1	Lineage 2	G8
A/duck/Jiangxi/21694/2013	A/H7N3	Jiangxi	China	duck	2013	KP416790	lineage 1	Lineage 1	Lineage 4	Lineage 1	Lineage 3	Lineage 2	Lineage 1	Lineage 2	G8
A/duck/Jiangxi/21224/2013	A/H7N3	Jiangxi	China	duck	2013	KP416782	lineage 1	Lineage 1	Lineage 4	Lineage 1	Lineage 3	Lineage 2	Lineage 1	Lineage 2	G8
A/duck/Zhejiang/DK10/2013	A/H7N3	Zhejiang	China	duck	2013	KC961628	lineage 1	Lineage 1	Lineage 4	Lineage 1	Lineage 3	Lineage 2	Lineage 1	Lineage 2	G8
A/duck/Zhejiang/DK16/2013	A/H7N3	Zhejiang	China	duck	2013	KC961629	lineage 1	Lineage 1	Lineage 4	Lineage 1	Lineage 3	Lineage 2	Lineage 1	Lineage 2	G8
A/duck/Jiangxi/20717/2013	A/H7N3	Jiangxi	China	duck	2013	KP416748	lineage 1	Lineage 1	Lineage 4	Lineage 1	Lineage 3	Lineage 2	Lineage 1	Lineage 2	G8
A/duck/Zhejiang/1208/2009	A/H7N3	Zhejiang	China	duck	2009	KJ522761	lineage 1	Lineage 1	Lineage 4	Lineage 1	Lineage 3	Lineage 2	Lineage 1	Lineage 2	G8
A/duck/Fujian/6390/2010	A/H7N3	Fujian	China	duck	2010	KF258995	lineage 1	Lineage 1	Lineage 4	Lineage 1	Lineage 3	Lineage 2	Lineage 2	Lineage 2	G9
A/duck/Fujian/6326/2010	A/H7N3	Fujian	China	duck	2010	KF258994	lineage 1	Lineage 1	Lineage 4	Lineage 1	Lineage 3	Lineage 2	Lineage 2	Lineage 2	G9
A/duck/Fujian/6388/2010	A/H7N3	Fujian	China	duck	2010	KF258963	lineage 1	Lineage 1	Lineage 4	Lineage 1	Lineage 3	Lineage 2	Lineage 2	Lineage 2	G9
A/duck/Wenzhou/771/2013	A/H7N3	Wenzhou	China	duck	2013	KF259009	lineage 1	Lineage 1	Lineage 4	Lineage 1	Lineage 3	Lineage 2	Lineage 2	Lineage 2	G9
A/duck/Zhejiang/12/2011	A/H7N3	Zhejiang	China	duck	2011	JQ906576	lineage 1	Lineage 1	Lineage 4	Lineage 1	Lineage 3	Lineage 2	Lineage 2	Lineage 2	G9
A/duck/Zhejiang/11/2011	A/H7N3	Zhejiang	China	duck	2011	JQ906575	lineage 1	Lineage 1	Lineage 4	Lineage 1	Lineage 3	Lineage 2	Lineage 2	Lineage 2	G9
A/duck/Fujian/6380/2010	A/H7N3	Fujian	China	duck	2010	KF258962	lineage 1	Lineage 1	Lineage 4	Lineage 1	Lineage 3	Lineage 2	Lineage 2	Lineage 2	G9
A/duck/Jiangxi/23510/2013	A/H7N3	Jiangxi	China	duck	2013	KP417058	lineage 1	Lineage 1	Lineage 4	Lineage 1	Lineage 3	Lineage 2	Lineage 2	Lineage 2	G9
A/duck/Jiangxi/5461/2014	A/H7N3	Jiangxi	China	duck	2014	KP417017	lineage 1	Lineage 1	Lineage 4	Lineage 1	Lineage 3	Lineage 2	Lineage 2	Lineage 2	G9
A/duck/Japan/AQ-HE30-1/2018	A/H7N3	Japan	Japan	duck	2018	LC416566	lineage 1.1	Lineage 1	Lineage 3	Lineage 1	Lineage 3	Lineage 2	Lineage 1	Lineage 1	G10
A/duck/Fujian/1-25_FZHX0049-C/2018	A/H7N3	Fujian	China	duck	2018	EPI_ISL_350343	lineage 1.1	Lineage 1	Lineage 4	Lineage 1	Lineage 3	Lineage 2	Lineage 1	Lineage 1	G11
A/duck/Fujian/1-25_FZHX0045-C/2018	A/H7N3	Fujian	China	duck	2018	EPI_ISL_350342	lineage 1.1	Lineage 1	Lineage 4	Lineage 1	Lineage 3	Lineage 2	Lineage 1	Lineage 1	G11
A/duck/Fujian/1-25_FZHX0009-O/2018	A/H7N3	Fujian	China	duck	2018	EPI_ISL_350341	lineage 1.1	Lineage 1	Lineage 4	Lineage 1	Lineage 3	Lineage 2	Lineage 1	Lineage 1	G11
A/duck/Fujian/1-25_FZHX0008-O/2018	A/H7N3	Fujian	China	duck	2018	EPI_ISL_350340	lineage 1.1	Lineage 1	Lineage 4	Lineage 1	Lineage 3	Lineage 2	Lineage 1	Lineage 1	G11
A/duck/Fujian/1-25_FZHX0007-O/2018	A/H7N3	Fujian	China	duck	2018	EPI_ISL_350338	lineage 1.1	Lineage 1	Lineage 4	Lineage 1	Lineage 3	Lineage 2	Lineage 1	Lineage 1	G11
A/duck/Fujian/1-25_FZHX0014-C/2018	A/H7N3	Fujian	China	duck	2018	EPI_ISL_350337	lineage 1.1	Lineage 1	Lineage 4	Lineage 1	Lineage 3	Lineage 2	Lineage 1	Lineage 1	G11
A/duck/Fujian/1-25_FZHX0013-C/2018	A/H7N3	Fujian	China	duck	2018	EPI_ISL_350336	lineage 1.1	Lineage 1	Lineage 4	Lineage 1	Lineage 3	Lineage 2	Lineage 1	Lineage 1	G11
A/duck/Fujian/1-25_FZHX0012-C/2018	A/H7N3	Fujian	China	duck	2018	EPI_ISL_350335	lineage 1.1	Lineage 1	Lineage 4	Lineage 1	Lineage 3	Lineage 2	Lineage 1	Lineage 1	G11
A/duck/Fujian/1-25_FZHX0006-O/2018	A/H7N3	Fujian	China	duck	2018	EPI_ISL_350334	lineage 1.1	Lineage 1	Lineage 4	Lineage 1	Lineage 3	Lineage 2	Lineage 1	Lineage 1	G11
A/duck/Fujian/1-25_FZHX0005-C/2018	A/H7N3	Fujian	China	duck	2018	EPI_ISL_350333	lineage 1.1	Lineage 1	Lineage 4	Lineage 1	Lineage 3	Lineage 2	Lineage 1	Lineage 1	G11
A/duck/Fujian/1-25_FZHX0005-O/2018	A/H7N3	Fujian	China	duck	2018	EPI_ISL_350332	lineage 1.1	Lineage 1	Lineage 4	Lineage 1	Lineage 3	Lineage 2	Lineage 1	Lineage 1	G11
A/duck/Fujian/1-25_FZHX0049-O/2018	A/H7N3	Fujian	China	duck	2018	EPI_ISL_350331	lineage 1.1	Lineage 1	Lineage 4	Lineage 1	Lineage 3	Lineage 2	Lineage 1	Lineage 1	G11
A/duck/Fujian/1-25_FZHX0048-O/2018	A/H7N3	Fujian	China	duck	2018	EPI_ISL_350330	lineage 1.1	Lineage 1	Lineage 4	Lineage 1	Lineage 3	Lineage 2	Lineage 1	Lineage 1	G11
A/duck/Fujian/1-25_FZHX0047-O/2018	A/H7N3	Fujian	China	duck	2018	EPI_ISL_350329	lineage 1.1	Lineage 1	Lineage 4	Lineage 1	Lineage 3	Lineage 2	Lineage 1	Lineage 1	G11
A/duck/Fujian/1-25_FZHX0003-O/2018	A/H7N3	Fujian	China	duck	2018	EPI_ISL_350328	lineage 1.1	Lineage 1	Lineage 4	Lineage 1	Lineage 3	Lineage 2	Lineage 1	Lineage 1	G11
A/duck/Fujian/1-25_FZHX0025-O/2018	A/H7N3	Fujian	China	duck	2018	EPI_ISL_350327	lineage 1.1	Lineage 1	Lineage 4	Lineage 1	Lineage 3	Lineage 2	Lineage 1	Lineage 1	G11
A/duck/Fujian/1-25_FZHX0023-O/2018	A/H7N3	Fujian	China	duck	2018	EPI_ISL_350326	lineage 1.1	Lineage 1	Lineage 4	Lineage 1	Lineage 3	Lineage 2	Lineage 1	Lineage 1	G11
A/duck/Fujian/1-25_FZHX0022-O/2018	A/H7N3	Fujian	China	duck	2018	EPI_ISL_350325	lineage 1.1	Lineage 1	Lineage 4	Lineage 1	Lineage 3	Lineage 2	Lineage 1	Lineage 1	G11
A/duck/Fujian/1-25_FZHX0021-O/2018	A/H7N3	Fujian	China	duck	2018	EPI_ISL_350324	lineage 1.1	Lineage 1	Lineage 4	Lineage 1	Lineage 3	Lineage 2	Lineage 1	Lineage 1	G11
A/duck/Fujian/1-25_FZHX0019-O/2018	A/H7N3	Fujian	China	duck	2018	EPI_ISL_350322	lineage 1.1	Lineage 1	Lineage 4	Lineage 1	Lineage 3	Lineage 2	Lineage 1	Lineage 1	G11
A/duck/Fujian/1-25_FZHX0017-O/2018	A/H7N3	Fujian	China	duck	2018	EPI_ISL_350317	lineage 1.1	Lineage 1	Lineage 4	Lineage 1	Lineage 3	Lineage 2	Lineage 1	Lineage 1	G11
A/duck/Fujian/1-25_FZHX0015-O/2018	A/H7N3	Fujian	China	duck	2018	EPI_ISL_350310	lineage 1.1	Lineage 1	Lineage 4	Lineage 1	Lineage 3	Lineage 2	Lineage 1	Lineage 1	G11
A/duck/Fujian/1-25_FZHX0010-C/2018	A/H7N3	Fujian	China	duck	2018	EPI_ISL_351540	lineage 1.1	Lineage 1	Lineage 4	Lineage 1	Lineage 3	Lineage 2	Lineage 1	Lineage 1	G11
A/duck/Fujian/1-25_FZHX0012-O/2018	A/H7N3	Fujian	China	duck	2018	EPI_ISL_350291	lineage 1.1	Lineage 1	Lineage 4	Lineage 1	Lineage 3	Lineage 2	Lineage 1	Lineage 1	G11
A/duck/Fujian/1-25_FZHX0001-O/2018	A/H7N3	Fujian	China	duck	2018	EPI_ISL_350280	lineage 1.1	Lineage 1	Lineage 4	Lineage 1	Lineage 3	Lineage 2	Lineage 1	Lineage 1	G11
A/duck/Fujian/1-25_FZHX0046-O/2018	A/H7N3	Fujian	China	duck	2018	EPI_ISL_351547	lineage 1.1	Lineage 1	Lineage 4	Lineage 1	Lineage 3	Lineage 2	Lineage 1	Lineage 1	G11
A/duck/Fujian/1-25_FZHX0014-O/2018	A/H7N3	Fujian	China	duck	2018	EPI_ISL_350302	lineage 1.1	Lineage 1	Lineage 4	Lineage 1	Lineage 3	Lineage 2	Lineage 1	Lineage 1	G11
A/duck/Fujian/1-25_FZHX0013-O/2018	A/H7N3	Fujian	China	duck	2018	EPI_ISL_350299	lineage 1.1	Lineage 1	Lineage 4	Lineage 1	Lineage 3	Lineage 2	Lineage 1	Lineage 1	G11
A/chicken/Fujian/03-15_FZHX0001-C/2018	A/H7N3	Fujian	China	chicken	2018	EPI_ISL_351441	lineage 1.1	Lineage 1	Lineage 4	Lineage 1	Lineage 3	Lineage 2	Lineage 1	Lineage 1	G11
A/duck/Fujian/1-25_FZHX0011-O/2018	A/H7N3	Fujian	China	duck	2018	EPI_ISL_351542	lineage 1.1	Lineage 1	Lineage 4	Lineage 1	Lineage 3	Lineage 2	Lineage 1	Lineage 1	G11
A/duck/Fujian/1-25_FZHX0009-C/2018	A/H7N3	Fujian	China	duck	2018	EPI_ISL_351539	lineage 1.1	Lineage 1	Lineage 4	Lineage 1	Lineage 3	Lineage 2	Lineage 1	Lineage 2	G12
A/yellow-billed-teal/Chile/12/2014	A/H7N3	Chile	Chile	yellow-billed-teal	2014	CY207237	lineage 2	Lineage 2	Lineage 1	Lineage 2	Lineage 2	Lineage 1	Lineage 1	Lineage 1	G13
A/yellow-billed-pintail/Chile/10/2014	A/H7N3	Chile	Chile	yellow-billed-pintail	2014	CY207221	lineage 2	Lineage 2	Lineage 1	Lineage 2	Lineage 2	Lineage 1	Lineage 2	Lineage 2	G14
A/yellow-billed-pintail/Chile/11/2014	A/H7N3	Chile	Chile	yellow-billed-pintail	2014	CY207229	lineage 2	Lineage 2	Lineage 1	Lineage 2	Lineage 2	Lineage 1	Lineage 2	Lineage 2	G14
A/yellow-billed-pintail/Chile/C14719/2016	A/H7N3	Chile	Chile	yellow-billed-pintail	2016	MH134779	lineage 2	Lineage 2	Lineage 1	Lineage 2	Lineage 2	Lineage 1	Lineage 2	Lineage 2	G14
A/mallard/Wisconsin/438/1979	A/H7N3	Wisconsin	America	mallard	1979	CY180652	lineage 2	Lineage 2	Lineage 5	Lineage 2	Lineage 1	Lineage 3	Lineage 1	Lineage 2	G15
A/pheasant/Minnesota/917/1980	A/H7N3	Minnesota	America	pheasant	1980	CY014721	lineage 2	Lineage 2	Lineage 5	Lineage 2	Lineage 1	Lineage 3	Lineage 2	Lineage 2	G16
A/mallard/Wisconsin/143/1981	A/H7N3	Wisconsin	America	mallard	1981	CY178486	lineage 2	Lineage 2	Lineage 5	Lineage 2	Lineage 1	Lineage 3	Lineage 2	Lineage 2	G16
A/blue-winged-teal/ALB/295/1977	A/H7N3	ALB	Canada	blue-winged-teal	1977	CY005974	lineage 2	Lineage 2	Lineage 5	Lineage 2	Lineage 1	Lineage 3	Lineage 2	Lineage 2	G16
A/northern-shoveler/California/HKWF1026/2007	A/H7N3	California	America	northern-shoveler	2007	CY039580	lineage 2	Lineage 2	Lineage 5	Lineage 2	Lineage 3	Lineage 2	Lineage 1	Lineage 2	G17
A/blue-winged-teal/Iowa/13OS2316/2013	A/H7N3	Iowa	America	blue-winged-teal	2013	KJ568345	lineage 2	Lineage 2	Lineage 5	Lineage 2	Lineage 3	Lineage 3	Lineage 1	Lineage 1	G18
A/chicken/SK/HR-00011/2007	A/H7N3	SK	Slovakia	chicken	2007	EU500860	lineage 2	Lineage 2	Lineage 5	Lineage 2	Lineage 3	Lineage 3	Lineage 1	Lineage 1	G18
A/mallard/Montana/A00750842/2009	A/H7N3	Montana	Mongolia	mallard	2009	KU290063	lineage 2	Lineage 2	Lineage 5	Lineage 2	Lineage 3	Lineage 3	Lineage 1	Lineage 1	G18
A/mallard/Interior-Alaska/10BM09563R0/2010	A/H7N3	Interior-Alaska	America	mallard	2010	CY141774	lineage 2	Lineage 2	Lineage 5	Lineage 2	Lineage 3	Lineage 3	Lineage 1	Lineage 2	G19
A/mallard/Alberta/167/2010	A/H7N3	Alberta	Canada	mallard	2010	CY185769	lineage 2	Lineage 2	Lineage 5	Lineage 2	Lineage 3	Lineage 3	Lineage 1	Lineage 2	G19
A/mallard/Interior-Alaska/10BM10787R0/2010	A/H7N3	Interior-Alaska	America	mallard	2010	CY141838	lineage 2	Lineage 2	Lineage 5	Lineage 2	Lineage 3	Lineage 3	Lineage 1	Lineage 2	G19
A/mallard/Interior-Alaska/10BM10811R0/2010	A/H7N3	Interior-Alaska	America	mallard	2010	CY141886	lineage 2	Lineage 2	Lineage 5	Lineage 2	Lineage 3	Lineage 3	Lineage 1	Lineage 2	G19
A/mallard/Interior-Alaska/10BM09818R0/2010	A/H7N3	Interior-Alaska	America	mallard	2010	CY141798	lineage 2	Lineage 2	Lineage 5	Lineage 2	Lineage 3	Lineage 3	Lineage 1	Lineage 2	G19
A/American-green-winged-teal/California/AH0010595/2015	A/H7N3	California	America	American-green-winged-teal	2015	KY550771	lineage 2	Lineage 2	Lineage 5	Lineage 2	Lineage 3	Lineage 3	Lineage 1	Lineage 2	G19
A/American-green-winged-teal/California/AH0011959/2015	A/H7N3	California	America	American-green-winged-teal	2015	KY550755	lineage 2	Lineage 2	Lineage 5	Lineage 2	Lineage 3	Lineage 3	Lineage 1	Lineage 2	G19
A/American-green-winged-teal/AH0003731/2015	A/H7N3			American-green-winged-teal	2015	KY551284	lineage 2	Lineage 2	Lineage 5	Lineage 2	Lineage 3	Lineage 3	Lineage 1	Lineage 2	G19
A/American-green-winged-teal/Utah/AH0021680/2015	A/H7N3	Utah	America	American-green-winged-teal	2015	KY551308	lineage 2	Lineage 2	Lineage 5	Lineage 2	Lineage 3	Lineage 3	Lineage 1	Lineage 2	G19
A/American-green-winged-teal/California/AH0079678/2016	A/H7N3	California	America	American-green-winged-teal	2016	KY550825	lineage 2	Lineage 2	Lineage 5	Lineage 2	Lineage 3	Lineage 3	Lineage 1	Lineage 2	G19
A/mallard/California/LDC331/2015	A/H7N3	California	America	mallard	2015	KX351595	lineage 2	Lineage 2	Lineage 5	Lineage 2	Lineage 3	Lineage 3	Lineage 1	Lineage 2	G19
A/northern-pintail/Interior-Alaska/10BM09181R0/2010	A/H7N3	Interior-Alaska	America	northern-pintail	2010	CY141726	lineage 2	Lineage 2	Lineage 5	Lineage 2	Lineage 3	Lineage 3	Lineage 1	Lineage 2	G19
A/Mexico/InDRE7218/2012	A/H7N3	Mexico	Mexico		2012	CY125728	lineage 2	Lineage 2	Lineage 5	Lineage 2	Lineage 3	Lineage 3	Lineage 1	Lineage 2	G19
A/Canada-goose/BC/3752/2007	A/H7N3	BC	Canada	Canada-goose	2007	EU500844	lineage 2	Lineage 2	Lineage 5	Lineage 2	Lineage 3	Lineage 3	Lineage 1	Lineage 2	G19
A/mallard/Interior-Alaska/10CH00016R0/2010	A/H7N3	Interior-Alaska	America	mallard	2010	CY141782	lineage 2	Lineage 2	Lineage 5	Lineage 2	Lineage 3	Lineage 3	Lineage 1	Lineage 2	G19
A/mallard/Interior-Alaska/10BM07072R0/2010	A/H7N3	Interior-Alaska	America	mallard	2010	CY141539	lineage 2	Lineage 2	Lineage 5	Lineage 2	Lineage 3	Lineage 3	Lineage 1	Lineage 2	G19
A/mallard/Interior-Alaska/10BM07066R0/2010	A/H7N3	Interior-Alaska	America	mallard	2010	CY141531	lineage 2	Lineage 2	Lineage 5	Lineage 2	Lineage 3	Lineage 3	Lineage 1	Lineage 2	G19
A/mallard/Interior-Alaska/10BM06905R0/2010	A/H7N3	Interior-Alaska	America	mallard	2010	CY135995	lineage 2	Lineage 2	Lineage 5	Lineage 2	Lineage 3	Lineage 3	Lineage 1	Lineage 2	G19
A/northern-pintail/Interior-Alaska/10BM11945R0/2010	A/H7N3	Interior-Alaska	America	northern-pintail	2010	CY141958	lineage 2	Lineage 2	Lineage 5	Lineage 2	Lineage 3	Lineage 3	Lineage 1	Lineage 2	G19
A/northern-pintail/Interior-Alaska/10BM09481R0/2010	A/H7N3	Interior-Alaska	America	northern-pintail	2010	CY141790	lineage 2	Lineage 2	Lineage 5	Lineage 2	Lineage 3	Lineage 3	Lineage 1	Lineage 2	G19
A/northern-pintail/Interior-Alaska/10BM08586R0/2010	A/H7N3	Interior-Alaska	America	northern-pintail	2010	CY141686	lineage 2	Lineage 2	Lineage 5	Lineage 2	Lineage 3	Lineage 3	Lineage 1	Lineage 2	G19
A/northern-pintail/Interior-Alaska/10BM07737R0/2010	A/H7N3	Interior-Alaska	America	northern-pintail	2010	CY141636	lineage 2	Lineage 2	Lineage 5	Lineage 2	Lineage 3	Lineage 3	Lineage 1	Lineage 2	G19
A/northern-pintail/Interior-Alaska/10BM06895R0/2010	A/H7N3	Interior-Alaska	America	northern-pintail	2010	CY135979	lineage 2	Lineage 2	Lineage 5	Lineage 2	Lineage 3	Lineage 3	Lineage 1	Lineage 2	G19
A/northern-shoveler/Mississippi/11OS289/2011	A/H7N3	Mississippi	America	northern-shoveler	2011	CY133729	lineage 2	Lineage 2	Lineage 5	Lineage 2	Lineage 3	Lineage 3	Lineage 1	Lineage 2	G19
A/American-black-duck/NB/2538/2007	A/H7N3	NB	Australia	American-black-duck	2007	EU500852	lineage 2	Lineage 2	Lineage 5	Lineage 2	Lineage 3	Lineage 3	Lineage 1	Lineage 2	G19
A/American-black-duck/New-Brunswick/02490/2007	A/H7N3	New-Brunswick	Australia	American-black-duck	2007	CY129334	lineage 2	Lineage 2	Lineage 5	Lineage 2	Lineage 3	Lineage 3	Lineage 1	Lineage 2	G19
A/American-black-duck/New-Brunswick/04388/2007	A/H7N3	New-Brunswick	Australia	American-black-duck	2007	CY129326	lineage 2	Lineage 2	Lineage 5	Lineage 2	Lineage 3	Lineage 3	Lineage 1	Lineage 2	G19
A/blue-winged-teal/Ohio/13OS1770/2013	A/H7N3	Ohio	America	blue-winged-teal	2013	KJ527614	lineage 2	Lineage 2	Lineage 5	Lineage 2	Lineage 3	Lineage 3	Lineage 1	Lineage 2	G19
A/blue-winged-teal/Ohio/13OS1773/2013	A/H7N3	Ohio	America	blue-winged-teal	2013	KJ568385	lineage 2	Lineage 2	Lineage 5	Lineage 2	Lineage 3	Lineage 3	Lineage 1	Lineage 2	G19
A/mallard/Interior-Alaska/10BM12534R0/2010	A/H7N3	Interior-Alaska	America	mallard	2010	CY141982	lineage 2	Lineage 2	Lineage 5	Lineage 2	Lineage 3	Lineage 3	Lineage 1	Lineage 2	G19
A/mallard/Interior-Alaska/10BM09548R0/2010	A/H7N3	Interior-Alaska	America	mallard	2010	CY141766	lineage 2	Lineage 2	Lineage 5	Lineage 2	Lineage 3	Lineage 3	Lineage 1	Lineage 2	G19
A/mallard/Interior-Alaska/10BM06838R0/2010	A/H7N3	Interior-Alaska	America	mallard	2010	CY135963	lineage 2	Lineage 2	Lineage 5	Lineage 2	Lineage 3	Lineage 3	Lineage 1	Lineage 2	G19
A/mallard/Interior-Alaska/10BM05860R0/2010	A/H7N3	Interior-Alaska	America	mallard	2010	CY135819	lineage 2	Lineage 2	Lineage 5	Lineage 2	Lineage 3	Lineage 3	Lineage 1	Lineage 2	G19
A/northern-pintail/Interior-Alaska/10BM09347R0/2010	A/H7N3	Interior-Alaska	America	northern-pintail	2010	CY141734	lineage 2	Lineage 2	Lineage 5	Lineage 2	Lineage 3	Lineage 3	Lineage 1	Lineage 2	G19
A/northern-pintail/Interior-Alaska/10BM08705R0/2010	A/H7N3	Interior-Alaska	America	northern-pintail	2010	CY141694	lineage 2	Lineage 2	Lineage 5	Lineage 2	Lineage 3	Lineage 3	Lineage 1	Lineage 2	G19
A/ruddy-turnstone/Delaware/AI06-778/2006	A/H7N3	Delaware	America	ruddy-turnstone	2006	CY144771	lineage 2	Lineage 2	Lineage 5	Lineage 2	Lineage 3	Lineage 3	Lineage 1	Lineage 2	G19
A/shorebird/Delaware-Bay/552/2006	A/H7N3	Delaware-Bay	America	shorebird	2006	CY103015	lineage 2	Lineage 2	Lineage 5	Lineage 2	Lineage 3	Lineage 3	Lineage 1	Lineage 2	G19
A/mallard/Interior-Alaska/10BM11434R0/2010	A/H7N3	Interior-Alaska	America	mallard	2010	CY141950	lineage 2	Lineage 2	Lineage 5	Lineage 2	Lineage 3	Lineage 3	Lineage 1	Lineage 2	G19
A/mallard/Interior-Alaska/10BM09528R0/2010	A/H7N3	Interior-Alaska	America	mallard	2010	CY141750	lineage 2	Lineage 2	Lineage 5	Lineage 2	Lineage 3	Lineage 3	Lineage 1	Lineage 2	G19
A/mallard/Interior-Alaska/10BM04564R1/2010	A/H7N3	Interior-Alaska	America	mallard	2010	CY135591	lineage 2	Lineage 2	Lineage 5	Lineage 2	Lineage 3	Lineage 3	Lineage 1	Lineage 2	G19
A/northern-pintail/Interior-Alaska/10BM10809R0/2010	A/H7N3	Interior-Alaska	America	northern-pintail	2010	CY141878	lineage 2	Lineage 2	Lineage 5	Lineage 2	Lineage 3	Lineage 3	Lineage 1	Lineage 2	G19
A/northern-pintail/Interior-Alaska/10BM10807R0/2010	A/H7N3	Interior-Alaska	America	northern-pintail	2010	CY141870	lineage 2	Lineage 2	Lineage 5	Lineage 2	Lineage 3	Lineage 3	Lineage 1	Lineage 2	G19
A/northern-pintail/Interior-Alaska/10BM10805R0/2010	A/H7N3	Interior-Alaska	America	northern-pintail	2010	CY141862	lineage 2	Lineage 2	Lineage 5	Lineage 2	Lineage 3	Lineage 3	Lineage 1	Lineage 2	G19
A/chicken/British-Columbia/GSC-human-B/04	A/H7N3	British-Columbia	Canada	chicken	2004	AY646078	lineage 2	Lineage 2	Lineage 5	Lineage 2	Lineage 3	Lineage 3	Lineage 1	Lineage 2	G19
A/northern-shoveler/California/HKWF1372C/2007	A/H7N3	California	America	northern-shoveler	2007	CY094373	lineage 2	Lineage 2	Lineage 5	Lineage 2	Lineage 3	Lineage 3	Lineage 1	Lineage 2	G19
A/shorebird/Delaware-Bay/53/2002	A/H7N3	Delaware-Bay	America	shorebird	2002	CY102704	lineage 2	Lineage 2	Lineage 5	Lineage 2	Lineage 3	Lineage 3	Lineage 1	Lineage 2	G19
A/mallard/Interior-Alaska/10BM10324R0/2010	A/H7N3	Interior-Alaska	America	mallard	2010	CY141822	lineage 2	Lineage 2	Lineage 5	Lineage 2	Lineage 3	Lineage 3	Lineage 1	Lineage 2	G19
A/mallard/Minnesota/182761/1998	A/H7N3	Minnesota	America	mallard	1998	CY139697	lineage 2	Lineage 2	Lineage 5	Lineage 2	Lineage 3	Lineage 3	Lineage 1	Lineage 2	G19
A/mute-swan/Rhode-Island/A00325108/2008	A/H7N3	Rhode-Island	America	mute-swan	2008	KU290164	lineage 2	Lineage 2	Lineage 5	Lineage 2	Lineage 3	Lineage 3	Lineage 1	Lineage 2	G19
A/chicken/Jalisco/CPA-01861-16-CENASA-95294/2016	A/H7N3	Jalisco	Mexico	chicken	2016	KX351951	lineage 2	Lineage 2	Lineage 5	Lineage 2	Lineage 3	Lineage 3	Lineage 1	Lineage 2	G19
A/Duck/PA/143585/01	A/H7N3	PA	Panama	Duck	2001	EPI_ISL_3436	lineage 2	Lineage 2	Lineage 5	Lineage 2	Lineage 3	Lineage 3	Lineage 1	Lineage 2	G19
A/duck/PA/143585/2001	A/H7N3	PA	Panama	duck	2001	EU743008	lineage 2	Lineage 2	Lineage 5	Lineage 2	Lineage 3	Lineage 3	Lineage 1	Lineage 2	G19
A/chicken/Puebla/CPA-02457-16-CENASA-95294/2016	A/H7N3	Puebla	Mexico	chicken	2016	KX351940	lineage 2	Lineage 2	Lineage 5	Lineage 2	Lineage 3	Lineage 3	Lineage 1	Lineage 2	G19
A/mallard/South-Dakota/A00649542/2008	A/H7N3	South-Dakota	America	mallard	2008	KU290140	lineage 2	Lineage 2	Lineage 5	Lineage 2	Lineage 3	Lineage 3	Lineage 1	Lineage 2	G19
A/mallard/Wisconsin/A00465618/2008	A/H7N3	Wisconsin	America	mallard	2008	KU290148	lineage 2	Lineage 2	Lineage 5	Lineage 2	Lineage 3	Lineage 3	Lineage 1	Lineage 2	G19
A/ruddy-turnstone/Delaware-Bay/278/2006	A/H7N3	Delaware-Bay	America	ruddy-turnstone	2006	MH579202	lineage 2	Lineage 2	Lineage 5	Lineage 2	Lineage 3	Lineage 3	Lineage 1	Lineage 2	G19
A/sanderling/Delaware-Bay/294/2006	A/H7N3	Delaware-Bay	America	sanderling	2006	MH579249	lineage 2	Lineage 2	Lineage 5	Lineage 2	Lineage 3	Lineage 3	Lineage 1	Lineage 2	G19
A/chicken/Guanajuato/CPA-02921-16-CENASA-95294/2016	A/H7N3	Guanajuato	Mexico	chicken	2016	KX351900	lineage 2	Lineage 2	Lineage 5	Lineage 2	Lineage 3	Lineage 3	Lineage 1	Lineage 2	G19
A/chicken/Jalisco/CPA-01864-16-CENASA-95294/2016	A/H7N3	Jalisco	Mexico	chicken	2016	KX351936	lineage 2	Lineage 2	Lineage 5	Lineage 2	Lineage 3	Lineage 3	Lineage 1	Lineage 2	G19
A/mallard/Nebraska/A00709657/2009	A/H7N3	Nebraska	America	mallard	2009	KU290071	lineage 2	Lineage 2	Lineage 5	Lineage 2	Lineage 3	Lineage 3	Lineage 1	Lineage 2	G19
A/chicken/Puebla/CPA-03191-16-CENASA-95076/2016	A/H7N3	Puebla	Mexico	chicken	2016	KX289643	lineage 2	Lineage 2	Lineage 5	Lineage 2	Lineage 3	Lineage 3	Lineage 1	Lineage 2	G19
A/chicken/Puebla/CPA-04148-16-CENASA-95294/2016	A/H7N3	Puebla	Mexico	chicken	2016	KX351929	lineage 2	Lineage 2	Lineage 5	Lineage 2	Lineage 3	Lineage 3	Lineage 1	Lineage 2	G19
A/mute-swan/Rhode-Island/A00325105/2008	A/H7N3	Rhode-Island	America	mute-swan	2008	KU290156	lineage 2	Lineage 2	Lineage 5	Lineage 2	Lineage 3	Lineage 3	Lineage 1	Lineage 2	G19
A/mute-swan/Rhode-Island/A00325112/2008	A/H7N3	Rhode-Island	America	mute-swan	2008	KU290172	lineage 2	Lineage 2	Lineage 5	Lineage 2	Lineage 3	Lineage 3	Lineage 1	Lineage 2	G19
A/mallard/Alberta/24/01	A/H7N3	Alberta	Canada	mallard	2001	DQ017504	lineage 2	Lineage 2	Lineage 5	Lineage 2	Lineage 3	Lineage 3	Lineage 2	Lineage 1	G20
A/mallard/Wisconsin/223/1979	A/H7N3	Wisconsin	America	mallard	1979	CY180644	lineage 2	Lineage 2	Lineage 5	Lineage 2	Lineage 3	Lineage 3	Lineage 2	Lineage 1	G20
A/mallard/Wisconsin/1132/1982	A/H7N3	Wisconsin	America	mallard	1982	CY177480	lineage 2	Lineage 2	Lineage 5	Lineage 2	Lineage 3	Lineage 3	Lineage 2	Lineage 1	G20
A/green-winged-teal/Alberta/228/1985	A/H7N3	Alberta	Canada	green-winged-teal	1985	CY005978	lineage 2	Lineage 2	Lineage 5	Lineage 2	Lineage 3	Lineage 3	Lineage 2	Lineage 1	G20
A/mallard/Alberta/27/2001	A/H7N3	Alberta	Canada	mallard	2001	CY102672	lineage 2	Lineage 2	Lineage 5	Lineage 2	Lineage 3	Lineage 3	Lineage 2	Lineage 1	G20
A/laughing-gull/New-York/AI00-2455/2000	A/H7N3	New-York	America	laughing-gull	2000	CY144292	lineage 2	Lineage 2	Lineage 5	Lineage 2	Lineage 3	Lineage 3	Lineage 2	Lineage 1	G20
A/mallard/Alberta/49/1976	A/H7N3	Alberta	Canada	mallard	1976	CY185713	lineage 2	Lineage 2	Lineage 5	Lineage 2	Lineage 3	Lineage 3	Lineage 2	Lineage 1	G20
A/pintail/Alberta/25/2001	A/H7N3	Alberta	Canada	pintail	2001	CY185753	lineage 2	Lineage 2	Lineage 5	Lineage 2	Lineage 3	Lineage 3	Lineage 2	Lineage 1	G20
A/mallard/Alberta/22/2001	A/H7N3	Alberta	Canada	mallard	2001	CY102664	lineage 2	Lineage 2	Lineage 5	Lineage 2	Lineage 3	Lineage 3	Lineage 2	Lineage 1	G20
A/mallard/Delaware/418/2005	A/H7N3	Delaware	America	mallard	2005	CY021637	lineage 2	Lineage 2	Lineage 5	Lineage 2	Lineage 3	Lineage 3	Lineage 2	Lineage 1	G20
A/ruddy-turnstone/Delaware-Bay/124/2007	A/H7N3	Delaware-Bay	America	ruddy-turnstone	2007	CY103178	lineage 2	Lineage 2	Lineage 5	Lineage 2	Lineage 3	Lineage 3	Lineage 2	Lineage 1	G20
A/ruddy-turnstone/Delaware-Bay/123/2007	A/H7N3	Delaware-Bay	America	ruddy-turnstone	2007	CY036791	lineage 2	Lineage 2	Lineage 5	Lineage 2	Lineage 3	Lineage 3	Lineage 2	Lineage 1	G20
A/ruddy-turnstone/Delaware-Bay/121/2007	A/H7N3	Delaware-Bay	America	ruddy-turnstone	2007	CY036783	lineage 2	Lineage 2	Lineage 5	Lineage 2	Lineage 3	Lineage 3	Lineage 2	Lineage 1	G20
A/ruddy-turnstone/Delaware-Bay/108/2007	A/H7N3	Delaware-Bay	America	ruddy-turnstone	2007	CY036775	lineage 2	Lineage 2	Lineage 5	Lineage 2	Lineage 3	Lineage 3	Lineage 2	Lineage 1	G20
A/American-green-winged-teal/Wisconsin/13OS3468/2013	A/H7N3	Wisconsin	America	American-green-winged-teal	2013	KJ568393	lineage 2	Lineage 2	Lineage 5	Lineage 2	Lineage 3	Lineage 3	Lineage 2	Lineage 1	G20
A/northern-shoveler/Wisconsin/10OS3226/2010	A/H7N3	Wisconsin	America	northern-shoveler	2010	CY133177	lineage 2	Lineage 2	Lineage 5	Lineage 2	Lineage 3	Lineage 3	Lineage 2	Lineage 1	G20
A/American-green-winged-teal/Indiana/AH0029607/2015	A/H7N3	Indiana	America	American-green-winged-teal	2015	KY550888	lineage 2	Lineage 2	Lineage 5	Lineage 2	Lineage 3	Lineage 3	Lineage 2	Lineage 1	G20
A/American-green-winged-teal/Texas/AH0041269/2016	A/H7N3	Texas	America	American-green-winged-teal	2016	KY551071	lineage 2	Lineage 2	Lineage 5	Lineage 2	Lineage 3	Lineage 3	Lineage 2	Lineage 1	G20
A/American-green-winged-teal/Texas/AH0057336/2016	A/H7N3	Texas	America	American-green-winged-teal	2016	KY551127	lineage 2	Lineage 2	Lineage 5	Lineage 2	Lineage 3	Lineage 3	Lineage 2	Lineage 1	G20
A/duck/New-Jersey/10-001022-21/2010	A/H7N3	New-Jersey	America	duck	2010	KY551143	lineage 2	Lineage 2	Lineage 5	Lineage 2	Lineage 3	Lineage 3	Lineage 2	Lineage 1	G20
A/American-green-winged-teal/Texas/AH0040565/2016	A/H7N3	Texas	America	American-green-winged-teal	2016	KY551087	lineage 2	Lineage 2	Lineage 5	Lineage 2	Lineage 3	Lineage 3	Lineage 2	Lineage 1	G20
A/Northern-shoveler/Mississippi/16OS6158/2016	A/H7N3	Mississippi	America	Northern-shoveler	2016	MG280102	lineage 2	Lineage 2	Lineage 5	Lineage 2	Lineage 3	Lineage 3	Lineage 2	Lineage 1	G20
A/northern-shoveler/Illinois/11OS4404/2011	A/H7N3	Illinois	America	northern-shoveler	2011	CY166995	lineage 2	Lineage 2	Lineage 5	Lineage 2	Lineage 3	Lineage 3	Lineage 2	Lineage 2	G21
A/mallard/Wisconsin/08OS2844/2008	A/H7N3	Wisconsin	America	mallard	2008	EPI_ISL_85181	lineage 2	Lineage 2	Lineage 5	Lineage 2	Lineage 3	Lineage 3	Lineage 2	Lineage 2	G21
A/mallard/Alberta/195/1989	A/H7N3	Alberta	Canada	mallard	1989	CY101611	lineage 2	Lineage 2	Lineage 5	Lineage 2	Lineage 3	Lineage 3	Lineage 2	Lineage 2	G21
A/mallard/Interior-Alaska/10BM08874R0/2010	A/H7N3	Interior-Alaska	America	mallard	2010	CY141702	lineage 2	Lineage 2	Lineage 5	Lineage 2	Lineage 3	Lineage 3	Lineage 2	Lineage 2	G21
A/mallard/Alberta/192/2010	A/H7N3	Alberta	Canada	mallard	2010	CY185777	lineage 2	Lineage 2	Lineage 5	Lineage 2	Lineage 3	Lineage 3	Lineage 2	Lineage 2	G21
A/mallard/Interior-Alaska/10BM10829R0/2010	A/H7N3	Interior-Alaska	America	mallard	2010	CY143853	lineage 2	Lineage 2	Lineage 5	Lineage 2	Lineage 3	Lineage 3	Lineage 2	Lineage 2	G21
A/pheasant/New-Jersey/26996-2/2014	A/H7N3	New-Jersey	America	pheasant	2014	KU740204	lineage 2	Lineage 2	Lineage 5	Lineage 2	Lineage 3	Lineage 3	Lineage 2	Lineage 2	G21
A/cinnamon-teal/New-Mexico/AH0013653/2015	A/H7N3	New-Mexico	America	cinnamon-teal	2015	KY550841	lineage 2	Lineage 2	Lineage 5	Lineage 2	Lineage 3	Lineage 3	Lineage 2	Lineage 2	G21
A/northern-shoveler/California/AH0007019/2014	A/H7N3	California	America	northern-shoveler	2014	KY550739	lineage 2	Lineage 2	Lineage 5	Lineage 2	Lineage 3	Lineage 3	Lineage 2	Lineage 2	G21
A/northern-shoveler/California/LDC366/2015	A/H7N3	California	America	northern-shoveler	2015	KX351757	lineage 2	Lineage 2	Lineage 5	Lineage 2	Lineage 3	Lineage 3	Lineage 2	Lineage 2	G21
A/mallard/Interior-Alaska/11ML00058/2011	A/H7N3	Interior-Alaska	America	mallard	2011	CY196651	lineage 2	Lineage 2	Lineage 5	Lineage 2	Lineage 3	Lineage 3	Lineage 2	Lineage 2	G21
A/northern-pintail/Interior-Alaska/10BM11038R0/2010	A/H7N3	Interior-Alaska	America	northern-pintail	2010	CY141974	lineage 2	Lineage 2	Lineage 5	Lineage 2	Lineage 3	Lineage 3	Lineage 2	Lineage 2	G21
A/environment/California/7451/2010	A/H7N3	California	America	environment	2010	CY120539	lineage 2	Lineage 2	Lineage 5	Lineage 2	Lineage 3	Lineage 3	Lineage 2	Lineage 2	G21
A/Canada/rv504/2004	A/H7N3	Canada	Canada		2004	CY015006	lineage 2	Lineage 2	Lineage 5	Lineage 2	Lineage 3	Lineage 3	Lineage 2	Lineage 2	G21
A/mallard/Maryland/09OS1142/2009	A/H7N3	Maryland	America	mallard	2009	CY203966	lineage 2	Lineage 2	Lineage 5	Lineage 2	Lineage 3	Lineage 3	Lineage 2	Lineage 2	G21
A/mallard/Maryland/09OS1150/2009	A/H7N3	Maryland	America	mallard	2009	CY204882	lineage 2	Lineage 2	Lineage 5	Lineage 2	Lineage 3	Lineage 3	Lineage 2	Lineage 2	G21
A/turkey/MN/24552/1982	A/H7N3	MN	America	turkey	1982	GU186610	lineage 2	Lineage 2	Lineage 5	Lineage 2	Lineage 3	Lineage 3	Lineage 2	Lineage 2	G21
A/chicken/NY/14714-2/1999	A/H7N3	NY	America	chicken	1999	AY240921	lineage 2	Lineage 2	Lineage 5	Lineage 2	Lineage 3	Lineage 3	Lineage 2	Lineage 2	G21
A/mallard/Alberta/699/1981	A/H7N3	Alberta	Canada	mallard	1981	CY185721	lineage 2	Lineage 2	Lineage 5	Lineage 2	Lineage 3	Lineage 3	Lineage 2	Lineage 2	G21
A/mallard/Alberta/93/1996	A/H7N3	Alberta	Canada	mallard	1996	CY185745	lineage 2	Lineage 2	Lineage 5	Lineage 2	Lineage 3	Lineage 3	Lineage 2	Lineage 2	G21
A/chicken/BC/CN-006/2004	A/H7N3	BC	Canada	chicken	2004	KP055069	lineage 2	Lineage 2	Lineage 5	Lineage 2	Lineage 3	Lineage 3	Lineage 2	Lineage 2	G21
A/GSC-chicken/British-Columbia/04	A/H7N3	British-Columbia	Canada	GSC-chicken	2004	AY650270	lineage 2	Lineage 2	Lineage 5	Lineage 2	Lineage 3	Lineage 3	Lineage 2	Lineage 2	G21
A/green-winged-teal/California/AKS1370/2008	A/H7N3	California	America	green-winged-teal	2008	CY039540	lineage 2	Lineage 2	Lineage 5	Lineage 2	Lineage 3	Lineage 3	Lineage 2	Lineage 2	G21
A/northern-shoveler/California/HKWF2031/2008	A/H7N3	California	America	northern-shoveler	2008	CY039596	lineage 2	Lineage 2	Lineage 5	Lineage 2	Lineage 3	Lineage 3	Lineage 2	Lineage 2	G21
A/chicken/Canada/314514-1/2005	A/H7N3	Canada	Canada	chicken	2005	GU186602	lineage 2	Lineage 2	Lineage 5	Lineage 2	Lineage 3	Lineage 3	Lineage 2	Lineage 2	G21
A/shorebird/Delaware-Bay/2696/1988	A/H7N3	Delaware-Bay	America	shorebird	1988	CY185837	lineage 2	Lineage 2	Lineage 5	Lineage 2	Lineage 3	Lineage 3	Lineage 2	Lineage 2	G21
A/mallard/Interior-Alaska/10BM10859R0/2010	A/H7N3	Interior-Alaska	America	mallard	2010	CY141902	lineage 2	Lineage 2	Lineage 5	Lineage 2	Lineage 3	Lineage 3	Lineage 2	Lineage 2	G21
A/mallard/Interior-Alaska/10BM09539R0/2010	A/H7N3	Interior-Alaska	America	mallard	2010	CY141758	lineage 2	Lineage 2	Lineage 5	Lineage 2	Lineage 3	Lineage 3	Lineage 2	Lineage 2	G21
A/mallard/Interior-Alaska/10BM08883R0/2010	A/H7N3	Interior-Alaska	America	mallard	2010	CY141710	lineage 2	Lineage 2	Lineage 5	Lineage 2	Lineage 3	Lineage 3	Lineage 2	Lineage 2	G21
A/mallard/Interior-Alaska/10BM08120R0/2010	A/H7N3	Interior-Alaska	America	mallard	2010	CY141670	lineage 2	Lineage 2	Lineage 5	Lineage 2	Lineage 3	Lineage 3	Lineage 2	Lineage 2	G21
A/mallard/Interior-Alaska/10BM07575R0/2010	A/H7N3	Interior-Alaska	America	mallard	2010	CY141628	lineage 2	Lineage 2	Lineage 5	Lineage 2	Lineage 3	Lineage 3	Lineage 2	Lineage 2	G21
A/mallard/Interior-Alaska/10BM07501R0/2010	A/H7N3	Interior-Alaska	America	mallard	2010	CY141620	lineage 2	Lineage 2	Lineage 5	Lineage 2	Lineage 3	Lineage 3	Lineage 2	Lineage 2	G21
A/mallard/Interior-Alaska/10BM06911R0/2010	A/H7N3	Interior-Alaska	America	mallard	2010	CY136011	lineage 2	Lineage 2	Lineage 5	Lineage 2	Lineage 3	Lineage 3	Lineage 2	Lineage 2	G21
A/mallard/Interior-Alaska/10BM05347R0/2010	A/H7N3	Interior-Alaska	America	mallard	2010	CY135721	lineage 2	Lineage 2	Lineage 5	Lineage 2	Lineage 3	Lineage 3	Lineage 2	Lineage 2	G21
A/northern-pintail/Interior-Alaska/10BM11366R0/2010	A/H7N3	Interior-Alaska	America	northern-pintail	2010	CY141942	lineage 2	Lineage 2	Lineage 5	Lineage 2	Lineage 3	Lineage 3	Lineage 2	Lineage 2	G21
A/northern-pintail/Interior-Alaska/10BM10853R0/2010	A/H7N3	Interior-Alaska	America	northern-pintail	2010	CY141894	lineage 2	Lineage 2	Lineage 5	Lineage 2	Lineage 3	Lineage 3	Lineage 2	Lineage 2	G21
A/northern-pintail/Interior-Alaska/10BM08400R0/2010	A/H7N3	Interior-Alaska	America	northern-pintail	2010	CY141678	lineage 2	Lineage 2	Lineage 5	Lineage 2	Lineage 3	Lineage 3	Lineage 2	Lineage 2	G21
A/northern-shoveler/Washington/44249-783/2006	A/H7N3	Washington	America	northern-shoveler	2006	CY076317	lineage 2	Lineage 2	Lineage 5	Lineage 2	Lineage 3	Lineage 3	Lineage 2	Lineage 2	G21
A/environment/Maryland/276/2006	A/H7N3	Maryland	America	environment	2006	CY053853	lineage 2	Lineage 2	Lineage 5	Lineage 2	Lineage 3	Lineage 3	Lineage 2	Lineage 2	G21
A/widgeon/Alberta/284/1977	A/H7N3	Alberta	Canada	widgeon	1977	CY005975	lineage 2	Lineage 2	Lineage 5	Lineage 2	Lineage 3	Lineage 3	Lineage 2	Lineage 2	G21
A/ruddy-turnstone/Delaware-Bay/126/1996	A/H7N3	Delaware-Bay	America	ruddy-turnstone	1996	CY185845	lineage 2	Lineage 2	Lineage 5	Lineage 2	Lineage 3	Lineage 3	Lineage 2	Lineage 2	G21
A/ruddy-turnstone/Delaware-Bay/262/2006	A/H7N3	Delaware-Bay	America	ruddy-turnstone	2006	CY039327	lineage 2	Lineage 2	Lineage 5	Lineage 2	Lineage 3	Lineage 3	Lineage 2	Lineage 2	G21
A/ruddy-turnstone/Delaware-Bay/281/2006	A/H7N3	Delaware-Bay	America	ruddy-turnstone	2006	CY102975	lineage 2	Lineage 2	Lineage 5	Lineage 2	Lineage 3	Lineage 3	Lineage 2	Lineage 2	G21
A/ruddy-turnstone/Delaware-Bay/282/2006	A/H7N3	Delaware-Bay	America	ruddy-turnstone	2006	CY102983	lineage 2	Lineage 2	Lineage 5	Lineage 2	Lineage 3	Lineage 3	Lineage 2	Lineage 2	G21
A/ruddy-turnstone/Delaware-Bay/279/2006	A/H7N3	Delaware-Bay	America	ruddy-turnstone	2006	CY041314	lineage 2	Lineage 2	Lineage 5	Lineage 2	Lineage 3	Lineage 3	Lineage 2	Lineage 2	G21
A/northern-pintail/Illinois/10OS3959/2010	A/H7N3	Illinois	America	northern-pintail	2010	CY132877	lineage 2	Lineage 2	Lineage 5	Lineage 2	Lineage 3	Lineage 3	Lineage 2	Lineage 2	G21
A/mallard/Interior-Alaska/10BM10876R0/2010	A/H7N3	Interior-Alaska	America	mallard	2010	CY141918	lineage 2	Lineage 2	Lineage 5	Lineage 2	Lineage 3	Lineage 3	Lineage 2	Lineage 2	G21
A/mallard/Interior-Alaska/10BM10861R0/2010	A/H7N3	Interior-Alaska	America	mallard	2010	CY141910	lineage 2	Lineage 2	Lineage 5	Lineage 2	Lineage 3	Lineage 3	Lineage 2	Lineage 2	G21
A/mallard/Interior-Alaska/10BM07085R0/2010	A/H7N3	Interior-Alaska	America	mallard	2010	CY141547	lineage 2	Lineage 2	Lineage 5	Lineage 2	Lineage 3	Lineage 3	Lineage 2	Lineage 2	G21
A/chicken/British-Columbia/04	A/H7N3	British-Columbia	Canada	chicken	2004	AY611524	lineage 2	Lineage 2	Lineage 5	Lineage 2	Lineage 3	Lineage 3	Lineage 2	Lineage 2	G21
A/GSC-chicken-B/British-Columbia/04	A/H7N3	British-Columbia	Canada	GSC-chicken-B	2004	AY648287	lineage 2	Lineage 2	Lineage 5	Lineage 2	Lineage 3	Lineage 3	Lineage 2	Lineage 2	G21
A/mallard/Interior-Alaska/10BM08884R0/2010	A/H7N3	Interior-Alaska	America	mallard	2010	CY141718	lineage 2	Lineage 2	Lineage 5	Lineage 2	Lineage 3	Lineage 3	Lineage 2	Lineage 2	G21
A/mallard/Interior-Alaska/10BM08100R0/2010	A/H7N3	Interior-Alaska	America	mallard	2010	CY141662	lineage 2	Lineage 2	Lineage 5	Lineage 2	Lineage 3	Lineage 3	Lineage 2	Lineage 2	G21
A/mallard/Interior-Alaska/10BM07092R0/2010	A/H7N3	Interior-Alaska	America	mallard	2010	CY141555	lineage 2	Lineage 2	Lineage 5	Lineage 2	Lineage 3	Lineage 3	Lineage 2	Lineage 2	G21
A/mallard/Interior-Alaska/10BM06909R0/2010	A/H7N3	Interior-Alaska	America	mallard	2010	CY136003	lineage 2	Lineage 2	Lineage 5	Lineage 2	Lineage 3	Lineage 3	Lineage 2	Lineage 2	G21
A/northern-pintail/Interior-Alaska/10BM10801R0/2010	A/H7N3	Interior-Alaska	America	northern-pintail	2010	CY141854	lineage 2	Lineage 2	Lineage 5	Lineage 2	Lineage 3	Lineage 3	Lineage 2	Lineage 2	G21
A/northern-pintail/Interior-Alaska/10BM10790R0/2010	A/H7N3	Interior-Alaska	America	northern-pintail	2010	CY141846	lineage 2	Lineage 2	Lineage 5	Lineage 2	Lineage 3	Lineage 3	Lineage 2	Lineage 2	G21
A/northern-pintail/Interior-Alaska/10BM10166R0/2010	A/H7N3	Interior-Alaska	America	northern-pintail	2010	CY141814	lineage 2	Lineage 2	Lineage 5	Lineage 2	Lineage 3	Lineage 3	Lineage 2	Lineage 2	G21
A/northern-pintail/Interior-Alaska/10BM07106R0/2010	A/H7N3	Interior-Alaska	America	northern-pintail	2010	CY141563	lineage 2	Lineage 2	Lineage 5	Lineage 2	Lineage 3	Lineage 3	Lineage 2	Lineage 2	G21
A/northern-pintail/Interior-Alaska/10BM06306R0/2010	A/H7N3	Interior-Alaska	America	northern-pintail	2010	CY135859	lineage 2	Lineage 2	Lineage 5	Lineage 2	Lineage 3	Lineage 3	Lineage 2	Lineage 2	G21
A/cinnamon-teal/Mexico/2817/2006	A/H7N3	Mexico	Mexico	cinnamon-teal	2006	KC669389	lineage 2	Lineage 2	Lineage 5	Lineage 2	Lineage 3	Lineage 3	Lineage 2	Lineage 2	G21
A/mallard/Minnesota/AI08-5469/2008	A/H7N3	Minnesota	America	mallard	2008	CY185929	lineage 2	Lineage 2	Lineage 5	Lineage 2	Lineage 3	Lineage 3	Lineage 2	Lineage 2	G21
A/chicken/Puebla/CPA-07421/2015	A/H7N3	Puebla	Mexico	chicken	2015	MK559788	lineage 2	Lineage 2	Lineage 5	Lineage 2	Lineage 3	Lineage 3	Lineage 2	Lineage 2	G21
A/blue-winged-teal/Texas/578585/2002	A/H7N3	Texas	America	blue-winged-teal	2002	CY139921	lineage 2	Lineage 2	Lineage 5	Lineage 2	Lineage 3	Lineage 3	Lineage 2	Lineage 2	G21
A/northern-pintail/Interior-Alaska/10BM11208R0/2010	A/H7N3	Interior-Alaska	America	northern-pintail	2010	CY141934	lineage 2	Lineage 2	Lineage 5	Lineage 2	Lineage 3	Lineage 3	Lineage 2	Lineage 2	G21
A/northern-pintail/Interior-Alaska/10BM10906R0/2010	A/H7N3	Interior-Alaska	America	northern-pintail	2010	CY141926	lineage 2	Lineage 2	Lineage 5	Lineage 2	Lineage 3	Lineage 3	Lineage 2	Lineage 2	G21
A/northern-pintail/Interior-Alaska/10BM10476R0/2010	A/H7N3	Interior-Alaska	America	northern-pintail	2010	CY141830	lineage 2	Lineage 2	Lineage 5	Lineage 2	Lineage 3	Lineage 3	Lineage 2	Lineage 2	G21
A/northern-pintail/Interior-Alaska/10BM09832R0/2010	A/H7N3	Interior-Alaska	America	northern-pintail	2010	CY141806	lineage 2	Lineage 2	Lineage 5	Lineage 2	Lineage 3	Lineage 3	Lineage 2	Lineage 2	G21
A/northern-pintail/Interior-Alaska/10BM09348R0/2010	A/H7N3	Interior-Alaska	America	northern-pintail	2010	CY141742	lineage 2	Lineage 2	Lineage 5	Lineage 2	Lineage 3	Lineage 3	Lineage 2	Lineage 2	G21
A/northern-pintail/Interior-Alaska/10BM07469R0/2010	A/H7N3	Interior-Alaska	America	northern-pintail	2010	CY141612	lineage 2	Lineage 2	Lineage 5	Lineage 2	Lineage 3	Lineage 3	Lineage 2	Lineage 2	G21
A/northern-pintail/Interior-Alaska/10BM07458R0/2010	A/H7N3	Interior-Alaska	America	northern-pintail	2010	CY141604	lineage 2	Lineage 2	Lineage 5	Lineage 2	Lineage 3	Lineage 3	Lineage 2	Lineage 2	G21
A/northern-pintail/Interior-Alaska/10BM07121R0/2010	A/H7N3	Interior-Alaska	America	northern-pintail	2010	CY141587	lineage 2	Lineage 2	Lineage 5	Lineage 2	Lineage 3	Lineage 3	Lineage 2	Lineage 2	G21
A/northern-pintail/Interior-Alaska/10BM07120R0/2010	A/H7N3	Interior-Alaska	America	northern-pintail	2010	CY141579	lineage 2	Lineage 2	Lineage 5	Lineage 2	Lineage 3	Lineage 3	Lineage 2	Lineage 2	G21
A/northern-pintail/Interior-Alaska/10BM07114R0/2010	A/H7N3	Interior-Alaska	America	northern-pintail	2010	CY141571	lineage 2	Lineage 2	Lineage 5	Lineage 2	Lineage 3	Lineage 3	Lineage 2	Lineage 2	G21
A/northern-pintail/Interior-Alaska/10BM07029R0/2010	A/H7N3	Interior-Alaska	America	northern-pintail	2010	CY141523	lineage 2	Lineage 2	Lineage 5	Lineage 2	Lineage 3	Lineage 3	Lineage 2	Lineage 2	G21
A/northern-pintail/Interior-Alaska/10BM06720R0/2010	A/H7N3	Interior-Alaska	America	northern-pintail	2010	CY136035	lineage 2	Lineage 2	Lineage 5	Lineage 2	Lineage 3	Lineage 3	Lineage 2	Lineage 2	G21
A/northern-pintail/Interior-Alaska/10BM06899R0/2010	A/H7N3	Interior-Alaska	America	northern-pintail	2010	CY135987	lineage 2	Lineage 2	Lineage 5	Lineage 2	Lineage 3	Lineage 3	Lineage 2	Lineage 2	G21
A/northern-pintail/Interior-Alaska/10BM06524R0/2010	A/H7N3	Interior-Alaska	America	northern-pintail	2010	CY135939	lineage 2	Lineage 2	Lineage 5	Lineage 2	Lineage 3	Lineage 3	Lineage 2	Lineage 2	G21
A/northern-pintail/Interior-Alaska/10BM06303R0/2010	A/H7N3	Interior-Alaska	America	northern-pintail	2010	CY135851	lineage 2	Lineage 2	Lineage 5	Lineage 2	Lineage 3	Lineage 3	Lineage 2	Lineage 2	G21
A/blue-winged-teal/Louisiana/AI11-2911/2011	A/H7N3	Louisiana	America	blue-winged-teal	2011	CY185945	lineage 2	Lineage 2	Lineage 5	Lineage 2	Lineage 3	Lineage 3	Lineage 2	Lineage 2	G21
A/environment/Maryland/1626/2006	A/H7N3	Maryland	America	environment	2006	CY081332	lineage 2	Lineage 2	Lineage 5	Lineage 2	Lineage 3	Lineage 3	Lineage 2	Lineage 2	G21
A/environment/Maryland/267/2006	A/H7N3	Maryland	America	environment	2006	CY022757	lineage 2	Lineage 2	Lineage 5	Lineage 2	Lineage 3	Lineage 3	Lineage 2	Lineage 2	G21
A/environment/Maryland/261/2006	A/H7N3	Maryland	America	environment	2006	CY022749	lineage 2	Lineage 2	Lineage 5	Lineage 2	Lineage 3	Lineage 3	Lineage 2	Lineage 2	G21
A/mallard/Missouri/220/2009	A/H7N3	Missouri	America	mallard	2009	CY097622	lineage 2	Lineage 2	Lineage 5	Lineage 2	Lineage 3	Lineage 3	Lineage 2	Lineage 2	G21
A/ruddy-turnstone/New-Jersey/AI06-179/2006	A/H7N3	New-Jersey	America	ruddy-turnstone	2006	CY144691	lineage 2	Lineage 2	Lineage 5	Lineage 2	Lineage 3	Lineage 3	Lineage 2	Lineage 2	G21
A/fighting-bird/Oaxaca/CPA-06257/2015	A/H7N3	Oaxaca	Mexico	fighting-bird	2015	MK559333	lineage 2	Lineage 2	Lineage 5	Lineage 2	Lineage 3	Lineage 3	Lineage 2	Lineage 2	G21
A/American-green-winged-teal/Ohio/12OS5538/2012	A/H7N3	Ohio	America	American-green-winged-teal	2012	CY187029	lineage 2	Lineage 2	Lineage 5	Lineage 2	Lineage 3	Lineage 3	Lineage 2	Lineage 2	G21
A/American-green-winged-teal/Ohio/13OS1777/2013	A/H7N3	Ohio	America	American-green-winged-teal	2013	KJ568001	lineage 2	Lineage 2	Lineage 5	Lineage 2	Lineage 3	Lineage 3	Lineage 2	Lineage 2	G21
A/blue-winged-teal/Ohio/658/2004	A/H7N3	Ohio	America	blue-winged-teal	2004	GU053291	lineage 2	Lineage 2	Lineage 5	Lineage 2	Lineage 3	Lineage 3	Lineage 2	Lineage 2	G21
A/northern-shoveler/Ohio/12OS5539/2012	A/H7N3	Ohio	America	northern-shoveler	2012	CY187037	lineage 2	Lineage 2	Lineage 5	Lineage 2	Lineage 3	Lineage 3	Lineage 2	Lineage 2	G21
A/redhead/Ohio/13OS0406/2013	A/H7N3	Ohio	America	redhead	2013	KR077940	lineage 2	Lineage 2	Lineage 5	Lineage 2	Lineage 3	Lineage 3	Lineage 2	Lineage 2	G21
A/northern-shoveler/Washington/44249-664/2006	A/H7N3	Washington	America	northern-shoveler	2006	CY076261	lineage 2	Lineage 2	Lineage 5	Lineage 2	Lineage 3	Lineage 3	Lineage 2	Lineage 2	G21
A/mallard-duck/Alberta/435/1985	A/H7N3	Alberta	Canada	mallard-duck	1985	CY014587	lineage 2	Lineage 2	Lineage 5	Lineage 2	Lineage 3	Lineage 3	Lineage 2	Lineage 2	G21
A/mallard/California/3956/2012	A/H7N3	California	America	mallard	2012	CY177045	lineage 2	Lineage 2	Lineage 5	Lineage 2	Lineage 3	Lineage 3	Lineage 2	Lineage 2	G21
A/ruddy-turnstone/Delaware-Bay/135/1996	A/H7N3	Delaware-Bay	America	ruddy-turnstone	1996	CY102196	lineage 2	Lineage 2	Lineage 5	Lineage 2	Lineage 3	Lineage 3	Lineage 2	Lineage 2	G21
A/mallard/Interior-Alaska/11BM03577/2011	A/H7N3	Interior-Alaska	America	mallard	2011	CY196186	lineage 2	Lineage 2	Lineage 5	Lineage 2	Lineage 3	Lineage 3	Lineage 2	Lineage 2	G21
A/northern-pintail/Interior-Alaska/10BM07399R0/2010	A/H7N3	Interior-Alaska	America	northern-pintail	2010	CY141334	lineage 2	Lineage 2	Lineage 5	Lineage 2	Lineage 3	Lineage 3	Lineage 2	Lineage 2	G21
A/mallard/Maryland/09OS1128/2009	A/H7N3	Maryland	America	mallard	2009	CY203910	lineage 2	Lineage 2	Lineage 5	Lineage 2	Lineage 3	Lineage 3	Lineage 2	Lineage 2	G21
A/mallard/Maryland/09OS1129/2009	A/H7N3	Maryland	America	mallard	2009	CY203918	lineage 2	Lineage 2	Lineage 5	Lineage 2	Lineage 3	Lineage 3	Lineage 2	Lineage 2	G21
A/mallard/Maryland/09OS1140/2009	A/H7N3	Maryland	America	mallard	2009	CY203950	lineage 2	Lineage 2	Lineage 5	Lineage 2	Lineage 3	Lineage 3	Lineage 2	Lineage 2	G21
A/mallard/Maryland/09OS1141/2009	A/H7N3	Maryland	America	mallard	2009	CY203958	lineage 2	Lineage 2	Lineage 5	Lineage 2	Lineage 3	Lineage 3	Lineage 2	Lineage 2	G21
A/mallard/Maryland/09OS1143/2009	A/H7N3	Maryland	America	mallard	2009	CY203974	lineage 2	Lineage 2	Lineage 5	Lineage 2	Lineage 3	Lineage 3	Lineage 2	Lineage 2	G21
A/turkey/Minnesota/1200/1980	A/H7N3	Minnesota	America	turkey	1980	CY014778	lineage 2	Lineage 2	Lineage 5	Lineage 2	Lineage 3	Lineage 3	Lineage 2	Lineage 2	G21
A/mallard/Maryland/09OS1133/2009	A/H7N3	Maryland	America	mallard	2009	CY203926	lineage 2	Lineage 2	Lineage 5	Lineage 2	Lineage 3	Lineage 3	Lineage 2	Lineage 2	G21
A/mallard/Maryland/09OS1135/2009	A/H7N3	Maryland	America	mallard	2009	CY203942	lineage 2	Lineage 2	Lineage 5	Lineage 2	Lineage 3	Lineage 3	Lineage 2	Lineage 2	G21
A/mallard/Maryland/09OS1148/2009	A/H7N3	Maryland	America	mallard	2009	CY203999	lineage 2	Lineage 2	Lineage 5	Lineage 2	Lineage 3	Lineage 3	Lineage 2	Lineage 2	G21
A/mallard/Maryland/09OS1151/2009	A/H7N3	Maryland	America	mallard	2009	CY204890	lineage 2	Lineage 2	Lineage 5	Lineage 2	Lineage 3	Lineage 3	Lineage 2	Lineage 2	G21
A/mallard/Minnesota/AI07-3433/2007	A/H7N3	Minnesota	America	mallard	2007	CY185921	lineage 2	Lineage 2	Lineage 5	Lineage 2	Lineage 3	Lineage 3	Lineage 2	Lineage 2	G21
A/mallard/Maryland/09OS1145/2009	A/H7N3	Maryland	America	mallard	2009	CY203982	lineage 2	Lineage 2	Lineage 5	Lineage 2	Lineage 3	Lineage 3	Lineage 2	Lineage 2	G21
A/mallard/Maryland/09OS1152/2009	A/H7N3	Maryland	America	mallard	2009	CY204898	lineage 2	Lineage 2	Lineage 5	Lineage 2	Lineage 3	Lineage 3	Lineage 2	Lineage 2	G21
A/mallard/Maryland/09OS1174/2009	A/H7N3	Maryland	America	mallard	2009	CY204931	lineage 2	Lineage 2	Lineage 5	Lineage 2	Lineage 3	Lineage 3	Lineage 2	Lineage 2	G21
A/American-green-winged-teal/Kansas/AH0068556/2015	A/H7N3	Kansas	America	American-green-winged-teal	2015	KY551023	lineage 2	Lineage 2	Lineage 5	Lineage 2	Lineage 3	Lineage 3	Lineage 2	Lineage 2	G21
A/chicken/Jalisco/CPA-01858-16-CENASA-95294/2016	A/H7N3	Jalisco	Mexico	chicken	2016	KX351886	lineage 2	Lineage 2	Lineage 5	Lineage 2	Lineage 3	Lineage 3	Lineage 2	Lineage 2	G21
A/chicken/Jalisco/CPA-01859-16-CENASA-95294/2016	A/H7N3	Jalisco	Mexico	chicken	2016	KX351892	lineage 2	Lineage 2	Lineage 5	Lineage 2	Lineage 3	Lineage 3	Lineage 2	Lineage 2	G21
A/mallard/Kentucky/AH00729354/2016	A/H7N3	Kentucky	America	mallard	2016	KY550975	lineage 2	Lineage 2	Lineage 5	Lineage 2	Lineage 3	Lineage 3	Lineage 2	Lineage 2	G21
A/blue-winged-teal/Louisiana/UGAI15-2471/2015	A/H7N3	Louisiana	America	blue-winged-teal	2015	KY013802	lineage 2	Lineage 2	Lineage 5	Lineage 2	Lineage 3	Lineage 3	Lineage 2	Lineage 2	G21
A/mallard/Illinois/A00325439/2009	A/H7N3	Illinois	America	mallard	2009	KU290015	lineage 2	Lineage 2	Lineage 5	Lineage 2	Lineage 3	Lineage 3	Lineage 2	Lineage 2	G21
A/Northern-shoveler/Mississippi/16OS6142/2016	A/H7N3	Mississippi	America	Northern-shoveler	2016	MG280032	lineage 2	Lineage 2	Lineage 5	Lineage 2	Lineage 3	Lineage 3	Lineage 2	Lineage 2	G21
A/Northern-shoveler/Mississippi/16OS6165/2016	A/H7N3	Mississippi	America	Northern-shoveler	2016	MG280245	lineage 2	Lineage 2	Lineage 5	Lineage 2	Lineage 3	Lineage 3	Lineage 2	Lineage 2	G21
A/ruddy-turnstone/New-Jersey/AI07-371/2007	A/H7N3	New-Jersey	America	ruddy-turnstone	2007	MH598262	lineage 2	Lineage 2	Lineage 5	Lineage 2	Lineage 3	Lineage 3	Lineage 2	Lineage 2	G21
A/ruddy-turnstone/New-Jersey/UGAI14-1204/2014	A/H7N3	New-Jersey	America	ruddy-turnstone	2014	KT887267	lineage 2	Lineage 2	Lineage 5	Lineage 2	Lineage 3	Lineage 3	Lineage 2	Lineage 2	G21
A/ruddy-turnstone/New-Jersey/UGAI14-1343/2014	A/H7N3	New-Jersey	America	ruddy-turnstone	2014	KT887283	lineage 2	Lineage 2	Lineage 5	Lineage 2	Lineage 3	Lineage 3	Lineage 2	Lineage 2	G21
A/ruddy-turnstone/New-Jersey/UGAI14-1719/2014	A/H7N3	New-Jersey	America	ruddy-turnstone	2014	KT887291	lineage 2	Lineage 2	Lineage 5	Lineage 2	Lineage 3	Lineage 3	Lineage 2	Lineage 2	G21
A/ruddy-turnstone/New-Jersey/UGAI14-1907/2014	A/H7N3	New-Jersey	America	ruddy-turnstone	2014	KT887307	lineage 2	Lineage 2	Lineage 5	Lineage 2	Lineage 3	Lineage 3	Lineage 2	Lineage 2	G21
A/chicken/New-York/12273-11/1999	A/H7N3	New-York	America	chicken	1999	AY240892	lineage 2	Lineage 2	Lineage 5	Lineage 2	Lineage 3	Lineage 3	Lineage 2	Lineage 2	G21
A/mallard-duck/Ohio/16OS0869/2016	A/H7N3	Ohio	America	mallard-duck	2016	MG279763	lineage 2	Lineage 2	Lineage 5	Lineage 2	Lineage 3	Lineage 3	Lineage 2	Lineage 2	G21
A/mallard/Oklahoma/A00449368/2009	A/H7N3	Oklahoma	America	mallard	2009	KU290108	lineage 2	Lineage 2	Lineage 5	Lineage 2	Lineage 3	Lineage 3	Lineage 2	Lineage 2	G21
A/chicken/Puebla/CPA-04451-16-CENASA-95294/2016	A/H7N3	Puebla	Mexico	chicken	2016	KX351916	lineage 2	Lineage 2	Lineage 5	Lineage 2	Lineage 3	Lineage 3	Lineage 2	Lineage 2	G21
A/mute-swan/Rhode-Island/A00325136/2008	A/H7N3	Rhode-Island	America	mute-swan	2008	KU290220	lineage 2	Lineage 2	Lineage 5	Lineage 2	Lineage 3	Lineage 3	Lineage 2	Lineage 2	G21
A/northern-shoveler/Texas/AH0056519/2016	A/H7N3	Texas	America	northern-shoveler	2016	KY551063	lineage 2	Lineage 2	Lineage 5	Lineage 2	Lineage 3	Lineage 3	Lineage 2	Lineage 2	G21
A/American-black-duck/Maryland/16OS2661/2017	A/H7N3	Maryland	America	American-black-duck	2017	MK237762	lineage 2	Lineage 2	Lineage 5	Lineage 2	Lineage 3	Lineage 3	Lineage 2	Lineage 2	G21
A/Northern-shoveler/Mississippi/16OS6107/2016	A/H7N3	Mississippi	America	Northern-shoveler	2016	MG280215	lineage 2	Lineage 2	Lineage 5	Lineage 2	Lineage 3	Lineage 3	Lineage 2	Lineage 2	G21
A/mallard/Pennsylvania/UGAI15-2877/2015	A/H7N3	Pennsylvania	America	mallard	2015	KY013818	lineage 2	Lineage 2	Lineage 5	Lineage 2	Lineage 3	Lineage 3	Lineage 2	Lineage 2	G21
A/chicken/Puebla/CPA-28973/2015	A/H7N3	Puebla	Mexico	chicken	2015	MK027379	lineage 2	Lineage 2	Lineage 5	Lineage 2	Lineage 3	Lineage 3	Lineage 2	Lineage 2	G21
A/chicken/Puebla/CPA-04760-16-CENASA-95294/2016	A/H7N3	Puebla	Mexico	chicken	2016	KX351924	lineage 2	Lineage 2	Lineage 5	Lineage 2	Lineage 3	Lineage 3	Lineage 2	Lineage 2	G21
A/blue-winged-teal/Texas/A00676566/2009	A/H7N3	Texas	America	blue-winged-teal	2009	KU289959	lineage 2	Lineage 2	Lineage 5	Lineage 2	Lineage 3	Lineage 3	Lineage 2	Lineage 2	G21
A/American-green-winged-teal/Wyoming/A00230796/2008	A/H7N3	Wyoming	America	American-green-winged-teal	2008	KU289887	lineage 2	Lineage 2	Lineage 5	Lineage 2	Lineage 3	Lineage 3	Lineage 2	Lineage 2	G21
A/mallard/Arkansas/15OS7607/2015	A/H7N3	Arkansas	America	mallard	2015	KY561077	lineage 2	Lineage 2	Lineage 5	Lineage 2	Lineage 3	Lineage 3	Lineage 2	Lineage 2	G21
A/northern-shoveler/Guatemala/CIP049H107-88/2012	A/H7N3	Guatemala	Guatemala	northern-shoveler	2012	KY644296	lineage 2	Lineage 2	Lineage 5	Lineage 2	Lineage 3	Lineage 3	Lineage 2	Lineage 2	G21
A/green-winged-teal/Illinois/17OS1400/2017	A/H7N3	Illinois	America	green-winged-teal	2017	MG279885	lineage 2	Lineage 2	Lineage 5	Lineage 2	Lineage 3	Lineage 3	Lineage 2	Lineage 2	G21
A/lesser-scaup/Illinois/17OS1577/2017	A/H7N3	Illinois	America	lesser-scaup	2017	MG279744	lineage 2	Lineage 2	Lineage 5	Lineage 2	Lineage 3	Lineage 3	Lineage 2	Lineage 2	G21
A/Northern-shoveler/Mississippi/16OS6067/2016	A/H7N3	Mississippi	America	Northern-shoveler	2016	MG280233	lineage 2	Lineage 2	Lineage 5	Lineage 2	Lineage 3	Lineage 3	Lineage 2	Lineage 2	G21
A/duck/Guangdong/1/1996	A/H7N3	Guangdong	China	duck	1996	JQ988864	lineage 2	Lineage 2	Lineage 5	Lineage 2	Lineage 3	Lineage 3	Lineage 2	Lineage 2	G21
A/blue-winged-teal/Texas/A00463679/2010	A/H7N3	Texas	America	blue-winged-teal	2010	KU289943	lineage 2	Lineage 2	Lineage 5	Lineage 2	Lineage 3	Lineage 3	Lineage 2	Lineage 2	G21
A/mallard/Indiana/A00142205/2008	A/H7N3	Indiana	America	mallard	2008	KU290031	lineage 2	Lineage 2	Lineage 5	Lineage 2	Lineage 3	Lineage 3	Lineage 2	Lineage 2	G21
A/chicken/Jalisco/CPA-01655-16-CENASA-95076/2016	A/H7N3	Jalisco	Mexico	chicken	2016	KX289635	lineage 2	Lineage 2	Lineage 5	Lineage 2	Lineage 3	Lineage 3	Lineage 2	Lineage 2	G21
A/northern-pintail/Alaska/568/2013	A/H7N3	Alaska	Canada	northern-pintail	2013	KY131096	lineage 2	Lineage 2	Lineage 5	Lineage 2	Lineage 3	Lineage 3	Lineage 2	Lineage 2	G21
A/northern-shoveler/California/AH0076719/2016	A/H7N3	California	America	northern-shoveler	2016	KY550794	lineage 2	Lineage 2	Lineage 5	Lineage 2	Lineage 3	Lineage 3	Lineage 2	Lineage 2	G21
A/ruddy-turnstone/Delaware-Bay/283/2006	A/H7N3	Delaware-Bay	America	ruddy-turnstone	2006	EPI_ISL_28123	lineage 2	Lineage 2	Lineage 5	Lineage 2	Lineage 3	Lineage 3	Lineage 2	Lineage 2	G21
A/ruddy-turnstone/Delaware-Bay/270/2006	A/H7N3	Delaware-Bay	America	ruddy-turnstone	2006	MH579220	lineage 2	Lineage 2	Lineage 5	Lineage 2	Lineage 3	Lineage 3	Lineage 2	Lineage 2	G21
A/ruddy-turnstone/Delaware-Bay/280/2006	A/H7N3	Delaware-Bay	America	ruddy-turnstone	2006	MH578801	lineage 2	Lineage 2	Lineage 5	Lineage 2	Lineage 3	Lineage 3	Lineage 2	Lineage 2	G21
A/chicken/Jalisco/CPA1/2012	A/H7N3	Jalisco	Mexico	chicken	2012	JX397993	lineage 2	Lineage 2	Lineage 5	Lineage 2	Lineage 3	Lineage 3	Lineage 2	Lineage 2	G21
A/chicken/Jalisco/CPA-01863-16-CENASA-95294/2016	A/H7N3	Jalisco	Mexico	chicken	2016	KX351933	lineage 2	Lineage 2	Lineage 5	Lineage 2	Lineage 3	Lineage 3	Lineage 2	Lineage 2	G21
A/chicken/Jalisco/CPA-04173-16-CENASA-95294/2016	A/H7N3	Jalisco	Mexico	chicken	2016	KX351908	lineage 2	Lineage 2	Lineage 5	Lineage 2	Lineage 3	Lineage 3	Lineage 2	Lineage 2	G21
A/chicken/Jalisco/716/2017	A/H7N3	Jalisco	Mexico	chicken	2017	MK559300	lineage 2	Lineage 2	Lineage 5	Lineage 2	Lineage 3	Lineage 3	Lineage 2	Lineage 2	G21
A/chicken/Jalisco/7DIEGO/2017	A/H7N3	Jalisco	Mexico	chicken	2017	MK558926	lineage 2	Lineage 2	Lineage 5	Lineage 2	Lineage 3	Lineage 3	Lineage 2	Lineage 2	G21
A/chicken/Jalisco/PAVX17170/2017	A/H7N3	Jalisco	Mexico	chicken	2017	MK559388	lineage 2	Lineage 2	Lineage 5	Lineage 2	Lineage 3	Lineage 3	Lineage 2	Lineage 2	G21
A/mallard/Kentucky/AH0051748/2016	A/H7N3	Kentucky	America	mallard	2016	KY550920	lineage 2	Lineage 2	Lineage 5	Lineage 2	Lineage 3	Lineage 3	Lineage 2	Lineage 2	G21
A/blue-winged-teal/Louisiana/A00637297/2009	A/H7N3	Louisiana	America	blue-winged-teal	2009	KU289903	lineage 2	Lineage 2	Lineage 5	Lineage 2	Lineage 3	Lineage 3	Lineage 2	Lineage 2	G21
A/blue-winged-teal/Louisiana/UGAI15-1321/2015	A/H7N3	Louisiana	America	blue-winged-teal	2015	KY013756	lineage 2	Lineage 2	Lineage 5	Lineage 2	Lineage 3	Lineage 3	Lineage 2	Lineage 2	G21
A/blue-winged-teal/Louisiana/UGAI15-4814/2015	A/H7N3	Louisiana	America	blue-winged-teal	2015	KY013857	lineage 2	Lineage 2	Lineage 5	Lineage 2	Lineage 3	Lineage 3	Lineage 2	Lineage 2	G21
A/mallard/Michigan/A00869519/2009	A/H7N3	Michigan	America	mallard	2009	KU290055	lineage 2	Lineage 2	Lineage 5	Lineage 2	Lineage 3	Lineage 3	Lineage 2	Lineage 2	G21
A/mallard/Minnesota/UGAI18-2027/2018	A/H7N3	Minnesota	America	mallard	2018	MN937790	lineage 2	Lineage 2	Lineage 5	Lineage 2	Lineage 3	Lineage 3	Lineage 2	Lineage 2	G21
A/mallard/Minnesota/UGAI18-2028/2018	A/H7N3	Minnesota	America	mallard	2018	MN937798	lineage 2	Lineage 2	Lineage 5	Lineage 2	Lineage 3	Lineage 3	Lineage 2	Lineage 2	G21
A/mallard/Minnesota/UGAI18-2045/2018	A/H7N3	Minnesota	America	mallard	2018	MN937806	lineage 2	Lineage 2	Lineage 5	Lineage 2	Lineage 3	Lineage 3	Lineage 2	Lineage 2	G21
A/mallard/Minnesota/UGAI18-2049/2018	A/H7N3	Minnesota	America	mallard	2018	MN937814	lineage 2	Lineage 2	Lineage 5	Lineage 2	Lineage 3	Lineage 3	Lineage 2	Lineage 2	G21
A/American-green-winged-teal/Mississippi/AH0076465/2016	A/H7N3	Mississippi	America	American-green-winged-teal	2016	KY550904	lineage 2	Lineage 2	Lineage 5	Lineage 2	Lineage 3	Lineage 3	Lineage 2	Lineage 2	G21
A/northern-shoveler/Mississippi/15OS8011/2015	A/H7N3	Mississippi	America	northern-shoveler	2015	KY284444	lineage 2	Lineage 2	Lineage 5	Lineage 2	Lineage 3	Lineage 3	Lineage 2	Lineage 2	G21
A/Northern-shoveler/Mississippi/16OS6112/2016	A/H7N3	Mississippi	America	Northern-shoveler	2016	MG280521	lineage 2	Lineage 2	Lineage 5	Lineage 2	Lineage 3	Lineage 3	Lineage 2	Lineage 2	G21
A/chicken/Puebla/CPA-03191/2016	A/H7N3	Puebla	Mexico	chicken	2016	MK027371	lineage 2	Lineage 2	Lineage 5	Lineage 2	Lineage 3	Lineage 3	Lineage 2	Lineage 2	G21
A/chicken/Puebla/CPA-03309-16-CENASA-95076/2016	A/H7N3	Puebla	Mexico	chicken	2016	KX289651	lineage 2	Lineage 2	Lineage 5	Lineage 2	Lineage 3	Lineage 3	Lineage 2	Lineage 2	G21
A/mute-swan/Rhode-Island/A00325114/2008	A/H7N3	Rhode-Island	America	mute-swan	2008	KU290180	lineage 2	Lineage 2	Lineage 5	Lineage 2	Lineage 3	Lineage 3	Lineage 2	Lineage 2	G21
A/mute-swan/Rhode-Island/A00325115/2008	A/H7N3	Rhode-Island	America	mute-swan	2008	KU290188	lineage 2	Lineage 2	Lineage 5	Lineage 2	Lineage 3	Lineage 3	Lineage 2	Lineage 2	G21
A/mute-swan/Rhode-Island/A00325117/2008	A/H7N3	Rhode-Island	America	mute-swan	2008	KU290196	lineage 2	Lineage 2	Lineage 5	Lineage 2	Lineage 3	Lineage 3	Lineage 2	Lineage 2	G21
A/mute-swan/Rhode-Island/A00325125/2008	A/H7N3	Rhode-Island	America	mute-swan	2008	KU290204	lineage 2	Lineage 2	Lineage 5	Lineage 2	Lineage 3	Lineage 3	Lineage 2	Lineage 2	G21
A/mute-swan/Rhode-Island/A00325129/2008	A/H7N3	Rhode-Island	America	mute-swan	2008	KU290212	lineage 2	Lineage 2	Lineage 5	Lineage 2	Lineage 3	Lineage 3	Lineage 2	Lineage 2	G21
A/mallard/Louisiana/15-004158-3/2014	A/H7N3	Louisiana	America	mallard	2014	KY551135	lineage 2	Lineage 2	Lineage 5	Lineage 2	Lineage 4	Lineage 2	Lineage 2	Lineage 2	G22
A/northern-pintail/Interior-Alaska/8MP0262R2/2008	A/H7N3	Interior-Alaska	America	northern-pintail	2008	CY080207	lineage 2	Lineage 2	Lineage 5	Lineage 2	Lineage 4	Lineage 3	Lineage 1	Lineage 1	G23
A/northern-pintail/Interior-Alaska/10BM02539R0/2010	A/H7N3	Interior-Alaska	America	northern-pintail	2010	CY130388	lineage 2	Lineage 2	Lineage 5	Lineage 2	Lineage 4	Lineage 3	Lineage 1	Lineage 1	G23
A/northern-shoveler/California/44287-364/2007	A/H7N3	California	America	northern-shoveler	2007	CY076429	lineage 2	Lineage 2	Lineage 5	Lineage 2	Lineage 4	Lineage 3	Lineage 1	Lineage 1	G23
A/mallard/Wisconsin/10OS3171/2010	A/H7N3	Wisconsin	America	mallard	2010	CY133314	lineage 2	Lineage 2	Lineage 5	Lineage 2	Lineage 4	Lineage 3	Lineage 1	Lineage 1	G23
A/northern-shoveler/California/28327/2007	A/H7N3	California	America	northern-shoveler	2007	CY076421	lineage 2	Lineage 2	Lineage 5	Lineage 2	Lineage 4	Lineage 3	Lineage 1	Lineage 1	G23
A/Cinnamon-Teal/California/D1800496/2018	A/H7N3	California	America	Cinnamon-Teal	2018	MK995728	lineage 2	Lineage 2	Lineage 5	Lineage 2	Lineage 4	Lineage 3	Lineage 1	Lineage 1	G23
A/environment/Indiana/08OS2857/2008	A/H7N3	Indiana	America	environment	2008	CY079484	lineage 2	Lineage 2	Lineage 5	Lineage 2	Lineage 4	Lineage 3	Lineage 1	Lineage 2	G24
A/mallard/Southcentral-Alaska/15ML00249/2015	A/H7N3	Southcentral-Alaska	America	mallard	2015	CY206838	lineage 2	Lineage 2	Lineage 5	Lineage 2	Lineage 4	Lineage 3	Lineage 1	Lineage 2	G24
A/gadwall/Missouri/10OS4731/2010	A/H7N3	Missouri	America	gadwall	2010	CY133408	lineage 2	Lineage 2	Lineage 5	Lineage 2	Lineage 4	Lineage 3	Lineage 1	Lineage 2	G24
A/sanderling/New-Jersey/AI06-125/2006	A/H7N3	New-Jersey	America	sanderling	2006	CY144683	lineage 2	Lineage 2	Lineage 5	Lineage 2	Lineage 4	Lineage 3	Lineage 1	Lineage 2	G24
A/northern-shoveler/Washington/44249-752/2006	A/H7N3	Washington	America	northern-shoveler	2006	CY076301	lineage 2	Lineage 2	Lineage 5	Lineage 2	Lineage 4	Lineage 3	Lineage 1	Lineage 2	G24
A/American-green-winged-teal/California/44287-713/2007	A/H7N3	California	America	American-green-winged-teal	2007	CY045375	lineage 2	Lineage 2	Lineage 5	Lineage 2	Lineage 4	Lineage 3	Lineage 1	Lineage 2	G24
A/northern-shoveler/Illinois/12OS4951/2012	A/H7N3	Illinois	America	northern-shoveler	2012	CY186748	lineage 2	Lineage 2	Lineage 5	Lineage 2	Lineage 4	Lineage 3	Lineage 1	Lineage 2	G24
A/northern-shoveler/Missouri/10OS4750/2010	A/H7N3	Missouri	America	northern-shoveler	2010	CY133416	lineage 2	Lineage 2	Lineage 5	Lineage 2	Lineage 4	Lineage 3	Lineage 1	Lineage 2	G24
A/black-duck/Maryland/415/2001	A/H7N3	Maryland	America	black-duck	2001	EU684257	lineage 2	Lineage 2	Lineage 5	Lineage 2	Lineage 4	Lineage 3	Lineage 1	Lineage 2	G24
A/mallard/Southcentral-Alaska/15ML00267/2015	A/H7N3	Southcentral-Alaska	America	mallard	2015	CY206846	lineage 2	Lineage 2	Lineage 5	Lineage 2	Lineage 4	Lineage 3	Lineage 1	Lineage 2	G24
A/American-green-winged-teal/California/28855/2007	A/H7N3	California	America	American-green-winged-teal	2007	CY047011	lineage 2	Lineage 2	Lineage 5	Lineage 2	Lineage 4	Lineage 3	Lineage 1	Lineage 2	G24
A/green-winged-teal/California/1841/2009	A/H7N3	California	America	green-winged-teal	2009	CY094573	lineage 2	Lineage 2	Lineage 5	Lineage 2	Lineage 4	Lineage 3	Lineage 1	Lineage 2	G24
A/avian/Delaware-Bay/226/2006	A/H7N3	Delaware-Bay	America	avian	2006	CY039319	lineage 2	Lineage 2	Lineage 5	Lineage 2	Lineage 4	Lineage 3	Lineage 1	Lineage 2	G24
A/duck/Alaska/3111/1993	A/H7N3	Alaska	Canada	duck	1993	AB450437	lineage 2	Lineage 2	Lineage 5	Lineage 2	Lineage 4	Lineage 3	Lineage 1	Lineage 2	G24
A/ruddy-turnstone/New-Jersey/AI11-1968/2011	A/H7N3	New-Jersey	America	ruddy-turnstone	2011	MH501593	lineage 2	Lineage 2	Lineage 5	Lineage 2	Lineage 4	Lineage 3	Lineage 1	Lineage 2	G24
A/ruddy-turnstone/New-Jersey/AI12-2981/2012	A/H7N3	New-Jersey	America	ruddy-turnstone	2012	MH501881	lineage 2	Lineage 2	Lineage 5	Lineage 2	Lineage 4	Lineage 3	Lineage 1	Lineage 2	G24
A/red-knot/New-Jersey/1523494/2006	A/H7N3	New-Jersey	America	red-knot	2006	MH597067	lineage 2	Lineage 2	Lineage 5	Lineage 2	Lineage 4	Lineage 3	Lineage 1	Lineage 2	G24
A/ruddy-turnstone/New-Jersey/AI11-1950/2011	A/H7N3	New-Jersey	America	ruddy-turnstone	2011	MH501585	lineage 2	Lineage 2	Lineage 5	Lineage 2	Lineage 4	Lineage 3	Lineage 1	Lineage 2	G24
A/ruddy-turnstone/New-Jersey/AI11-992/2011	A/H7N3	New-Jersey	America	ruddy-turnstone	2011	MH501633	lineage 2	Lineage 2	Lineage 5	Lineage 2	Lineage 4	Lineage 3	Lineage 1	Lineage 2	G24
A/ruddy-turnstone/New-Jersey/UGAI15-4215/2015	A/H7N3	New-Jersey	America	ruddy-turnstone	2015	KY551191	lineage 2	Lineage 2	Lineage 5	Lineage 2	Lineage 4	Lineage 3	Lineage 1	Lineage 2	G24
A/blue-winged-teal/Texas/UGAI15-0701/2015	A/H7N3	Texas	America	blue-winged-teal	2015	KY013732	lineage 2	Lineage 2	Lineage 5	Lineage 2	Lineage 4	Lineage 3	Lineage 1	Lineage 2	G24
A/domestic-duck/West-Virginia/A00140913/2008	A/H7N3	West-Virginia	America	domestic-duck	2008	KU289983	lineage 2	Lineage 2	Lineage 5	Lineage 2	Lineage 4	Lineage 3	Lineage 1	Lineage 2	G24
A/black-duck/Ohio/415/2001	A/H7N3	Ohio	America	black-duck	2001	EPI_ISL_6954	lineage 2	Lineage 2	Lineage 5	Lineage 2	Lineage 4	Lineage 3	Lineage 1	Lineage 2	G24
A/northern-shoveler/Oregon/A00654616/2008	A/H7N3	Oregon	America	northern-shoveler	2008	KU290275	lineage 2	Lineage 2	Lineage 5	Lineage 2	Lineage 4	Lineage 3	Lineage 1	Lineage 2	G24
A/blue-winged-teal/Texas/UGAI15-2283/2015	A/H7N3	Texas	America	blue-winged-teal	2015	KY013780	lineage 2	Lineage 2	Lineage 5	Lineage 2	Lineage 4	Lineage 3	Lineage 1	Lineage 2	G24
A/domestic-duck/West-Virginia/A00140912/2008	A/H7N3	West-Virginia	America	domestic-duck	2008	KU289975	lineage 2	Lineage 2	Lineage 5	Lineage 2	Lineage 4	Lineage 3	Lineage 1	Lineage 2	G24
A/chicken/California/B1801923/2018	A/H7N3	California	America	chicken	2018	MN179383	lineage 2	Lineage 2	Lineage 5	Lineage 2	Lineage 4	Lineage 3	Lineage 1	Lineage 2	G24
A/ruddy-turnstone/Delaware-Bay/267/2006	A/H7N3	Delaware-Bay	America	ruddy-turnstone	2006	MH578697	lineage 2	Lineage 2	Lineage 5	Lineage 2	Lineage 4	Lineage 3	Lineage 1	Lineage 2	G24
A/sanderling/Delaware-Bay/226/2006	A/H7N3	Delaware-Bay	America	sanderling	2006	MH578731	lineage 2	Lineage 2	Lineage 5	Lineage 2	Lineage 4	Lineage 3	Lineage 1	Lineage 2	G24
A/sanderling/Delaware-Bay/572/2006	A/H7N3	Delaware-Bay	America	sanderling	2006	MH579204	lineage 2	Lineage 2	Lineage 5	Lineage 2	Lineage 4	Lineage 3	Lineage 1	Lineage 2	G24
A/mallard/Minnesota/AH0065348/2015	A/H7N3	Minnesota	America	mallard	2015	KY551221	lineage 2	Lineage 2	Lineage 5	Lineage 2	Lineage 4	Lineage 3	Lineage 1	Lineage 2	G24
A/mallard/Missouri/17OS4733/2017	A/H7N3	Missouri	America	mallard	2017	MK237419	lineage 2	Lineage 2	Lineage 5	Lineage 2	Lineage 4	Lineage 3	Lineage 1	Lineage 2	G24
A/ruddy-turnstone/New-Jersey/UGAI15-4229/2015	A/H7N3	New-Jersey	America	ruddy-turnstone	2015	MH503061	lineage 2	Lineage 2	Lineage 5	Lineage 2	Lineage 4	Lineage 3	Lineage 1	Lineage 2	G24
A/ruddy-turnstone/New-Jersey/UGAI15-4237/2015	A/H7N3	New-Jersey	America	ruddy-turnstone	2015	KY551199	lineage 2	Lineage 2	Lineage 5	Lineage 2	Lineage 4	Lineage 3	Lineage 1	Lineage 2	G24
A/mallard/Alberta/243/2006	A/H7N3	Alberta	Canada	mallard	2006	CY039351	lineage 2	Lineage 2	Lineage 5	Lineage 2	Lineage 4	Lineage 3	Lineage 2	Lineage 1	G25
A/environment/Maryland/06OS1656/2006	A/H7N3	Maryland	America	environment	2006	CY190267	lineage 2	Lineage 2	Lineage 5	Lineage 2	Lineage 4	Lineage 3	Lineage 2	Lineage 1	G25
A/ruddy-turnstone/New-Jersey/65/1985	A/H7N3	New-Jersey	America	ruddy-turnstone	1985	CY005928	lineage 2	Lineage 2	Lineage 5	Lineage 2	Lineage 4	Lineage 3	Lineage 2	Lineage 1	G25
A/mallard/Kentucky/AH0051806/2016	A/H7N3	Kentucky	America	mallard	2016	KY550944	lineage 2	Lineage 2	Lineage 5	Lineage 2	Lineage 4	Lineage 3	Lineage 2	Lineage 1	G25
A/mallard/Kentucky/AH0051811/2016	A/H7N3	Kentucky	America	mallard	2016	KY550952	lineage 2	Lineage 2	Lineage 5	Lineage 2	Lineage 4	Lineage 3	Lineage 2	Lineage 1	G25
A/mallard/New-York/A00723392/2009	A/H7N3	New-York	America	mallard	2009	KU290092	lineage 2	Lineage 2	Lineage 5	Lineage 2	Lineage 4	Lineage 3	Lineage 2	Lineage 1	G25
A/Common-Goldeneye/Wisconsin/18OS3389/2018	A/H7N3	Wisconsin	America	Common-Goldeneye	2018	MN430762	lineage 2	Lineage 2	Lineage 5	Lineage 2	Lineage 4	Lineage 3	Lineage 2	Lineage 1	G25
A/American-green-winged-teal/Colorado/A00551331/2007	A/H7N3	Colorado	America	American-green-winged-teal	2007	KU289762	lineage 2	Lineage 2	Lineage 5	Lineage 2	Lineage 4	Lineage 3	Lineage 2	Lineage 1	G25
A/American-black-duck/Delaware/A00870108/2010	A/H7N3	Delaware	America	American-black-duck	2010	KU289738	lineage 2	Lineage 2	Lineage 5	Lineage 2	Lineage 4	Lineage 3	Lineage 2	Lineage 1	G25
A/mallard/Kentucky/AH0051797/2016	A/H7N3	Kentucky	America	mallard	2016	KY550936	lineage 2	Lineage 2	Lineage 5	Lineage 2	Lineage 4	Lineage 3	Lineage 2	Lineage 1	G25
A/mallard/Wisconsin/1279/1983	A/H7N3	Wisconsin	America	mallard	1983	CY179507	lineage 2	Lineage 2	Lineage 5	Lineage 2	Lineage 4	Lineage 3	Lineage 2	Lineage 2	G26
A/mallard/Maryland/14OS2911/2015	A/H7N3	Maryland	America	mallard	2015	CY204674	lineage 2	Lineage 2	Lineage 5	Lineage 2	Lineage 4	Lineage 3	Lineage 2	Lineage 2	G26
A/shorebird/Delaware-Bay/555/2006	A/H7N3	Delaware-Bay	America	shorebird	2006	CY039343	lineage 2	Lineage 2	Lineage 5	Lineage 2	Lineage 4	Lineage 3	Lineage 2	Lineage 2	G26
A/mallard/Maryland/12OS3628/2013	A/H7N3	Maryland	America	mallard	2013	CY205171	lineage 2	Lineage 2	Lineage 5	Lineage 2	Lineage 4	Lineage 3	Lineage 2	Lineage 2	G26
A/mallard/Maryland/12OS3629/2013	A/H7N3	Maryland	America	mallard	2013	CY205179	lineage 2	Lineage 2	Lineage 5	Lineage 2	Lineage 4	Lineage 3	Lineage 2	Lineage 2	G26
A/mallard/Maryland/12OS3630/2013	A/H7N3	Maryland	America	mallard	2013	CY205187	lineage 2	Lineage 2	Lineage 5	Lineage 2	Lineage 4	Lineage 3	Lineage 2	Lineage 2	G26
A/ruddy-turnstone/Delaware/650635/2002	A/H7N3	Delaware	America	ruddy-turnstone	2002	CY144405	lineage 2	Lineage 2	Lineage 5	Lineage 2	Lineage 4	Lineage 3	Lineage 2	Lineage 2	G26
A/green-winged-teal/California/11275/2008	A/H7N3	California	America	green-winged-teal	2008	CY094461	lineage 2	Lineage 2	Lineage 5	Lineage 2	Lineage 4	Lineage 3	Lineage 2	Lineage 2	G26
A/northern-shoveler/California/27820/2007	A/H7N3	California	America	northern-shoveler	2007	CY075981	lineage 2	Lineage 2	Lineage 5	Lineage 2	Lineage 4	Lineage 3	Lineage 2	Lineage 2	G26
A/red-knot/Delaware/650665/2002	A/H7N3	Delaware	America	red-knot	2002	CY144308	lineage 2	Lineage 2	Lineage 5	Lineage 2	Lineage 4	Lineage 3	Lineage 2	Lineage 2	G26
A/shorebird/Delaware-Bay/22/2006	A/H7N3	Delaware-Bay	America	shorebird	2006	EU030968	lineage 2	Lineage 2	Lineage 5	Lineage 2	Lineage 4	Lineage 3	Lineage 2	Lineage 2	G26
A/shorebird/Delaware-Bay/560/2006	A/H7N3	Delaware-Bay	America	shorebird	2006	CY036767	lineage 2	Lineage 2	Lineage 5	Lineage 2	Lineage 4	Lineage 3	Lineage 2	Lineage 2	G26
A/environment/Indiana/08OS2885/2008	A/H7N3	Indiana	America	environment	2008	CY079500	lineage 2	Lineage 2	Lineage 5	Lineage 2	Lineage 4	Lineage 3	Lineage 2	Lineage 2	G26
A/environment/Maryland/06OS1635/2006	A/H7N3	Maryland	America	environment	2006	CY190243	lineage 2	Lineage 2	Lineage 5	Lineage 2	Lineage 4	Lineage 3	Lineage 2	Lineage 2	G26
A/American-green-winged-teal/California/44242-906/2007	A/H7N3	California	America	American-green-winged-teal	2007	CY076229	lineage 2	Lineage 2	Lineage 5	Lineage 2	Lineage 4	Lineage 3	Lineage 2	Lineage 2	G26
A/environment/Maryland/06OS1634/2006	A/H7N3	Maryland	America	environment	2006	CY190235	lineage 2	Lineage 2	Lineage 5	Lineage 2	Lineage 4	Lineage 3	Lineage 2	Lineage 2	G26
A/laughing-gull/Delaware-Bay/42/2006	A/H7N3	Delaware-Bay	America	laughing-gull	2006	EU030984	lineage 2	Lineage 2	Lineage 5	Lineage 2	Lineage 4	Lineage 3	Lineage 2	Lineage 2	G26
A/shorebird/Delaware-Bay/332/2006	A/H7N3	Delaware-Bay	America	shorebird	2006	CY041322	lineage 2	Lineage 2	Lineage 5	Lineage 2	Lineage 4	Lineage 3	Lineage 2	Lineage 2	G26
A/shorebird/Delaware-Bay/513/2006	A/H7N3	Delaware-Bay	America	shorebird	2006	CY039335	lineage 2	Lineage 2	Lineage 5	Lineage 2	Lineage 4	Lineage 3	Lineage 2	Lineage 2	G26
A/American-green-winged-teal/Illinois/10OS4014/2010	A/H7N3	Illinois	America	American-green-winged-teal	2010	CY133037	lineage 2	Lineage 2	Lineage 5	Lineage 2	Lineage 4	Lineage 3	Lineage 2	Lineage 2	G26
A/environment/Maryland/06OS1658/2006	A/H7N3	Maryland	America	environment	2006	CY190275	lineage 2	Lineage 2	Lineage 5	Lineage 2	Lineage 4	Lineage 3	Lineage 2	Lineage 2	G26
A/environment/Maryland/06OS1636/2006	A/H7N3	Maryland	America	environment	2006	CY190251	lineage 2	Lineage 2	Lineage 5	Lineage 2	Lineage 4	Lineage 3	Lineage 2	Lineage 2	G26
A/environment/Maryland/06OS1628/2006	A/H7N3	Maryland	America	environment	2006	CY190219	lineage 2	Lineage 2	Lineage 5	Lineage 2	Lineage 4	Lineage 3	Lineage 2	Lineage 2	G26
A/environment/Maryland/06OS1627/2006	A/H7N3	Maryland	America	environment	2006	CY190211	lineage 2	Lineage 2	Lineage 5	Lineage 2	Lineage 4	Lineage 3	Lineage 2	Lineage 2	G26
A/American-green-winged-teal/California/44287-084/2007	A/H7N3	California	America	American-green-winged-teal	2007	CY076357	lineage 2	Lineage 2	Lineage 5	Lineage 2	Lineage 4	Lineage 3	Lineage 2	Lineage 2	G26
A/mallard/Interior-Alaska/6MP0984/2006	A/H7N3	Interior-Alaska	America	mallard	2006	CY078883	lineage 2	Lineage 2	Lineage 5	Lineage 2	Lineage 4	Lineage 3	Lineage 2	Lineage 2	G26
A/environment/Maryland/06OS280/2006	A/H7N3	Maryland	America	environment	2006	CY190355	lineage 2	Lineage 2	Lineage 5	Lineage 2	Lineage 4	Lineage 3	Lineage 2	Lineage 2	G26
A/environment/Maryland/06OS268/2006	A/H7N3	Maryland	America	environment	2006	CY190347	lineage 2	Lineage 2	Lineage 5	Lineage 2	Lineage 4	Lineage 3	Lineage 2	Lineage 2	G26
A/American-green-winged-teal/Mississippi/11OS250/2011	A/H7N3	Mississippi	America	American-green-winged-teal	2011	CY133669	lineage 2	Lineage 2	Lineage 5	Lineage 2	Lineage 4	Lineage 3	Lineage 2	Lineage 2	G26
A/red-knot/New-Jersey/AI06-096/2006	A/H7N3	New-Jersey	America	red-knot	2006	CY144675	lineage 2	Lineage 2	Lineage 5	Lineage 2	Lineage 4	Lineage 3	Lineage 2	Lineage 2	G26
A/ruddy-turnstone/New-Jersey/AI11-2098/2011	A/H7N3	New-Jersey	America	ruddy-turnstone	2011	CY185961	lineage 2	Lineage 2	Lineage 5	Lineage 2	Lineage 4	Lineage 3	Lineage 2	Lineage 2	G26
A/blue-winged-teal/North-Dakota/AI09-3760/2009	A/H7N3	North-Dakota	America	blue-winged-teal	2009	CY140868	lineage 2	Lineage 2	Lineage 5	Lineage 2	Lineage 4	Lineage 3	Lineage 2	Lineage 2	G26
A/northern-shoveler/Washington/44249-749/2006	A/H7N3	Washington	America	northern-shoveler	2006	CY076293	lineage 2	Lineage 2	Lineage 5	Lineage 2	Lineage 4	Lineage 3	Lineage 2	Lineage 2	G26
A/laughing-gull/Delaware-Bay/46/2006	A/H7N3	Delaware-Bay	America	laughing-gull	2006	CY037087	lineage 2	Lineage 2	Lineage 5	Lineage 2	Lineage 4	Lineage 3	Lineage 2	Lineage 2	G26
A/laughing-gull/Delaware-Bay/6/2006	A/H7N3	Delaware-Bay	America	laughing-gull	2006	EPI_ISL_28120	lineage 2	Lineage 2	Lineage 5	Lineage 2	Lineage 4	Lineage 3	Lineage 2	Lineage 2	G26
A/ruddy-turnstone/New-Jersey/UGAI15-2958/2015	A/H7N3	New-Jersey	America	ruddy-turnstone	2015	KY551175	lineage 2	Lineage 2	Lineage 5	Lineage 2	Lineage 4	Lineage 3	Lineage 2	Lineage 2	G26
A/American-green-winged-teal/Arizona/A00115995/2009	A/H7N3	Arizona	Canada	American-green-winged-teal	2009	KU289754	lineage 2	Lineage 2	Lineage 5	Lineage 2	Lineage 4	Lineage 3	Lineage 2	Lineage 2	G26
A/blue-winged-teal/Missouri/A00624483/2008	A/H7N3	Missouri	America	blue-winged-teal	2008	KU289919	lineage 2	Lineage 2	Lineage 5	Lineage 2	Lineage 4	Lineage 3	Lineage 2	Lineage 2	G26
A/blue-winged-teal/Missouri/A00624484/2008	A/H7N3	Missouri	America	blue-winged-teal	2008	KU289927	lineage 2	Lineage 2	Lineage 5	Lineage 2	Lineage 4	Lineage 3	Lineage 2	Lineage 2	G26
A/environment/New-Jersey/AI11-673/2011	A/H7N3	New-Jersey	America	environment	2011	MH500982	lineage 2	Lineage 2	Lineage 5	Lineage 2	Lineage 4	Lineage 3	Lineage 2	Lineage 2	G26
A/ruddy-turnstone/New-Jersey/UGAI15-3999/2015	A/H7N3	New-Jersey	America	ruddy-turnstone	2015	MH502973	lineage 2	Lineage 2	Lineage 5	Lineage 2	Lineage 4	Lineage 3	Lineage 2	Lineage 2	G26
A/mallard/New-York/AH0049315/2016	A/H7N3	New-York	America	mallard	2016	KY551268	lineage 2	Lineage 2	Lineage 5	Lineage 2	Lineage 4	Lineage 3	Lineage 2	Lineage 2	G26
A/American-green-winged-teal/Texas/A00604024/2009	A/H7N3	Texas	America	American-green-winged-teal	2009	KU289802	lineage 2	Lineage 2	Lineage 5	Lineage 2	Lineage 4	Lineage 3	Lineage 2	Lineage 2	G26
A/American-green-winged-teal/Texas/A00604029/2009	A/H7N3	Texas	America	American-green-winged-teal	2009	KU289810	lineage 2	Lineage 2	Lineage 5	Lineage 2	Lineage 4	Lineage 3	Lineage 2	Lineage 2	G26
A/American-green-winged-teal/Texas/A00604032/2009	A/H7N3	Texas	America	American-green-winged-teal	2009	KU289818	lineage 2	Lineage 2	Lineage 5	Lineage 2	Lineage 4	Lineage 3	Lineage 2	Lineage 2	G26
A/American-green-winged-teal/Texas/AH0040242/2016	A/H7N3	Texas	America	American-green-winged-teal	2016	KY551095	lineage 2	Lineage 2	Lineage 5	Lineage 2	Lineage 4	Lineage 3	Lineage 2	Lineage 2	G26
A/mallard-duck/Maryland/17OS0098/2017	A/H7N3	Maryland	America	mallard-duck	2017	MG280180	lineage 2	Lineage 2	Lineage 5	Lineage 2	Lineage 4	Lineage 3	Lineage 2	Lineage 2	G26
A/mallard-duck/Maryland/17OS0122/2017	A/H7N3	Maryland	America	mallard-duck	2017	MG279756	lineage 2	Lineage 2	Lineage 5	Lineage 2	Lineage 4	Lineage 3	Lineage 2	Lineage 2	G26
A/ruddy-turnstone/New-Jersey/UGAI15-3254/2015	A/H7N3	New-Jersey	America	ruddy-turnstone	2015	MH502852	lineage 2	Lineage 2	Lineage 5	Lineage 2	Lineage 4	Lineage 3	Lineage 2	Lineage 2	G26
A/American-black-duck/Ohio/16OS0658/2016	A/H7N3	Ohio	America	American-black-duck	2016	KY284396	lineage 2	Lineage 2	Lineage 5	Lineage 2	Lineage 4	Lineage 3	Lineage 2	Lineage 2	G26
A/northern-shoveler/Oklahoma/A00744384/2009	A/H7N3	Oklahoma	America	northern-shoveler	2009	KU290267	lineage 2	Lineage 2	Lineage 5	Lineage 2	Lineage 4	Lineage 3	Lineage 2	Lineage 2	G26
A/American-green-winged-teal/Texas/A00586649/2009	A/H7N3	Texas	America	American-green-winged-teal	2009	KU289794	lineage 2	Lineage 2	Lineage 5	Lineage 2	Lineage 4	Lineage 3	Lineage 2	Lineage 2	G26
A/American-green-winged-teal/Texas/A00604814/2009	A/H7N3	Texas	America	American-green-winged-teal	2009	KU289826	lineage 2	Lineage 2	Lineage 5	Lineage 2	Lineage 4	Lineage 3	Lineage 2	Lineage 2	G26
A/American-green-winged-teal/Texas/AH0058646/2016	A/H7N3	Texas	America	American-green-winged-teal	2016	KY551103	lineage 2	Lineage 2	Lineage 5	Lineage 2	Lineage 4	Lineage 3	Lineage 2	Lineage 2	G26
A/blue-winged-teal/Texas/UGAI15-4927/2015	A/H7N3	Texas	America	blue-winged-teal	2015	KY551207	lineage 2	Lineage 2	Lineage 5	Lineage 2	Lineage 4	Lineage 3	Lineage 2	Lineage 2	G26
A/blue-winged-teal/Texas/UGAI15-0568/2015	A/H7N3	Texas	America	blue-winged-teal	2015	KY013716	lineage 2	Lineage 2	Lineage 5	Lineage 2	Lineage 4	Lineage 3	Lineage 2	Lineage 2	G26
A/blue-winged-teal/Texas/UGAI15-0642/2015	A/H7N3	Texas	America	blue-winged-teal	2015	KY013724	lineage 2	Lineage 2	Lineage 5	Lineage 2	Lineage 4	Lineage 3	Lineage 2	Lineage 2	G26
A/blue-winged-teal/Texas/UGAI15-2338/2015	A/H7N3	Texas	America	blue-winged-teal	2015	KY013788	lineage 2	Lineage 2	Lineage 5	Lineage 2	Lineage 4	Lineage 3	Lineage 2	Lineage 2	G26
A/northern-pintail/Texas/A00466052/2009	A/H7N3	Texas	America	northern-pintail	2009	KU290228	lineage 2	Lineage 2	Lineage 5	Lineage 2	Lineage 4	Lineage 3	Lineage 2	Lineage 2	G26
A/American-green-winged-teal/Utah/A00614935/2009	A/H7N3	Utah	America	American-green-winged-teal	2009	KU289858	lineage 2	Lineage 2	Lineage 5	Lineage 2	Lineage 4	Lineage 3	Lineage 2	Lineage 2	G26
A/American-green-winged-teal/Utah/A00831743/2009	A/H7N3	Utah	America	American-green-winged-teal	2009	KU289871	lineage 2	Lineage 2	Lineage 5	Lineage 2	Lineage 4	Lineage 3	Lineage 2	Lineage 2	G26
A/American-green-winged-teal/Utah/A00833077/2009	A/H7N3	Utah	America	American-green-winged-teal	2009	KU289879	lineage 2	Lineage 2	Lineage 5	Lineage 2	Lineage 4	Lineage 3	Lineage 2	Lineage 2	G26
A/American-green-winged-teal/Utah/AH0075891/2016	A/H7N3	Utah	America	American-green-winged-teal	2016	KY551459	lineage 2	Lineage 2	Lineage 5	Lineage 2	Lineage 4	Lineage 3	Lineage 2	Lineage 2	G26
A/mallard/Utah/AH0020690/2015	A/H7N3	Utah	America	mallard	2015	KY551347	lineage 2	Lineage 2	Lineage 5	Lineage 2	Lineage 4	Lineage 3	Lineage 2	Lineage 2	G26
A/mallard/Utah/AH0013275/2016	A/H7N3	Utah	America	mallard	2016	KY551483	lineage 2	Lineage 2	Lineage 5	Lineage 2	Lineage 4	Lineage 3	Lineage 2	Lineage 2	G26
A/mallard/Utah/AH0066981/2016	A/H7N3	Utah	America	mallard	2016	KY551387	lineage 2	Lineage 2	Lineage 5	Lineage 2	Lineage 4	Lineage 3	Lineage 2	Lineage 2	G26
A/mallard/Utah/AH0075862/2016	A/H7N3	Utah	America	mallard	2016	KY551451	lineage 2	Lineage 2	Lineage 5	Lineage 2	Lineage 4	Lineage 3	Lineage 2	Lineage 2	G26
A/mallard/Utah/AH0075937/2016	A/H7N3	Utah	America	mallard	2016	KY551475	lineage 2	Lineage 2	Lineage 5	Lineage 2	Lineage 4	Lineage 3	Lineage 2	Lineage 2	G26
A/mallard/Utah/AH0076030/2016	A/H7N3	Utah	America	mallard	2016	KY551403	lineage 2	Lineage 2	Lineage 5	Lineage 2	Lineage 4	Lineage 3	Lineage 2	Lineage 2	G26
A/northern-shoveler/Utah/A00468766/2009	A/H7N3	Utah	America	northern-shoveler	2009	KU290308	lineage 2	Lineage 2	Lineage 5	Lineage 2	Lineage 4	Lineage 3	Lineage 2	Lineage 2	G26
A/northern-shoveler/Utah/A00831758/2009	A/H7N3	Utah	America	northern-shoveler	2009	KU290316	lineage 2	Lineage 2	Lineage 5	Lineage 2	Lineage 4	Lineage 3	Lineage 2	Lineage 2	G26
A/Northern-shoveler/Utah/AH0007941/2014	A/H7N3	Utah	America	Northern-shoveler	2014	KY551276	lineage 2	Lineage 2	Lineage 5	Lineage 2	Lineage 4	Lineage 3	Lineage 2	Lineage 2	G26
A/domestic-duck/West-Virginia/A00140915/2008	A/H7N3	West-Virginia	America	domestic-duck	2008	KU289991	lineage 2	Lineage 2	Lineage 5	Lineage 2	Lineage 4	Lineage 3	Lineage 2	Lineage 2	G26
A/American-green-winged-teal/Arizona/A00115994/2009	A/H7N3	Arizona	Canada	American-green-winged-teal	2009	KU289746	lineage 2	Lineage 2	Lineage 5	Lineage 2	Lineage 4	Lineage 3	Lineage 2	Lineage 2	G26
A/ruddy-turnstone/Delaware-Bay/261/2015	A/H7N3	Delaware-Bay	America	ruddy-turnstone	2015	MK637283	lineage 2	Lineage 2	Lineage 5	Lineage 2	Lineage 4	Lineage 3	Lineage 2	Lineage 2	G26
A/ruddy-turnstone/Delaware-Bay/272/2015	A/H7N3	Delaware-Bay	America	ruddy-turnstone	2015	MK637301	lineage 2	Lineage 2	Lineage 5	Lineage 2	Lineage 4	Lineage 3	Lineage 2	Lineage 2	G26
A/ruddy-turnstone/Delaware-Bay/531/2015	A/H7N3	Delaware-Bay	America	ruddy-turnstone	2015	MK637213	lineage 2	Lineage 2	Lineage 5	Lineage 2	Lineage 4	Lineage 3	Lineage 2	Lineage 2	G26
A/sanderling/Delaware-Bay/329/2006	A/H7N3	Delaware-Bay	America	sanderling	2006	MH579194	lineage 2	Lineage 2	Lineage 5	Lineage 2	Lineage 4	Lineage 3	Lineage 2	Lineage 2	G26
A/sanderling/Delaware-Bay/225/2015	A/H7N3	Delaware-Bay	America	sanderling	2015	KY488110	lineage 2	Lineage 2	Lineage 5	Lineage 2	Lineage 4	Lineage 3	Lineage 2	Lineage 2	G26
A/mallard/Kansas/A00523306/2008	A/H7N3	Kansas	America	mallard	2008	KU290047	lineage 2	Lineage 2	Lineage 5	Lineage 2	Lineage 4	Lineage 3	Lineage 2	Lineage 2	G26
A/mallard-duck/Maryland/17OS0114/2017	A/H7N3	Maryland	America	mallard-duck	2017	MG280281	lineage 2	Lineage 2	Lineage 5	Lineage 2	Lineage 4	Lineage 3	Lineage 2	Lineage 2	G26
A/ruddy-turnstone/New-Jersey/UGAI15-3842/2015	A/H7N3	New-Jersey	America	ruddy-turnstone	2015	MH502933	lineage 2	Lineage 2	Lineage 5	Lineage 2	Lineage 4	Lineage 3	Lineage 2	Lineage 2	G26
A/ruddy-turnstone/New-Jersey/UGAI15-4132/2015	A/H7N3	New-Jersey	America	ruddy-turnstone	2015	MH503037	lineage 2	Lineage 2	Lineage 5	Lineage 2	Lineage 4	Lineage 3	Lineage 2	Lineage 2	G26
A/blue-winged-teal/Texas/A00605473/2009	A/H7N3	Texas	America	blue-winged-teal	2009	KU289951	lineage 2	Lineage 2	Lineage 5	Lineage 2	Lineage 4	Lineage 3	Lineage 2	Lineage 2	G26
A/semipalmated-sandpiper/Delaware-Bay/246/2011	A/H7N3	Delaware-Bay	America	semipalmated-sandpiper	2011	MK627699	lineage 2	Lineage 2	Lineage 5	Lineage 2	Lineage 4	Lineage 3	Lineage 2	Lineage 2	G26
A/semipalmated-sandpiper/Delaware-Bay/273/2015	A/H7N3	Delaware-Bay	America	semipalmated-sandpiper	2015	MK637113	lineage 2	Lineage 2	Lineage 5	Lineage 2	Lineage 4	Lineage 3	Lineage 2	Lineage 2	G26
A/blue-winged-teal/Texas/UGAI15-4935/2015	A/H7N3	Texas	America	blue-winged-teal	2015	KY013873	lineage 2	Lineage 2	Lineage 5	Lineage 2	Lineage 4	Lineage 3	Lineage 2	Lineage 2	G26
A/American-green-winged-teal/Utah/AH0076018/2016	A/H7N3	Utah	America	American-green-winged-teal	2016	KY551395	lineage 2	Lineage 2	Lineage 5	Lineage 2	Lineage 4	Lineage 3	Lineage 2	Lineage 2	G26
A/American-green-winged-teal/Utah/AH0076032/2016	A/H7N3	Utah	America	American-green-winged-teal	2016	KY551411	lineage 2	Lineage 2	Lineage 5	Lineage 2	Lineage 4	Lineage 3	Lineage 2	Lineage 2	G26
A/mallard/Utah/AH0075849/2016	A/H7N3	Utah	America	mallard	2016	KY551419	lineage 2	Lineage 2	Lineage 5	Lineage 2	Lineage 4	Lineage 3	Lineage 2	Lineage 2	G26
A/mallard/Utah/AH0075852/2016	A/H7N3	Utah	America	mallard	2016	KY551427	lineage 2	Lineage 2	Lineage 5	Lineage 2	Lineage 4	Lineage 3	Lineage 2	Lineage 2	G26
A/mallard/Utah/AH0075857/2016	A/H7N3	Utah	America	mallard	2016	KY551435	lineage 2	Lineage 2	Lineage 5	Lineage 2	Lineage 4	Lineage 3	Lineage 2	Lineage 2	G26
A/mallard/Utah/AH0075860/2016	A/H7N3	Utah	America	mallard	2016	KY551443	lineage 2	Lineage 2	Lineage 5	Lineage 2	Lineage 4	Lineage 3	Lineage 2	Lineage 2	G26
A/mallard/Utah/AH0075906/2016	A/H7N3	Utah	America	mallard	2016	KY551467	lineage 2	Lineage 2	Lineage 5	Lineage 2	Lineage 4	Lineage 3	Lineage 2	Lineage 2	G26
A/ruddy-turnstone/Delaware-Bay/388/2011	A/H7N3	Delaware-Bay	America	ruddy-turnstone	2011	MK627697	lineage 2	Lineage 2	Lineage 5	Lineage 2	Lineage 4	Lineage 3	Lineage 2	Lineage 2	G26
A/ruddy-turnstone/Delaware-Bay/427/2011	A/H7N3	Delaware-Bay	America	ruddy-turnstone	2011	MK627680	lineage 2	Lineage 2	Lineage 5	Lineage 2	Lineage 4	Lineage 3	Lineage 2	Lineage 2	G26
A/mallard-duck/Illinois/16OS4580/2016	A/H7N3	Illinois	America	mallard-duck	2016	MG279859	lineage 2	Lineage 2	Lineage 5	Lineage 2	Lineage 4	Lineage 3	Lineage 2	Lineage 2	G26
A/mallard/Iowa/A00558620/2008	A/H7N3	Iowa	America	mallard	2008	KU290039	lineage 2	Lineage 2	Lineage 5	Lineage 2	Lineage 4	Lineage 3	Lineage 2	Lineage 2	G26
A/northern-shoveler/Louisiana/AH0036366/2016	A/H7N3	Louisiana	America	northern-shoveler	2016	KY551245	lineage 2	Lineage 2	Lineage 5	Lineage 2	Lineage 4	Lineage 3	Lineage 2	Lineage 2	G26
A/mallard/Alberta/529/2017	A/H7N3	Alberta	Canada	mallard	2017	MH932456	lineage 2	Lineage 2	Lineage 5	Lineage 2	Lineage 4	Lineage 3	Lineage 2	Lineage 2	G26
A/northern-pintail-duck/California/UCD1582/2016	A/H7N3	California	America	northern-pintail-duck	2016	MH251202	lineage 2	Lineage 2	Lineage 5	Lineage 2	Lineage 4	Lineage 3	Lineage 2	Lineage 2	G26
A/northern-pintail-duck/California/UCD37/2017	A/H7N3	California	America	northern-pintail-duck	2017	MH251213	lineage 2	Lineage 2	Lineage 5	Lineage 2	Lineage 4	Lineage 3	Lineage 2	Lineage 2	G26
A/Turkey/California/B1801739/2018	A/H7N3	California	America	Turkey	2018	MN179359	lineage 2	Lineage 2	Lineage 5	Lineage 2	Lineage 4	Lineage 3	Lineage 2	Lineage 2	G26
A/Turkey/California/B1801783/2018	A/H7N3	California	America	Turkey	2018	MN179367	lineage 2	Lineage 2	Lineage 5	Lineage 2	Lineage 4	Lineage 3	Lineage 2	Lineage 2	G26
A/Turkey/California/B1801968/2018	A/H7N3	California	America	Turkey	2018	MN179375	lineage 2	Lineage 2	Lineage 5	Lineage 2	Lineage 4	Lineage 3	Lineage 2	Lineage 2	G26
A/turkey/California/B1801739-3-4/2018	A/H7N3	California	America	turkey	2018	MK038757	lineage 2	Lineage 2	Lineage 5	Lineage 2	Lineage 4	Lineage 3	Lineage 2	Lineage 2	G26
A/American-green-winged-teal/Colorado/A00660616/2008	A/H7N3	Colorado	America	American-green-winged-teal	2008	KU289770	lineage 2	Lineage 2	Lineage 5	Lineage 2	Lineage 4	Lineage 3	Lineage 2	Lineage 2	G26
A/American-green-winged-teal/Colorado/AH0026688/2015	A/H7N3	Colorado	America	American-green-winged-teal	2015	KY550849	lineage 2	Lineage 2	Lineage 5	Lineage 2	Lineage 4	Lineage 3	Lineage 2	Lineage 2	G26
A/mallard/Delaware/A00456271/2009	A/H7N3	Delaware	America	mallard	2009	KU290007	lineage 2	Lineage 2	Lineage 5	Lineage 2	Lineage 4	Lineage 3	Lineage 2	Lineage 2	G26
A/dunlin/Delaware-Bay/278/2015	A/H7N3	Delaware-Bay	America	dunlin	2015	MK637333	lineage 2	Lineage 2	Lineage 5	Lineage 2	Lineage 4	Lineage 3	Lineage 2	Lineage 2	G26
A/ruddy-turnstone/Delaware-Bay/566/2006	A/H7N3	Delaware-Bay	America	ruddy-turnstone	2006	MH579326	lineage 2	Lineage 2	Lineage 5	Lineage 2	Lineage 4	Lineage 3	Lineage 2	Lineage 2	G26
A/ruddy-turnstone/Delaware-Bay/115/2011	A/H7N3	Delaware-Bay	America	ruddy-turnstone	2011	MK724046	lineage 2	Lineage 2	Lineage 5	Lineage 2	Lineage 4	Lineage 3	Lineage 2	Lineage 2	G26
A/ruddy-turnstone/Delaware-Bay/245/2011	A/H7N3	Delaware-Bay	America	ruddy-turnstone	2011	MK627719	lineage 2	Lineage 2	Lineage 5	Lineage 2	Lineage 4	Lineage 3	Lineage 2	Lineage 2	G26
A/ruddy-turnstone/Delaware-Bay/503/2011	A/H7N3	Delaware-Bay	America	ruddy-turnstone	2011	MK627653	lineage 2	Lineage 2	Lineage 5	Lineage 2	Lineage 4	Lineage 3	Lineage 2	Lineage 2	G26
A/ruddy-turnstone/Delaware-Bay/257/2015	A/H7N3	Delaware-Bay	America	ruddy-turnstone	2015	MK637340	lineage 2	Lineage 2	Lineage 5	Lineage 2	Lineage 4	Lineage 3	Lineage 2	Lineage 2	G26
A/mallard/Illinois/A00755320/2009	A/H7N3	Illinois	America	mallard	2009	KU290023	lineage 2	Lineage 2	Lineage 5	Lineage 2	Lineage 4	Lineage 3	Lineage 2	Lineage 2	G26
A/mallard/Kansas/AH0044134/2016	A/H7N3	Kansas	America	mallard	2016	KY551079	lineage 2	Lineage 2	Lineage 5	Lineage 2	Lineage 4	Lineage 3	Lineage 2	Lineage 2	G26
A/mallard/Kentucky/AH0051787/2016	A/H7N3	Kentucky	America	mallard	2016	KY550928	lineage 2	Lineage 2	Lineage 5	Lineage 2	Lineage 4	Lineage 3	Lineage 2	Lineage 2	G26
A/American-green-winged-teal/Louisiana/AH0036368/2016	A/H7N3	Louisiana	America	American-green-winged-teal	2016	KY551253	lineage 2	Lineage 2	Lineage 5	Lineage 2	Lineage 4	Lineage 3	Lineage 2	Lineage 2	G26
A/blue-winged-teal/Louisiana/UGAI14-523/2014	A/H7N3	Louisiana	America	blue-winged-teal	2014	KT887386	lineage 2	Lineage 2	Lineage 5	Lineage 2	Lineage 4	Lineage 3	Lineage 2	Lineage 2	G26
A/blue-winged-teal/Louisiana/UGAI14-816/2014	A/H7N3	Louisiana	America	blue-winged-teal	2014	KT887394	lineage 2	Lineage 2	Lineage 5	Lineage 2	Lineage 4	Lineage 3	Lineage 2	Lineage 2	G26
A/blue-winged-teal/Louisiana/UGAI14-842/2014	A/H7N3	Louisiana	America	blue-winged-teal	2014	KT887410	lineage 2	Lineage 2	Lineage 5	Lineage 2	Lineage 4	Lineage 3	Lineage 2	Lineage 2	G26
A/blue-winged-teal/Louisiana/UGAI15-2510/2015	A/H7N3	Louisiana	America	blue-winged-teal	2015	KY013810	lineage 2	Lineage 2	Lineage 5	Lineage 2	Lineage 4	Lineage 3	Lineage 2	Lineage 2	G26
A/blue-winged-teal/Louisiana/UGAI15-6204/2015	A/H7N3	Louisiana	America	blue-winged-teal	2015	KY013976	lineage 2	Lineage 2	Lineage 5	Lineage 2	Lineage 4	Lineage 3	Lineage 2	Lineage 2	G26
A/mallard/Louisiana/UGAI15-0711/2015	A/H7N3	Louisiana	America	mallard	2015	KY013740	lineage 2	Lineage 2	Lineage 5	Lineage 2	Lineage 4	Lineage 3	Lineage 2	Lineage 2	G26
A/northern-shoveler/Louisiana/AH0036364/2016	A/H7N3	Louisiana	America	northern-shoveler	2016	KY551237	lineage 2	Lineage 2	Lineage 5	Lineage 2	Lineage 4	Lineage 3	Lineage 2	Lineage 2	G26
A/blue-winged-teal/Minnesota/A00137660/2009	A/H7N3	Minnesota	America	blue-winged-teal	2009	KU289911	lineage 2	Lineage 2	Lineage 5	Lineage 2	Lineage 4	Lineage 3	Lineage 2	Lineage 2	G26
A/feces/Minnesota/AH0017578/2015	A/H7N3	Minnesota	America	feces	2015	KY551151	lineage 2	Lineage 2	Lineage 5	Lineage 2	Lineage 4	Lineage 3	Lineage 2	Lineage 2	G26
A/mallard/Minnesota/UGAI15-7115/2015	A/H7N3	Minnesota	America	mallard	2015	KY014036	lineage 2	Lineage 2	Lineage 5	Lineage 2	Lineage 4	Lineage 3	Lineage 2	Lineage 2	G26
A/mallard/Minnesota/UGAI15-7190/2015	A/H7N3	Minnesota	America	mallard	2015	KY014052	lineage 2	Lineage 2	Lineage 5	Lineage 2	Lineage 4	Lineage 3	Lineage 2	Lineage 2	G26
A/mallard/Minnesota/UGAI15-7196/2015	A/H7N3	Minnesota	America	mallard	2015	KY014068	lineage 2	Lineage 2	Lineage 5	Lineage 2	Lineage 4	Lineage 3	Lineage 2	Lineage 2	G26
A/ruddy-turnstone/New-Jersey/UGAI15-3154/2015	A/H7N3	New-Jersey	America	ruddy-turnstone	2015	MH502844	lineage 2	Lineage 2	Lineage 5	Lineage 2	Lineage 4	Lineage 3	Lineage 2	Lineage 2	G26
A/ruddy-turnstone/New-Jersey/UGAI15-3931/2015	A/H7N3	New-Jersey	America	ruddy-turnstone	2015	MH502949	lineage 2	Lineage 2	Lineage 5	Lineage 2	Lineage 4	Lineage 3	Lineage 2	Lineage 2	G26
A/ruddy-turnstone/New-Jersey/UGAI15-3933/2015	A/H7N3	New-Jersey	America	ruddy-turnstone	2015	KY551183	lineage 2	Lineage 2	Lineage 5	Lineage 2	Lineage 4	Lineage 3	Lineage 2	Lineage 2	G26
A/mallard/Oklahoma/A00449455/2009	A/H7N3	Oklahoma	America	mallard	2009	KU290116	lineage 2	Lineage 2	Lineage 5	Lineage 2	Lineage 4	Lineage 3	Lineage 2	Lineage 2	G26
A/mallard/Oklahoma/A00744383/2009	A/H7N3	Oklahoma	America	mallard	2009	KU290124	lineage 2	Lineage 2	Lineage 5	Lineage 2	Lineage 4	Lineage 3	Lineage 2	Lineage 2	G26
A/mallard/Oklahoma/A00749161/2009	A/H7N3	Oklahoma	America	mallard	2009	KU290132	lineage 2	Lineage 2	Lineage 5	Lineage 2	Lineage 4	Lineage 3	Lineage 2	Lineage 2	G26
Note: The novel Japanese H7N3 strain reported by Shibata et al., A/duck/Japan/AQ-HE30-1/2018(H7N3), is shown in bold. All 31 whole-genome H7N3 isolates in our study are shown in bold and colored with blue.
