# Supplementary material for: Dominant subtype switch in avian influenza viruses during 2016–2019 in China
Source: Nat Commun. 2020 Nov 20;11:5909. doi: 10.1038/s41467-020-19671-3 (PMC7679419; doi:10.1038/s41467-020-19671-3)
Supplement: Supplementary file 13 — Supplementary Data 11 [file 41467_2020_19671_MOESM13_ESM.xlsx]

## Sheet: Sheet1
Supplementary Data 11
Primers/probes	Sequence (5'-3') b	Genome positions c	Fragment size	Note
FluA-M1-229F	TTCTAACCGAGGTCGAAAC	n/a	229bp	RT-PCR for M1
FluA-M1-229R	AAGCGTCTACGCTGCAGTCC	n/a
Flu-Pan-PB1-345F	ACIGGAGACAAIACNAAATGGAATGA	n/a	345bp	RT-PCR for PB1
Flu-Pan-PB1-345R	ACTGTTGACAGCATITTNAACATNCCC	n/a
MBTuni-12	ACGCGTGATCAGCAAAAGCAGG	n/a		For AIV NGS
MBTuni-13	ACGCGTGATCAGTAGAAACAAGG	n/a
H7-F a	GGRAAATGYCCRAGATATGTTAA	934–956	149bp	qRT-PCR for H7 gene
H7-R a	AATTAGKCCTTCCCATCCATTT	1062–1083
LPAIV-H7-P-W a	ROX-TTGGTGCYATAGCDGGTTTCATTGA-BHQ2	1037–106
HPAIV-H7-P-M a	FAM-AGRGAAAACGGRYTGCGA-MGB	1010–1027
N9-F a	GAAGAATGCTCATGTTACGG	832–851	118bp	qRT-PCR for N9 gene
N9-R a	TGACTAGTGTGTGTCATTGCTA	929–950
LPAIV-N9-P-W a	Cy5-ATTGGCAGGGCTCAAATAGACCAGT-BHQ3	887–911
HPAIV-N9-P-M a	VIC-GCACATGCAAGGACA-MGB	872–886
Note: a Primers or probes were referred from Yang et al. (2018). b FAM, 6-carboxyfluorescein; Cy5, cyanine 5; ROX, 6-carboxy-X-rhodamine; MGB, minor groove binding; BHQ, Black Hole Quencher; Y = T or C, R = A or G, K = G or T, D = A or T or G; n/a=not available. c Nucleotide position is based on the ORF of HA and NA genes of A/Anhui/1/2013(H7N9) (GISAID accession: EPI_ISL_138739) except the probe…
