# Supplementary material for: Dominant subtype switch in avian influenza viruses during 2016–2019 in China
Source: Nat Commun. 2020 Nov 20;11:5909. doi: 10.1038/s41467-020-19671-3 (PMC7679419; doi:10.1038/s41467-020-19671-3)
Supplement: Supplementary file 15 — Source Data [file 41467_2020_19671_MOESM15_ESM.xlsx]

## Sheet: Fig. 1a
Fig. 1: The distribution of sampling sites and avian influenza viruses (AIVs) in LPMs across China. (a) Map of the AIV sampling sites and isolation rates in LPMs. AIV surveillance sites in 37 cities (indicated by black dots) of 23 provinces or municipalities or minority autonomous regions in China are divided into seven different regions: North (Inner Mongolia, NM and Jilin, JL; orange), East-Cen…
Rigeon	Province	Samples	Positive samples	Positive rate	Negative Rate
North	Jilin	350	9	0.0257143
	Inner Mongolia	389	28	0.0719794
	Total	739	37	0.0500677	0.949932
East-Central	Shandong	1021	83	0.0812929
	Henan	597	99	0.165829
	Shanxi	1471	139	0.0944935
	NingXia	250	6	0.024
	Shaanxi	155	5	0.0322581
	Total	3494	332	0.09502	0.90498
South-Central	Anhui	447	69	0.154362
	Hunan	1122	282	0.251337
	Jiangxi	1796	429	0.238864
	Fujian	2186	357	0.163312
	Total	5551	1137	0.204828	0.795172
Yangtze River Delta	Jiangsu	98	6	0.0612245
	Zhejiang	358	89	0.248603
	Total	456	95	0.208333	0.791667
South-West	Guizhou	646	83	0.128483
	Yunnan	900	42	0.0466667
	Chongqing	255	28	0.109804
	Sichuan	85	0	0
	Total	1886	153	0.0811241	0.918876
South	Guangdong	1323	201	0.151927
	Guangxi	32	4	0.125
	Hainan	1225	22	0.0179592
	Total	2580	227	0.0879845	0.912016
West	Qinghai	72	1	0.0138889
	Xinjiang	1298	65	0.050077
	Xizang	15	1	0.0666667
	Total	1385	67	0.0483755	0.951625
	Sum	16091	2048	0.127276

## Sheet: Fig.1b
Fig. 1: The distribution of sampling sites and avian influenza viruses (AIVs) in LPMs across China. (b) AIV positive rates of the present study (2016-19) and the previous study in 2014-16. The regions included North, East-Central, South-Central, Yangtze River Delta, South-West, and South. The numbers on the column represent the AIV isolation rate.
Region	Positive Rate
	2014-2016 a	2016-2019
North	0.148802	0.0500677
East-Central	0.0943396	0.09502
South-Central	0.276073	0.204828
Yangtze River Delta	0.236326	0.208333
South-West	0.317829	0.0811241
South	0.324004	0.0879845
West	/	0.0483755
a. /, no data.

## Sheet: Fig. 1c
Fig. 1: The distribution of sampling sites and avian influenza viruses (AIVs) in LPMs across China. (c) Subtype proportions of AIVs in the pure isolates with a single HxNy subtype.
North
Province	H5N8	H9N2
Innermongolia	2	0
Jilin	0	4
Total	2	4
Percentage	0.333333	0.666667
East-Central
Province	Others	H5N6	H9N2
Henan	2	2	75
Ningxia	0	0	6
Shaanxi	0	0	4
Shandong	0	2	43
Shanxi	1	3	109
Total	3	7	237
Percentage	0.0121457	0.0283401	0.959514
South - Central
Province	Others	H6N6	H7N3	H7N9	H5N6	H9N2
Anhui	0	0	0	0	1	19
Fujian	33	17	31	9	42	169
Hunan	5	14	0	43	36	115
Jiangxi	26	21	0	28	9	221
Total	64	52	31	80	88	524
Percentage	0.0762813	0.0619785	0.0369487	0.0954	0.104887	0.624553
Yangtze River Delta
Province	H7N9	H9N2
Jiangsu	3	0
Zhejiang	0	18
Total	3	18
Percentage	0.142857	0.857143
South-West
Province	H5N6	H6N6	H9N2
Chongqing	0	0	23
Guizhou	5	11	61
Yunnan	3	0	15
Total	8	11	99
Percentage	0.0677966	0.0932203	0.838983
South
Province	Others	H7N9	H5N6	H6N2	H6N6	H9N2
Guangdong	0	2	5	5	11	141
Guangxi	0	0	0	0	0	3
Hainan	7	0	2	0	1	8
Total	7	2	7	5	12	152
Percentage	0.0378378	0.0108108	0.0378378	0.027027	0.0648649	0.821622
West
Province	H5N6	H5N8	H9N2
Qinghai	0	0	1
Tibet	0	1	0
Xinjiang	3	7	14
Total	3	8	15
Percentage	0.115385	0.307692	0.576923
China
Subtype	H9N2	H7N9	H7N2/N3/N6/N7	H9N6/N9	H6N6	H6N2/N8	H5N6	H5N8	Others
Positive Num	1049	85	34	24	75	8	113	12	42
Percentage	0.727462	0.0589459	0.0235784	0.0166436	0.0520111	0.00554785	0.0783634	0.00832178	0.0291262

## Sheet: Fig. 1d
Fig. 1: The distribution of sampling sites and avian influenza viruses (AIVs) in LPMs across China. (d) The proportion of HA and NA from the impure isolates containing over two HA or NA subtypes.
HA					NA
Subtype	Positive sample	Percentage			Subtype	Positive sample	Percentage
H9	551	0.411501			N2	515	0.451358
H5	336	0.250934			N6	449	0.393514
H6	194	0.144884			N8	72	0.0631025
H3	116	0.0866318			N9	56	0.0490798
H7	99	0.0739358			N3	28	0.0245399
Others	43	0.0321135			N1	20	0.0175285
					N4	1	0.000876424

## Sheet: Fig. 2a
Fig. 2: Virus subtype proportions and host species distributions of the pure isolates with a single HxNy subtype. (a) The proportion of various HA subtypes of pure isolates with a single HxNy subtype isolated between 2016 and 2019. The major prevalent subtypes include H5, H6, H7, and H9. H5 viruses include H5N6 and H5N8; H6 viruses include H6N2, H6N6, and H6N8; H7 viruses include H7N2, H7N3, H7N6…
Subtype	2016	2017	2018	2019
H5	23.24% (H5N6:81.40%; H5N8:18.60%)	8.12% (H5N6:92.31%; H5N8:7.69%)	5.15% (H5N6:100%)	0
H6	12.43% (H6N2:17.39%; H6N6:82.61%)	6.56% (H6N2:4.76%; H6N6:90.48%; H6N8:4.76%)	3.09% (H6N6:100%)	0
H7	5.95% (H7N7:9.09%; H7N9:90.91%)	12.03% (H7N2:1.30%; H7N6:1.30%; H7N9:97.40%)	5.33% (H7N3:100%)	0
H9	54.05% (H9N2:100%)	68.91% (H9N2:95.24%; H9N9:4.31%)	85.40% (H9N2:99.40%; H9N6:0.60%)	100% (H9N2:100%)
Others	0.0433	0.04375	0.0103093	0

## Sheet: Fig. 2b
	Fig. 2: Virus subtype proportions and host species distributions of the pure isolates with a single HxNy subtype. (b) Host species distributions of H5N6, H6N6, H7N3, H7N9, H9N2, and other subtypes.
	Speices		Dominant subtype					Others subtype																						Total
			H5N6	H6N6	H7N3	H7N9	H9N2	H11N3	H11N8	H1N3	H1N6	H1N7	H1N8	H2N3	H2N9	H3N2	H3N3	H3N6	H3N8	H4N6	H4N8	H5N8	H6N2	H7N2	H7N6	H7N7	H9N6	H9N9	H6N8
	Duck	Positive Num	65	63	30	9	120	7	3	2	0	1	3	1	1	8	3	1	5	2	2	2	2	1	0	1	1	3	0	336
		Percentage	0.193452	0.1875	0.0892857	0.0267857	0.357143	0.0208333	0.00892857	0.00595238	0	0.00297619	0.00892857	0.00297619	0.00297619	0.0238095	0.00892857	0.00297619	0.014881	0.00595238	0.00595238	0.00595238	0.00595238	0.00297619	0	0.00297619	0.00297619	0.00892857	0	1
	Chicken	Positive Num	16	1	1	62	877	0	0	0	0	0	0	0	0	0	0	0	0	0	0	0	0	0	0	0	0	16	2	975
		Percentage	0.0164103	0.00102564	0.00102564	0.0635897	0.899487	0	0	0	0	0	0	0	0	0	0	0	0	0	0	0	0	0	0	0	0	0.0164103	0.00205128	1
	Goose	Positive Num	27	0	0	0	3	0	0	0	0	0	0	0	0	0	0	0	0	0	0	4	4	0	0	0	3	0	0	41
		Percentage	0.658537	0	0	0	0.0731707	0	0	0	0	0	0	0	0	0	0	0	0	0	0	0.097561	0.097561	0	0	0	0.0731707	0	0	1
	Pigeon	Positive Num	2	3	0	2	15	0	0	0	0	0	0	0	0	1	0	0	0	0	0	0	0	0	0	0	1	0	0	24
		Percentage	0.0833333	0.125	0	0.0833333	0.625	0	0	0	0	0	0	0	0	0.0416667	0	0	0	0	0	0	0	0	0	0	0.0416667	0	0	1
	Environment	Positive Num	3	8	0	12	34	0	0	0	1	0	0	0	0	0	1	0	0	0	0	6	0	0	1	0	0	0	0	66
		Percentage	0.0454545	0.121212	0	0.181818	0.515152	0	0	0	0.0151515	0	0	0	0	0	0.0151515	0	0	0	0	0.0909091	0	0	0.0151515	0	0	0	0	1

## Sheet: Fig. 5a
Fig. 5: Receptor binding properties of representative AIV isolates. (a) A/Anhui/1/2013(H7N9) was used as a reference for comparison with the tested H7 strains. Two human strains, A/California/04/2009(H1N1) and A/Vietnam/1194/2004(H5N1), were used as controls.
A/California/04/2009(H1N1)
Glycans (μg/ml)	Receptors
	Avian-type receptors (α2-3-SA)		Human-type receptors (α2-6-SA)
	Absorbance (OD450nm)	STDEV	Absorbance (OD450nm)	STDEV
0	0	0	0	0
0.0781	0	0	-0.024	0.001
0.1563	0	0	0.0143	0.00057735
0.3125	0	0	0.1	0.001
0.625	0	0	0.4303	0.00057735
1.25	0	0	1.0507	0.00057735
2.5	0	0	1.1613	0.0011547
5	0	0	1.2037	0.0025166
A/Vietnam/1194/2004(H5N1)
Glycans (μg/ml)	Receptors
	Avian-type receptors (α2-3-SA)		Human-type receptors (α2-6-SA)
	Absorbance (OD450nm)	STDEV	Absorbance (OD450nm)	STDEV
0	0	0	0	0
0.0781	0	0.00057735	0	0
0.1563	0	0	0	0
0.3125	0.017	0.00057735	0	0
0.625	0.323	0.0011547	0	0
1.25	0.818	0.0070238	0	0
2.5	0.9263	0.0025166	0	0
5	0.8903	0.0076376	0	0
A/Anhui/1/2013(H7N9)
Glycans (μg/ml)	Receptors
	Avian-type receptors (α2-3-SA)		Human-type receptors (α2-6-SA)
	Absorbance (OD450nm)	STDEV	Absorbance (OD450nm)	STDEV
0	0	0	0	0
0.0781	0.001	0.00050199	0.0015556	0.00024402
0.1563	0.0297	0.00024402	0	0
0.3125	0.2658	0.0025012	0	8.9316e-05
0.625	0.7098	0.0028553	0.0741	0.0011196
1.25	0.9858	0.00090738	0.6564	0.0010496
2.5	1.038	0.0064485	0.9302	0.00031997
5	1.0136	0.0032282	0.8189	0.0015226

## Sheet: Fig. 5b
Fig. 5: Receptor binding properties of representative AIV isolates. (b) Receptor binding properties of the representative AIV strains to human (α2-6-SA) and avian (α2-3-SA) receptors were tested using the solid-phase direct binding assay with trisaccharide receptors. Red and blue lines represent human- and avian-type receptors, respectively.
Ck/JX/08.24 NCDZT12X2-OC/2017(H9N9)						Ck/JX/4.30 NCNP8N2-OC/2017(H9N9)						Ck/JX/8.26 NCDZTY76-O/2016(H9N2)						Ck/HuN/7.21 YYGKy9-O/2016(H9N2)
Glycans (μg/ml)	Receptors					Glycans (μg/ml)	Receptors					Glycans (μg/ml)	Receptors					Glycans (μg/ml)	Receptors
	Avian-type receptors (α2-3-SA)		Human-type receptors (α2-6-SA)				Avian-type receptors (α2-3-SA)		Human-type receptors (α2-6-SA)				Avian-type receptors (α2-3-SA)		Human-type receptors (α2-6-SA)				Avian-type receptors (α2-3-SA)		Human-type receptors (α2-6-SA)
	Absorbance (OD450nm)	STDEV	Absorbance (OD450nm)	STDEV			Absorbance (OD450nm)	STDEV	Absorbance (OD450nm)	STDEV			Absorbance (OD450nm)	STDEV	Absorbance (OD450nm)	STDEV			Absorbance (OD450nm)	STDEV	Absorbance (OD450nm)	STDEV
0	0	0	0	0		0	0	0	0	0		0	0	0	0	0		0	0	0	0	0
0.0781	0	0	-0.0113	0.00057735		0.0781	0	0.00057735	0	0.0011547		0.0781	0	0	0	0.0011547		0.0781	0	0	0	0.0011547
0.1563	0	0	0.026	0.001		0.1563	0	0.00057735	0	0.0017321		0.1563	0	0	0	0.00057735		0.1563	0	0	0	0.0026458
0.3125	0	0	0.084	0		0.3125	0	0.0015275	0.0177	0.0015275		0.3125	0	0	0.0066667	0.00057735		0.3125	0	0	0	0.003
0.625	0	0	0.705	0.005		0.625	0.26	0.004	0.585	0.0095394		0.625	0	0.00057735	0.107	0		0.625	0	0	1.0183	0.021
1.25	0	0	1.2087	0.0035119		1.25	0.6753	0.0080829	1.0403	0.014		1.25	0.00033333	0.00057735	0.784	0.013		1.25	0	0	1.4023	0.0159
2.5	0	0	1.34	0.0036056		2.5	0.698	0.0052915	1.3203	0.0070946		2.5	0.00033333	0.00057735	0.9153	0.0102		2.5	0	0	1.6487	0.0020817
5	0	0	0.9167	0.0032146		5	0.639	0.0034641	1.065	0.0101		5	0.0026667	0.0011547	0.903	0.0017321		5	0	0	1.3197	0.0108
Dk/HuN/12.27 YYGK89J2-O/2016(H5N6)						Dk/JX/11.17 NCNP30Y2-O/2016(H5N6)						Ck/HuN/1.12 YYGK22H3-OC/2018(H6N6)						Gs/GD/10.21 SZBJ004-O/2016(H6N2)
Glycans (μg/ml)	Receptors					Glycans (μg/ml)	Receptors					Glycans (μg/ml)	Receptors					Glycans (μg/ml)	Receptors
	Avian-type receptors (α2-3-SA)		Human-type receptors (α2-6-SA)				Avian-type receptors (α2-3-SA)		Human-type receptors (α2-6-SA)				Avian-type receptors (α2-3-SA)		Human-type receptors (α2-6-SA)				Avian-type receptors (α2-3-SA)		Human-type receptors (α2-6-SA)
	Absorbance (OD450nm)	STDEV	Absorbance (OD450nm)	STDEV			Absorbance (OD450nm)	STDEV	Absorbance (OD450nm)	STDEV			Absorbance (OD450nm)	STDEV	Absorbance (OD450nm)	STDEV			Absorbance (OD450nm)	STDEV	Absorbance (OD450nm)	STDEV
0	0	0	0	0		0	0	0	0	0		0	0	0	0	0		0	0	0	0	0
0.0781	0.0925	0.0005	0	0.00605		0.0781	0	0.00057735	0	0		0.0781	0.043	0.001	0	0.00057735		0.0781	-0.0026667	0.00057735	-0.0026667	0.00057735
0.1563	0.3225	0.0022072	0	0.0117		0.1563	0.0083333	0.00057735	0	0		0.1563	0.2233	0.00057735	0	0		0.1563	-0.0023333	0.00057735	-0.004	0
0.3125	0.4794	0.0075295	0.0021667	0.0111		0.3125	0.103	0.001	0	0		0.3125	0.5787	0.0058595	0	0		0.3125	0.0367	0.00057735	0.0107	0.00057735
0.625	0.8965	0.0039742	0.0093334	0.0115		0.625	0.7207	0.0051316	0	0		0.625	1.0093	0.0020817	0.09	0.001		0.625	0.2857	0.00057735	0.3013	0.0011547
1.25	1.0397	0.0103	0.1234	0.0111		1.25	0.9643	0.0035119	0	0		1.25	1.1267	0.0030551	0.3333	0.00057735		1.25	0.4533	0.0011547	0.4993	0.0037859
2.5	1.0817	0.0010773	0.2265	0.0172		2.5	1.0603	0.0055076	0	0		2.5	1.148	0.001	0.4077	0.0020817		2.5	0.4773	0.00057735	0.527	0.001
5	1.1157	0.0033619	0.2512	0.0020446		5	1.0637	0.0040415	0	0		5	1.1383	0.00057735	0.4263	0.0011547		5	0.4907	0.00057735	0.547	0.0043589
Dk/FJ/1.25 FZHX0049-O/2018(H7N3)						Dk/FJ/1.25 FZHX0005-O/2018(H7N3)						Ev/JX/2.05 SRXZBJT038-E/2017(H7N9)						Ev/JX/3.14 NCDZT57U-E/2016(H7N9)
Glycans (μg/ml)	Receptors					Glycans (μg/ml)	Receptors					Glycans (μg/ml)	Receptors					Glycans (μg/ml)	Receptors
	Avian-type receptors (α2-3-SA)		Human-type receptors (α2-6-SA)				Avian-type receptors (α2-3-SA)		Human-type receptors (α2-6-SA)				Avian-type receptors (α2-3-SA)		Human-type receptors (α2-6-SA)				Avian-type receptors (α2-3-SA)		Human-type receptors (α2-6-SA)
	Absorbance (OD450nm)	STDEV	Absorbance (OD450nm)	STDEV			Absorbance (OD450nm)	STDEV	Absorbance (OD450nm)	STDEV			Absorbance (OD450nm)	STDEV	Absorbance (OD450nm)	STDEV			Absorbance (OD450nm)	STDEV	Absorbance (OD450nm)	STDEV
0	0	0	0	0		0	0	0	0	0		0	0	0	0	0		0	0	0	0	0
0.0781	0.057	0	0.127	0		0.0781	0.0393	0.0011547	0	0		0.0781	0	0.0020817	0	0.0030551		0.0781	0.016	0	0	0
0.1563	0.198	0	0.208	0		0.1563	0.01	0.001	0	0		0.1563	0.008	0.0017321	0.0553	0.0025166		0.1563	0.292	0.001	0	0.00057735
0.3125	0.678	0	0.243	0		0.3125	0.1853	0.00057735	0	0		0.3125	0.0643	0.0023094	0.2183	0.0020817		0.3125	0.8603	0.0011547	0.0053333	0.0020817
0.625	1.076	0	0.626	0		0.625	0.8237	0.0144	0	0		0.625	0.4657	0.0037859	0.7813	0.0032146		0.625	1.096	0.0017321	0.0393	0.00057735
1.25	1.194	0	0.855	0		1.25	0.9017	0.0020817	0	0		1.25	0.7533	0.0058595	1.2357	0.0047258		1.25	1.133	0.001	0.6127	0.0055076
2.5	1.197	0	1.032	0		2.5	0.9947	0.0011547	0	0		2.5	0.8143	0.0066583	1.431	0.0125		2.5	1.1857	0.0015275	0.7653	0.0101
5	1.129	0	1.005	0		5	1.1357	0.0011547	0	0		5	0.7603	0.0051316	1.3983	0.0055076		5	1.1183	0.00057735	0.701	0

## Sheet: Supplementary Figure.  1a
Supplementary Figure 1. Distribution of virus subtypes in LPMs between 2016 and 2018. (a) The HA subtype proportions of impure isolates with over two HA or NA subtypes.
2016
Subtype	Positive NuM	Percentage
H11	2	0.08
H6	2	0.08
H3	4	0.16
H7	5	0.2
H5	6	0.24
H9	6	0.24
2017
Subtype	Positive NuM	Percentage
H11	1	0.0037
H4	1	0.0037
H1	4	0.015
H3	12	0.0449
H6	31	0.1161
H5	43	0.161
H7	73	0.2734
H9	102	0.382
2018
Subtype	Positive NuM	Percentage
H11	1	0.001
H4	1	0.001
H1	15	0.0157
H10	18	0.0188
H7	21	0.0219
H3	100	0.1045
H6	161	0.1682
H5	243	0.2539
H9	397	0.4148

## Sheet: Supplementary Figure. 1b
Supplementary Figure 1. Distribution of virus subtypes in LPMs between 2016 and 2018. (b) The NA proportions of impure isolates with over two HA or NA subtypes.
	2016
	Subtype	Positive NuM	Percentage
	N3	1	0.0357
	N8	5	0.1786
	N9	5	0.1786
	N6	6	0.2143
	N2	11	0.3929
	2017
	Subtype	Positive NuM	Percentage
	N4	1	0.00393701
	N1	2	0.00787402
	N3	4	0.015748
	N8	24	0.0944882
	N9	50	0.19685
	N6	70	0.275591
	N2	103	0.405512
	2018
	Subtype	Positive NuM	Percentage
	N9	1	0.0013
	N1	18	0.0234
	N3	23	0.0299
	N8	43	0.056
	N6	328	0.4271
	N2	355	0.4622

[truncated: 5 more sheets: Supplementary Figure. 1c, Supplementary Figure. 2a, Supplementary Figure. 2b, Supplementary Figure. 4a, Supplementary Figure. 4b]
